# Supplementary material for: Transcriptome-guided metabolic network analysis reveals rearrangements of carbon flux distribution in Neisseria gonorrhoeae during neutrophil co-culture
Source: mSystems. 2023 Jun 30;8(4):e01265-22. doi: 10.1128/msystems.01265-22 (PMC10470122; doi:10.1128/msystems.01265-22)
Supplement: Data Set S1 — Annotations on the curation of reactions, metabolites, and genes of iNgo_557. [file msystems.01265-22-s0001.xlsx]

## Sheet: Legend
Dataset S1: Annotations on the curation of reactions, metabolites, and genes of iNgo_557.

## Sheet: Model Reactions
Reaction ID	Present in iNgo_558	Present in Nmb_iTM560	Present in CarveMe FA1090	Curation Notes
12DGR120tipp	TRUE	TRUE	FALSE	Retained from Nmb_iTM560 based on corresponding gene homology
12DGR140tipp	TRUE	TRUE	FALSE	Retained from Nmb_iTM560 based on corresponding gene homology
12DGR141tipp	TRUE	TRUE	FALSE	Retained from Nmb_iTM560 based on corresponding gene homology
12DGR160tipp	TRUE	TRUE	FALSE	Retained from Nmb_iTM560 based on corresponding gene homology
12DGR161tipp	TRUE	TRUE	FALSE	Retained from Nmb_iTM560 based on corresponding gene homology
12DGR180tipp	TRUE	TRUE	FALSE	Retained from Nmb_iTM560 based on corresponding gene homology
12DGR181tipp	TRUE	TRUE	TRUE	Retained from Nmb_iTM560 based on corresponding gene homology
2AGPA120tipp	TRUE	TRUE	FALSE	Retained from Nmb_iTM560 based on corresponding gene homology
2AGPA140tipp	TRUE	TRUE	FALSE	Retained from Nmb_iTM560 based on corresponding gene homology
2AGPA141tipp	TRUE	TRUE	FALSE	Retained from Nmb_iTM560 based on corresponding gene homology
2AGPA160tipp	TRUE	TRUE	FALSE	Retained from Nmb_iTM560 based on corresponding gene homology
2AGpa161tipp	TRUE	TRUE	FALSE	Retained from Nmb_iTM560 based on corresponding gene homology
2AGPA161tipp	TRUE	TRUE	FALSE	Retained from Nmb_iTM560 based on corresponding gene homology
2AGPA180tipp	TRUE	TRUE	FALSE	Retained from Nmb_iTM560 based on corresponding gene homology
2AGPA181tipp	TRUE	TRUE	FALSE	Retained from Nmb_iTM560 based on corresponding gene homology
2AGPE120tipp	TRUE	TRUE	TRUE	Retained from Nmb_iTM560 based on corresponding gene homology
2AGPE140tipp	TRUE	TRUE	TRUE	Retained from Nmb_iTM560 based on corresponding gene homology
2AGPE141tipp	TRUE	TRUE	TRUE	Retained from Nmb_iTM560 based on corresponding gene homology
2AGPE160tipp	TRUE	TRUE	TRUE	Retained from Nmb_iTM560 based on corresponding gene homology
2AGPE161tipp	TRUE	TRUE	TRUE	Retained from Nmb_iTM560 based on corresponding gene homology
2AGpe161tipp	TRUE	TRUE	TRUE	Retained from Nmb_iTM560 based on corresponding gene homology
2AGPE180tipp	TRUE	TRUE	TRUE	Retained from Nmb_iTM560 based on corresponding gene homology
2agpe181tipp	TRUE	TRUE	TRUE	Retained from Nmb_iTM560 based on corresponding gene homology
2AGPE181tipp	TRUE	TRUE	TRUE	Retained from Nmb_iTM560 based on corresponding gene homology
2AGPG120tipp	TRUE	TRUE	TRUE	Retained from Nmb_iTM560 based on corresponding gene homology
2AGPG140tipp	TRUE	TRUE	TRUE	Retained from Nmb_iTM560 based on corresponding gene homology
2AGPG141tipp	TRUE	TRUE	TRUE	Retained from Nmb_iTM560 based on corresponding gene homology
2AGPG160tipp	TRUE	TRUE	TRUE	Retained from Nmb_iTM560 based on corresponding gene homology
2AGpg161tipp	TRUE	TRUE	TRUE	Retained from Nmb_iTM560 based on corresponding gene homology
2AGPG161tipp	TRUE	TRUE	TRUE	Retained from Nmb_iTM560 based on corresponding gene homology
2AGPG180tipp	TRUE	TRUE	TRUE	Retained from Nmb_iTM560 based on corresponding gene homology
2agpg181tipp	TRUE	TRUE	TRUE	Retained from Nmb_iTM560 based on corresponding gene homology
2AGPG181tipp	TRUE	TRUE	TRUE	Retained from Nmb_iTM560 based on corresponding gene homology
2MAHMP	TRUE	TRUE	FALSE	Retained from Nmb_iTM560 based on corresponding gene homology
34dhpactex	TRUE	TRUE	FALSE	Retained from Nmb_iTM560 based on corresponding gene homology
3AMPtex	TRUE	TRUE	FALSE	Retained from Nmb_iTM560 based on corresponding gene homology
3CMPtex	TRUE	TRUE	FALSE	Retained from Nmb_iTM560 based on corresponding gene homology
3HAD100	TRUE	TRUE	TRUE	Retained from Nmb_iTM560 based on corresponding gene homology
3HAD120	TRUE	TRUE	TRUE	Retained from Nmb_iTM560 based on corresponding gene homology
3HAD121	TRUE	TRUE	TRUE	Retained from Nmb_iTM560 based on corresponding gene homology
3HAD140	TRUE	TRUE	TRUE	Retained from Nmb_iTM560 based on corresponding gene homology
3HAD141	TRUE	TRUE	TRUE	Retained from Nmb_iTM560 based on corresponding gene homology
3HAD160	TRUE	TRUE	TRUE	Retained from Nmb_iTM560 based on corresponding gene homology
3HAD161	TRUE	TRUE	TRUE	Retained from Nmb_iTM560 based on corresponding gene homology
3HAD161x	TRUE	TRUE	FALSE	Retained from Nmb_iTM560 based on corresponding gene homology
3HAD180	TRUE	TRUE	TRUE	Retained from Nmb_iTM560 based on corresponding gene homology
3HAD181a	TRUE	TRUE	FALSE	Retained from Nmb_iTM560 based on corresponding gene homology
3HAD40	TRUE	TRUE	TRUE	Retained from Nmb_iTM560 based on corresponding gene homology
3HAD60	TRUE	TRUE	TRUE	Retained from Nmb_iTM560 based on corresponding gene homology
3HAD80	TRUE	TRUE	TRUE	Retained from Nmb_iTM560 based on corresponding gene homology
3OAR100	TRUE	TRUE	TRUE	Retained from Nmb_iTM560 based on corresponding gene homology
3OAR120	TRUE	TRUE	TRUE	Retained from Nmb_iTM560 based on corresponding gene homology
3OAR121	TRUE	TRUE	TRUE	Retained from Nmb_iTM560 based on corresponding gene homology
3OAR140	TRUE	TRUE	TRUE	Retained from Nmb_iTM560 based on corresponding gene homology
3OAR141	TRUE	TRUE	TRUE	Retained from Nmb_iTM560 based on corresponding gene homology
3OAR160	TRUE	TRUE	TRUE	Retained from Nmb_iTM560 based on corresponding gene homology
3OAR161	TRUE	TRUE	TRUE	Retained from Nmb_iTM560 based on corresponding gene homology
3OAR161x	TRUE	TRUE	FALSE	Retained from Nmb_iTM560 based on corresponding gene homology
3OAR180	TRUE	TRUE	TRUE	Retained from Nmb_iTM560 based on corresponding gene homology
3OAR181x	TRUE	TRUE	FALSE	Retained from Nmb_iTM560 based on corresponding gene homology
3OAR40	TRUE	TRUE	TRUE	Retained from Nmb_iTM560 based on corresponding gene homology
3OAR60	TRUE	TRUE	TRUE	Retained from Nmb_iTM560 based on corresponding gene homology
3OAR80	TRUE	TRUE	TRUE	Retained from Nmb_iTM560 based on corresponding gene homology
3OAS100	TRUE	TRUE	TRUE	Retained from Nmb_iTM560 based on corresponding gene homology
3OAS120	TRUE	TRUE	TRUE	Retained from Nmb_iTM560 based on corresponding gene homology
3OAS121	TRUE	TRUE	TRUE	Retained from Nmb_iTM560 based on corresponding gene homology
3OAS140	TRUE	TRUE	TRUE	Retained from Nmb_iTM560 based on corresponding gene homology
3OAS141	TRUE	TRUE	TRUE	Retained from Nmb_iTM560 based on corresponding gene homology
3OAS160	TRUE	TRUE	TRUE	Retained from Nmb_iTM560 based on corresponding gene homology
3OAS161	TRUE	TRUE	TRUE	Retained from Nmb_iTM560 based on corresponding gene homology
3OAS161a	TRUE	TRUE	FALSE	Altered from Nmb_iTM560. Added ACP and co2 to this reaction, as is seen in 3OAS161 for mass balance.
3OAS180	TRUE	TRUE	TRUE	Retained from Nmb_iTM560 based on corresponding gene homology
3OAS181a	TRUE	TRUE	FALSE	Retained from Nmb_iTM560 based on corresponding gene homology
3OAS60	TRUE	TRUE	TRUE	Retained from Nmb_iTM560 based on corresponding gene homology
3OAS80	TRUE	TRUE	TRUE	Retained from Nmb_iTM560 based on corresponding gene homology
3PEPTtex	TRUE	TRUE	FALSE	Retained from Nmb_iTM560 based on corresponding gene homology
3UMPtex	TRUE	TRUE	FALSE	Retained from Nmb_iTM560 based on corresponding gene homology
4HOXPACDtex	TRUE	TRUE	FALSE	Retained from Nmb_iTM560 based on corresponding gene homology
4HTHRS	TRUE	TRUE	FALSE	Retained from Nmb_iTM560 based on corresponding gene homology
4PEPTtex	TRUE	TRUE	FALSE	Retained from Nmb_iTM560 based on corresponding gene homology
5DGLCNtex	TRUE	TRUE	FALSE	Retained from Nmb_iTM560 based on corresponding gene homology
5DOAN	TRUE	TRUE	TRUE	Retained from Nmb_iTM560 based on corresponding gene homology
A5PISO	TRUE	TRUE	TRUE	Retained from Nmb_iTM560 based on corresponding gene homology
ABUTtex	TRUE	TRUE	FALSE	Retained from Nmb_iTM560 based on corresponding gene homology
ACACtex	TRUE	TRUE	FALSE	Retained from Nmb_iTM560 based on corresponding gene homology
ACCOAC	TRUE	TRUE	TRUE	Removed Biotin as a cofactor
ACGALtex	TRUE	TRUE	FALSE	Retained from Nmb_iTM560 based on corresponding gene homology
ACGAM1Ptex	TRUE	TRUE	FALSE	Retained from Nmb_iTM560 based on corresponding gene homology
ACGAMT	TRUE	TRUE	FALSE	Retained from Nmb_iTM560 based on corresponding gene homology
ACGAtex	TRUE	TRUE	FALSE	Retained from Nmb_iTM560 based on corresponding gene homology
ACGK	TRUE	TRUE	TRUE	Retained from Nmb_iTM560 based on corresponding gene homology
ACGS	TRUE	TRUE	TRUE	Retained from Nmb_iTM560 based on corresponding gene homology
ACHBS	TRUE	TRUE	TRUE	Removed thmpp_c as a cofactor
ACKr	TRUE	TRUE	TRUE	Retained from Nmb_iTM560 based on corresponding gene homology. To remove an infeasible loop, limited these to import only.
ACLS	TRUE	TRUE	TRUE	Removed thmpp_c as a cofactor
ACMANAtex	TRUE	TRUE	FALSE	Retained from Nmb_iTM560 based on corresponding gene homology
ACMUMtex	TRUE	TRUE	FALSE	Retained from Nmb_iTM560 based on corresponding gene homology
ACOATA	TRUE	TRUE	TRUE	Retained from Nmb_iTM560 based on corresponding gene homology
ACODA	TRUE	TRUE	TRUE	Retained from Nmb_iTM560 based on corresponding gene homology
ACONIs	TRUE	TRUE	FALSE	Retained from Nmb_iTM560 based on corresponding gene homology
ACONTa	TRUE	TRUE	TRUE	Retained from Nmb_iTM560 based on corresponding gene homology
ACONTb	TRUE	TRUE	TRUE	Retained from Nmb_iTM560 based on corresponding gene homology
ACOTA	TRUE	TRUE	TRUE	Retained from Nmb_iTM560 based on corresponding gene homology
ACPH	TRUE	TRUE	FALSE	Altered from Nmb_iTM560. Added apoACP to reaction for mass balance
ACPPAT120	TRUE	FALSE	TRUE	Simplified lipid biosynthesis in Nmb_iTM560
ACPPAT140	TRUE	FALSE	TRUE	Simplified lipid biosynthesis in Nmb_iTM560
ACPPAT141	TRUE	FALSE	TRUE	Simplified lipid biosynthesis in Nmb_iTM560
ACPPAT160	TRUE	FALSE	TRUE	Simplified lipid biosynthesis in Nmb_iTM560
ACPPAT161	TRUE	FALSE	TRUE	Simplified lipid biosynthesis in Nmb_iTM560
ACPPAT180	TRUE	FALSE	TRUE	Simplified lipid biosynthesis in Nmb_iTM560
ACPPAT181	TRUE	FALSE	TRUE	Simplified lipid biosynthesis in Nmb_iTM560
ACPS1	TRUE	TRUE	FALSE	Altered from Nmb_iTM560. Added apoACP to reaction for mass balance
ACS	TRUE	TRUE	FALSE	Retained from Nmb_iTM560 based on corresponding gene homology
ACSERtex	TRUE	TRUE	FALSE	Retained from Nmb_iTM560 based on corresponding gene homology
ACt2rpp	TRUE	TRUE	TRUE	Retained from Nmb_iTM560 based on corresponding gene homology
ACtex	TRUE	TRUE	TRUE	Retained from Nmb_iTM560 based on corresponding gene homology
ADCL	TRUE	TRUE	TRUE	Altered from Nmb_iTM560. Removed pydx5p_c as a cofactor.
ADCS	TRUE	TRUE	TRUE	Altered from Nmb_iTM560. Removed pydx5p_c as a cofactor.
ADEt2rpp	TRUE	TRUE	TRUE	Retained from Nmb_iTM560 based on corresponding gene homology
ADEtex	TRUE	TRUE	TRUE	Retained from Nmb_iTM560 based on corresponding gene homology
ADK1	TRUE	TRUE	TRUE	Retained from Nmb_iTM560 based on corresponding gene homology. To remove an infeasible loop, limited these to forward direction only.
ADK3	TRUE	TRUE	FALSE	Retained from Nmb_iTM560 based on corresponding gene homology
ADK4	TRUE	TRUE	TRUE	Retained from Nmb_iTM560 based on corresponding gene homology
ADPT	TRUE	TRUE	TRUE	Retained from Nmb_iTM560 based on corresponding gene homology
ADSL1r	TRUE	TRUE	TRUE	Retained from Nmb_iTM560 based on corresponding gene homology
ADSL2r	TRUE	TRUE	TRUE	Retained from Nmb_iTM560 based on corresponding gene homology
ADSS	TRUE	TRUE	TRUE	Retained from Nmb_iTM560 based on corresponding gene homology
AGM3PA	TRUE	TRUE	TRUE	Retained from Nmb_iTM560 based on corresponding gene homology
AGM3PApp	TRUE	TRUE	TRUE	Retained from Nmb_iTM560 based on corresponding gene homology
AGM3PH	TRUE	TRUE	TRUE	Retained from Nmb_iTM560 based on corresponding gene homology
AGM3Pt2pp	TRUE	TRUE	TRUE	Retained from Nmb_iTM560 based on corresponding gene homology
AGM4PA	TRUE	TRUE	TRUE	Retained from Nmb_iTM560 based on corresponding gene homology
AGM4PApp	TRUE	TRUE	TRUE	Retained from Nmb_iTM560 based on corresponding gene homology
AGM4PCP	TRUE	TRUE	TRUE	Retained from Nmb_iTM560 based on corresponding gene homology
AGM4PCPpp	TRUE	TRUE	FALSE	Retained from Nmb_iTM560 based on corresponding gene homology
AGM4PH	TRUE	TRUE	TRUE	Retained from Nmb_iTM560 based on corresponding gene homology
AGM4Pt2pp	TRUE	TRUE	TRUE	Retained from Nmb_iTM560 based on corresponding gene homology
AGMH	TRUE	TRUE	TRUE	Retained from Nmb_iTM560 based on corresponding gene homology
AGMHE	TRUE	TRUE	TRUE	Altered from Nmb_iTM560. Removed nad_c as a cofactor.
AGMT	TRUE	TRUE	TRUE	Retained from Nmb_iTM560 based on corresponding gene homology
AGMt2pp	TRUE	TRUE	TRUE	Retained from Nmb_iTM560 based on corresponding gene homology
AGMtex	TRUE	TRUE	FALSE	Retained from Nmb_iTM560 based on corresponding gene homology
AGPAT120	TRUE	TRUE	TRUE	Retained from Nmb_iTM560 based on corresponding gene homology
AGPAT140	TRUE	TRUE	TRUE	Retained from Nmb_iTM560 based on corresponding gene homology
AGPAT141	TRUE	TRUE	TRUE	Retained from Nmb_iTM560 based on corresponding gene homology
AGPAT160	TRUE	TRUE	TRUE	Retained from Nmb_iTM560 based on corresponding gene homology
AGPAT160a	TRUE	TRUE	FALSE	Retained from Nmb_iTM560 based on corresponding gene homology
AGPAT161a	TRUE	TRUE	FALSE	Retained from Nmb_iTM560 based on corresponding gene homology
AGPAT180	TRUE	TRUE	TRUE	Retained from Nmb_iTM560 based on corresponding gene homology
AGPAT181	TRUE	TRUE	TRUE	Retained from Nmb_iTM560 based on corresponding gene homology
AGPR	TRUE	TRUE	TRUE	Retained from Nmb_iTM560 based on corresponding gene homology
Agt	TRUE	TRUE	FALSE	Retained from Nmb_iTM560 based on corresponding gene homology
AHCYSNS	TRUE	TRUE	TRUE	Retained from Nmb_iTM560 based on corresponding gene homology
AICART	TRUE	TRUE	TRUE	Retained from Nmb_iTM560 based on corresponding gene homology
AIRC2	TRUE	TRUE	FALSE	Retained from Nmb_iTM560 based on corresponding gene homology
AIRC3	TRUE	TRUE	FALSE	Retained from Nmb_iTM560 based on corresponding gene homology
AKGDH	TRUE	TRUE	TRUE	Retained from Nmb_iTM560 based on corresponding gene homology
AKGt3pp	TRUE	TRUE	FALSE	Retained from Nmb_iTM560 based on corresponding gene homology
AKGtex	TRUE	TRUE	FALSE	Retained from Nmb_iTM560 based on corresponding gene homology
ALAabcpp	TRUE	TRUE	FALSE	Retained from Nmb_iTM560 based on corresponding gene homology
ALAALAr	TRUE	TRUE	TRUE	Retained from Nmb_iTM560 based on corresponding gene homology
ALAALAtex	TRUE	TRUE	FALSE	Retained from Nmb_iTM560 based on corresponding gene homology
ALADt2pp	TRUE	FALSE	FALSE	D_ala import is predicted to occur through an orphan reaction and spontaneously Linked D_ala import to L_ala import genetically and na+ and h+ according to the transporters as appropriate
ALAR	TRUE	TRUE	TRUE	Retained from Nmb_iTM560 based on corresponding gene homology
ALAt1pp	TRUE	TRUE	FALSE	Retained from Nmb_iTM560 based on corresponding gene homology. To remove an infeasible loop, limited these to import only.
ALAt2pp	TRUE	TRUE	FALSE	Retained from Nmb_iTM560 based on corresponding gene homology. To remove an infeasible loop, limited these to import only.
ALATA_L	TRUE	FALSE	TRUE	Added from CarveMe. This gene catalyzes a bidirection conversion of alanine into pyruvate. However, although the enzyme is technically birectional, in e.coli alanine transaminase expretion is supressed in the presence of alanine and the downstream product leucine. Additionally, Gc is not capable of growing on alanine as a carbon source. https://www.ncbi.nlm.nih.gov/pmc/articles/PMC2950514/ As suc…
ALAtex	TRUE	TRUE	FALSE	Retained from Nmb_iTM560 based on corresponding gene homology
ALCD19	TRUE	TRUE	FALSE	Retained from Nmb_iTM560 based on corresponding gene homology
ALDD2x	TRUE	TRUE	FALSE	Retained from Nmb_iTM560 based on corresponding gene homology
ALDD3y	TRUE	TRUE	FALSE	Retained from Nmb_iTM560 based on corresponding gene homology
ALLtex	TRUE	TRUE	FALSE	Retained from Nmb_iTM560 based on corresponding gene homology
ALLTNtex	TRUE	TRUE	FALSE	Retained from Nmb_iTM560 based on corresponding gene homology
AM3PA	TRUE	TRUE	TRUE	Retained from Nmb_iTM560 based on corresponding gene homology
AM4PA	TRUE	TRUE	TRUE	Retained from Nmb_iTM560 based on corresponding gene homology
AM4PCP	TRUE	TRUE	TRUE	Retained from Nmb_iTM560 based on corresponding gene homology
AMAOTr	TRUE	TRUE	FALSE	Altered from Nmb_iTM560. Removed pydx5p_c as a cofactor.
AMPMS2	TRUE	TRUE	TRUE	Altered from Nmb_iTM560. Removed nad_c as a cofactor. AMPMS2 should use 4ampm rather than 4ahmmp according to BIGG and KEGG
AMPTASEAGl	TRUE	TRUE	FALSE	Retained from Nmb_iTM560 based on corresponding gene homology
AMPTASECG	TRUE	TRUE	TRUE	Altered from Nmb_iTM560. Removed zn2_c as a cofactor.
AMPTASEPG	TRUE	FALSE	TRUE	Added from CarveMe
AMPtex	TRUE	TRUE	FALSE	Retained from Nmb_iTM560 based on corresponding gene homology
ANHGMtex	TRUE	TRUE	FALSE	Retained from Nmb_iTM560 based on corresponding gene homology
ANHMK	TRUE	TRUE	TRUE	Retained from Nmb_iTM560 based on corresponding gene homology
ANPRT	TRUE	TRUE	TRUE	Retained from Nmb_iTM560 based on corresponding gene homology
ANS	TRUE	TRUE	TRUE	Retained from Nmb_iTM560 based on corresponding gene homology
AOXSr	TRUE	TRUE	FALSE	Retained from Nmb_iTM560 based on corresponding gene homology
AP4AH	TRUE	FALSE	TRUE	Added from CarveMe.
APG3PAT120	TRUE	FALSE	TRUE	Simplified lipid biosynthesis
APG3PAT140	TRUE	FALSE	TRUE	Simplified lipid biosynthesis
APG3PAT141	TRUE	FALSE	TRUE	Simplified lipid biosynthesis
APG3PAT160	TRUE	FALSE	TRUE	Simplified lipid biosynthesis
APG3PAT161	TRUE	FALSE	TRUE	Simplified lipid biosynthesis
APG3PAT180	TRUE	FALSE	TRUE	Simplified lipid biosynthesis
APG3PAT181	TRUE	FALSE	TRUE	Simplified lipid biosynthesis
APRAUR	TRUE	TRUE	TRUE	Retained from Nmb_iTM560 based on corresponding gene homology
ARBtex	TRUE	TRUE	FALSE	Retained from Nmb_iTM560 based on corresponding gene homology
ARGabcpp	TRUE	TRUE	FALSE	Retained from Nmb_iTM560 based on corresponding gene homology
ARGDC	TRUE	TRUE	TRUE	Altered from Nmb_iTM560. Removed pydx5p_c as a cofactor.
ARGSL	TRUE	TRUE	TRUE	Retained from Nmb_iTM560 based on corresponding gene homology
ARGSS	TRUE	TRUE	TRUE	Retained from Nmb_iTM560 based on corresponding gene homology
ARGt1pp	TRUE	TRUE	FALSE	Retained from Nmb_iTM560 based on corresponding gene homology. To remove an infeasible loop, limited these to import only
ARGt2pp	TRUE	TRUE	FALSE	Retained from Nmb_iTM560 based on corresponding gene homology. To remove an infeasible loop, limited these to import only.
ARGtex	TRUE	TRUE	TRUE	Retained from Nmb_iTM560 based on corresponding gene homology
ASAD	TRUE	TRUE	TRUE	Retained from Nmb_iTM560 based on corresponding gene homology
ASCBtex	TRUE	TRUE	FALSE	Retained from Nmb_iTM560 based on corresponding gene homology
ASNabcpp	TRUE	TRUE	FALSE	Retained from Nmb_iTM560 based on corresponding gene homology
ASNN	TRUE	TRUE	TRUE	Retained from Nmb_iTM560 based on corresponding gene homology
ASNNpp	TRUE	TRUE	FALSE	Retained from Nmb_iTM560 based on corresponding gene homology
ASNSYN	TRUE	TRUE	FALSE	Retained from Nmb_iTM560 based on corresponding gene homology
ASNt1pp	TRUE	TRUE	FALSE	Retained from Nmb_iTM560 based on corresponding gene homology. To remove an infeasible loop, limited these to import only.
ASNt2pp	TRUE	TRUE	FALSE	Retained from Nmb_iTM560 based on corresponding gene homology. To remove an infeasible loop, limited these to import only.
ASNtex	TRUE	TRUE	FALSE	Retained from Nmb_iTM560 based on corresponding gene homology
ASO3tex	TRUE	TRUE	FALSE	Retained from Nmb_iTM560 based on corresponding gene homology
ASP1DC	TRUE	TRUE	TRUE	Retained from Nmb_iTM560 based on corresponding gene homology
ASPabcpp	TRUE	TRUE	FALSE	Retained from Nmb_iTM560 based on corresponding gene homology
ASPCT	TRUE	TRUE	TRUE	Retained from Nmb_iTM560 based on corresponding gene homology
ASPK	TRUE	TRUE	TRUE	Retained from Nmb_iTM560 based on corresponding gene homology
ASPO3	TRUE	TRUE	TRUE	Altered from Nmb_iTM560. Removed fad as a cofactor.
ASPO5	TRUE	TRUE	TRUE	Altered from Nmb_iTM560. Removed fad as a cofactor.
ASPO6	TRUE	TRUE	TRUE	Altered from Nmb_iTM560. Removed fad as a cofactor.
ASPT	TRUE	TRUE	TRUE	Retained from Nmb_iTM560 based on corresponding gene homology
ASPt1pp	TRUE	TRUE	FALSE	Retained from Nmb_iTM560 based on corresponding gene homology. To remove an infeasible loop, limited these to import only.
ASPt2pp	TRUE	TRUE	FALSE	Retained from Nmb_iTM560 based on corresponding gene homology. To remove an infeasible loop, limited these to import only.
ASPTA	TRUE	TRUE	TRUE	Retained from Nmb_iTM560 based on corresponding gene homology
ASPtex	TRUE	TRUE	FALSE	Retained from Nmb_iTM560 based on corresponding gene homology
ATHRDHr	TRUE	TRUE	TRUE	Retained from Nmb_iTM560 based on corresponding gene homology
ATPHs	TRUE	TRUE	TRUE	Retained from Nmb_iTM560 based on corresponding gene homology
ATPM	TRUE	TRUE	TRUE	Retained from Nmb_iTM560 based on corresponding gene homology
ATPPRT	TRUE	TRUE	TRUE	Retained from Nmb_iTM560 based on corresponding gene homology
ATPS4rpp	TRUE	TRUE	FALSE	Retained from Nmb_iTM560 based on corresponding gene homology
BALAtex	TRUE	TRUE	FALSE	Retained from Nmb_iTM560 based on corresponding gene homology
biomass	TRUE	FALSE	FALSE	Reformated biomass equation for Gc
BTDD_RR	TRUE	FALSE	TRUE	Added from CarveMe
BTS4	TRUE	TRUE	TRUE	Removed Biotin as a cofactor
BUTSO3tex	TRUE	TRUE	FALSE	Retained from Nmb_iTM560 based on corresponding gene homology
BUTtex	TRUE	TRUE	TRUE	Retained from Nmb_iTM560 based on corresponding gene homology
CA2tex	TRUE	TRUE	TRUE	Retained from Nmb_iTM560 based on corresponding gene homology
CAT	TRUE	TRUE	FALSE	Retained from Nmb_iTM560 based on corresponding gene homology
CAt1pp	TRUE	TRUE	FALSE	Retained from Nmb_iTM560 based on corresponding gene homology
CBPS	TRUE	TRUE	TRUE	Retained from Nmb_iTM560 based on corresponding gene homology
CCGS	TRUE	FALSE	FALSE	Carveme did not correctly annotate NGO1684, (its Not GTPCI) but it does perform a reaction just downstream.
CD2t3pp	TRUE	TRUE	FALSE	Retained from Nmb_iTM560 based on corresponding gene homology#Involved in folate biosynthesis. Corrected and added the full pathway.
CD2tex	TRUE	TRUE	FALSE	Retained from Nmb_iTM560 based on corresponding gene homology#To include NGO0387 (GTPCI), NGO0131, NGO00720, NGO0129, NGO1684 (https://www.genome.jp/pathway/ngo00790+NGO_1684)
CDGR	TRUE	FALSE	FALSE	Carveme did not correctly annotate NGO1684, (its Not GTPCI) but it does perform a reaction just downstream.
CDGS	TRUE	FALSE	FALSE	Carveme did not correctly annotate NGO1684, (its Not GTPCI) but it does perform a reaction just downstream.
CDPMEK	TRUE	TRUE	TRUE	Retained from Nmb_iTM560 based on corresponding gene homology
CGLYtex	TRUE	TRUE	FALSE	Retained from Nmb_iTM560 based on corresponding gene homology
CHLt2pp	TRUE	TRUE	TRUE	Retained from Nmb_iTM560 based on corresponding gene homology
CHLtex	TRUE	TRUE	TRUE	Retained from Nmb_iTM560 based on corresponding gene homology
CHORM	TRUE	TRUE	TRUE	Retained from Nmb_iTM560 based on corresponding gene homology
CHORS	TRUE	TRUE	TRUE	Altered from Nmb_iTM560. Removed fad as a cofactor.
CHRPL	TRUE	TRUE	FALSE	Retained from Nmb_iTM560 based on corresponding gene homology
CITt1pp	TRUE	TRUE	FALSE	Retained from Nmb_iTM560 based on corresponding gene homology
CITt2pp	TRUE	TRUE	FALSE	Retained from Nmb_iTM560 based on corresponding gene homology
CITtex	TRUE	TRUE	FALSE	Retained from Nmb_iTM560 based on corresponding gene homology
CLPNS120pp	TRUE	FALSE	TRUE	Added from CarveMe
CLPNS140pp	TRUE	FALSE	TRUE	Added from CarveMe
CLPNS141pp	TRUE	FALSE	TRUE	Added from CarveMe
CLPNS160pp	TRUE	FALSE	TRUE	Added from CarveMe
CLPNS161pp	TRUE	FALSE	TRUE	Added from CarveMe
CLPNS180pp	TRUE	FALSE	TRUE	Added from CarveMe
CLPNS181pp	TRUE	FALSE	TRUE	Added from CarveMe
CLt4	TRUE	TRUE	FALSE	Retained from Nmb_iTM560 based on corresponding gene homology
CLtex	TRUE	TRUE	TRUE	Retained from Nmb_iTM560 based on corresponding gene homology
CMPtex	TRUE	TRUE	FALSE	Retained from Nmb_iTM560 based on corresponding gene homology
CO2tex	TRUE	TRUE	TRUE	Retained from Nmb_iTM560 based on corresponding gene homology
CO2tpp	TRUE	TRUE	TRUE	Retained from Nmb_iTM560 based on corresponding gene homology
COBALT2t1pp	TRUE	TRUE	FALSE	Retained from Nmb_iTM560 based on corresponding gene homology
COBALT2t2pp	TRUE	TRUE	FALSE	Retained from Nmb_iTM560 based on corresponding gene homology
COBALT2tex	TRUE	TRUE	TRUE	Retained from Nmb_iTM560 based on corresponding gene homology
COtex	TRUE	TRUE	FALSE	Retained from Nmb_iTM560 based on corresponding gene homology
COtpp	TRUE	TRUE	FALSE	Retained from Nmb_iTM560 based on corresponding gene homology
CPH4S	TRUE	FALSE	FALSE	Carveme did not correctly annotate NGO1684, (its Not GTPCI) but it does perform a reaction just downstream.
CPPPGO2	TRUE	TRUE	TRUE	Retained from Nmb_iTM560 based on corresponding gene homology
CRNtex	TRUE	TRUE	FALSE	Retained from Nmb_iTM560 based on corresponding gene homology
CS	TRUE	TRUE	TRUE	Removed thmpp_c as a cofactor
CSNt2pp	TRUE	TRUE	FALSE	Retained from Nmb_iTM560 based on corresponding gene homology
CSNtex	TRUE	TRUE	FALSE	Retained from Nmb_iTM560 based on corresponding gene homology
CTPS2	TRUE	TRUE	TRUE	Retained from Nmb_iTM560 based on corresponding gene homology
CTPS3	TRUE	TRUE	FALSE	Altered from Nmb_iTM560 according to BIGG. Replaced nh4 with nh3.
CU1abcpp	TRUE	TRUE	FALSE	Retained from Nmb_iTM560 based on corresponding gene homology
CU1Opp	TRUE	TRUE	FALSE	Retained from Nmb_iTM560 based on corresponding gene homology
CU2abcpp	TRUE	TRUE	FALSE	Retained from Nmb_iTM560 based on corresponding gene homology
CU2tex	TRUE	TRUE	TRUE	Retained from Nmb_iTM560 based on corresponding gene homology
CU2tpp	TRUE	TRUE	TRUE	Retained from Nmb_iTM560 based on corresponding gene homology
Cuabcpp	TRUE	TRUE	FALSE	Retained from Nmb_iTM560 based on corresponding gene homology
CUtex	TRUE	TRUE	FALSE	Retained from Nmb_iTM560 based on corresponding gene homology
CYANtex	TRUE	TRUE	FALSE	Retained from Nmb_iTM560 based on corresponding gene homology
CYNTtex	TRUE	TRUE	FALSE	Retained from Nmb_iTM560 based on corresponding gene homology
CYOX	TRUE	TRUE	FALSE	Altered from Nmb_iTM560. The cytochrome oxidation was flipped in the Nmb_iTM560 CYOX reaction. Correcting here. based on other examples from Bigg http://bigg.ucsd.edu/models/iAF987/reactions/CYOO2ppAdditionally, no hydrogens were exported to the periplasm. This is also corrected here.
CYPOX	TRUE	FALSE	FALSE	Gene indicated by CarveME for CYTBCYTC. Renamed since the actual reaction does not exist in BIGG. Reduction of H2O2 to water facilitated by cytochrome c peroxidase, with Laz as an electron donor. Laz is encoded by NGO0994. https://febs.onlinelibrary.wiley.com/doi/full/10.1002/1873-3468.13053
CYSabcpp	TRUE	TRUE	FALSE	Retained from Nmb_iTM560 based on corresponding gene homology. Updated GPR rules NGO2011, NGO2012, NGO2013, and NGO2014 are a cysteine (cys_L_) transporter. PMID: 22138345
CYSDtex	TRUE	TRUE	FALSE	Retained from Nmb_iTM560 based on corresponding gene homology
CYSR	TRUE	FALSE	FALSE	NGO2011, NGO2012, NGO2013, and NGO2014 are a cysteine (cys_L_) transporter. (PMID: 22138345). NGO0372, NGO373, NGO0374 are a cystine (cystine_L_) transporter. PMID: 22138345. In the Nmb_iTM560 model, this is annotated as a cysteine importer and no reaction for cystine import exists, or for breakdown of cystine. Added that transport and breakdown reaction and corrected gene annotations.
CYSS	TRUE	TRUE	TRUE	Altered from Nmb_iTM560. Removed pydx5p_c as a cofactor. NGO0372, NGO373, NGO0374 are a cystine (cystine_L_) transporter. PMID: 22138345. In Nmb_iTM560, this is annotated as a cysteine importer
CYSt1pp	TRUE	TRUE	FALSE	Retained from Nmb_iTM560 based on corresponding gene homology. To remove an infeasible loop, limited these to import only.
CYSt2pp	TRUE	TRUE	FALSE	Retained from Nmb_iTM560 based on corresponding gene homology. To remove an infeasible loop, limited these to import only.
CYStex	TRUE	TRUE	FALSE	Retained from Nmb_iTM560 based on corresponding gene homology
CYSTINEabcpp	TRUE	FALSE	FALSE	NGO2011, NGO2012, NGO2013, and NGO2014 are a cysteine (cys_L_) transporter. (PMID: 22138345). NGO0372, NGO373, NGO0374 are a cystine (cystine_L_) transporter. PMID: 22138345. In the Nmb_iTM560 model, this is annotated as a cysteine importer and no reaction for cystine import exists, or for breakdown of cystine. Added that transport and breakdown reaction and corrected gene annotations.
CYTCS	TRUE	TRUE	FALSE	Retained from Nmb_iTM560 based on corresponding gene homology
CYTDtex	TRUE	TRUE	FALSE	Retained from Nmb_iTM560 based on corresponding gene homology
CYTK1	TRUE	TRUE	TRUE	Retained from Nmb_iTM560 based on corresponding gene homology
CYTK2	TRUE	TRUE	TRUE	Retained from Nmb_iTM560 based on corresponding gene homology
CYTOM	TRUE	FALSE	TRUE	Added from CarveMe
D_LACtex	TRUE	TRUE	FALSE	Retained from Nmb_iTM560 based on corresponding gene homology
DAAD	TRUE	TRUE	TRUE	Retained from Nmb_iTM560 based on corresponding gene homology
DADK	TRUE	TRUE	TRUE	Retained from Nmb_iTM560 based on corresponding gene homology
DAGK120	TRUE	TRUE	TRUE	Retained from Nmb_iTM560 based on corresponding gene homology
DAGK140	TRUE	TRUE	TRUE	Retained from Nmb_iTM560 based on corresponding gene homology
DAGK141	TRUE	TRUE	TRUE	Retained from Nmb_iTM560 based on corresponding gene homology
DAGK160	TRUE	TRUE	TRUE	Retained from Nmb_iTM560 based on corresponding gene homology
DAGK180	TRUE	TRUE	TRUE	Retained from Nmb_iTM560 based on corresponding gene homology
DAGK181	TRUE	TRUE	TRUE	Retained from Nmb_iTM560 based on corresponding gene homology
DALAtex	TRUE	TRUE	TRUE	Retained from Nmb_iTM560 based on corresponding gene homology
DAMPtex	TRUE	TRUE	FALSE	Retained from Nmb_iTM560 based on corresponding gene homology
DAPDC	TRUE	TRUE	TRUE	Altered from Nmb_iTM560. Removed pydx5p_c as a cofactor.
DAPE	TRUE	TRUE	TRUE	Retained from Nmb_iTM560 based on corresponding gene homology
DAPtex	TRUE	TRUE	FALSE	Retained from Nmb_iTM560 based on corresponding gene homology
DASYN120	TRUE	TRUE	TRUE	Retained from Nmb_iTM560 based on corresponding gene homology
DASYN140	TRUE	TRUE	TRUE	Retained from Nmb_iTM560 based on corresponding gene homology
DASYN141	TRUE	TRUE	TRUE	Retained from Nmb_iTM560 based on corresponding gene homology
DASYN160	TRUE	TRUE	TRUE	Retained from Nmb_iTM560 based on corresponding gene homology
DASYN161a	TRUE	TRUE	FALSE	Retained from Nmb_iTM560 based on corresponding gene homology
DASYN180	TRUE	TRUE	TRUE	Retained from Nmb_iTM560 based on corresponding gene homology
DASYN181	TRUE	TRUE	TRUE	Retained from Nmb_iTM560 based on corresponding gene homology
DATPHs	TRUE	TRUE	TRUE	Retained from Nmb_iTM560 based on corresponding gene homology
DB4PS	TRUE	TRUE	TRUE	Retained from Nmb_iTM560 based on corresponding gene homology
DBTS	TRUE	TRUE	FALSE	Retained from Nmb_iTM560 based on corresponding gene homology
DCAtex	TRUE	TRUE	TRUE	Retained from Nmb_iTM560 based on corresponding gene homology
DCMPtex	TRUE	TRUE	FALSE	Retained from Nmb_iTM560 based on corresponding gene homology
DCTPD	TRUE	TRUE	TRUE	Retained from Nmb_iTM560 based on corresponding gene homology
DDCAtexi	TRUE	TRUE	FALSE	Retained from Nmb_iTM560 based on corresponding gene homology
DDGLCNtex	TRUE	TRUE	FALSE	Retained from Nmb_iTM560 based on corresponding gene homology
DDPA	TRUE	TRUE	TRUE	Retained from Nmb_iTM560 based on corresponding gene homology
DDPGA	TRUE	FALSE	FALSE	H2AKGAL is not consistent with the bigg name for this same reaction. Corrected name to DDPGA. Similarly, the protenation of 4h2oglt_c was used from kegg, which is incorrect for neutral ph. Corrected to the formula from BIGG. And removed the now unnecessary hydrogens from the reaction.
DDPGALA	TRUE	TRUE	FALSE	Retained from Nmb_iTM560 based on corresponding gene homology#Similarly, the protenation of 4h2oglt_c was used from kegg, which is incorrect for neutral ph.
DGK1	TRUE	TRUE	TRUE	Retained from Nmb_iTM560 based on corresponding gene homology#corrected to the formula from bigg. And removed the now unnecessary hydrogens from the reaction
DGMPtex	TRUE	TRUE	FALSE	Retained from Nmb_iTM560 based on corresponding gene homology
DGSNtex	TRUE	TRUE	FALSE	Retained from Nmb_iTM560 based on corresponding gene homology
DHAD1	TRUE	TRUE	TRUE	Retained from Nmb_iTM560 based on corresponding gene homology
DHAD2	TRUE	TRUE	TRUE	Retained from Nmb_iTM560 based on corresponding gene homology
DHAPtex	TRUE	TRUE	FALSE	Retained from Nmb_iTM560 based on corresponding gene homology
DHAtex	TRUE	TRUE	FALSE	Retained from Nmb_iTM560 based on corresponding gene homology
DHDPRy	TRUE	TRUE	TRUE	Retained from Nmb_iTM560 based on corresponding gene homology
DHDPS	TRUE	TRUE	TRUE	Retained from Nmb_iTM560 based on corresponding gene homology
DHFR	TRUE	TRUE	TRUE	Retained from Nmb_iTM560 based on corresponding gene homology
DHFS	TRUE	TRUE	TRUE	Retained from Nmb_iTM560 based on corresponding gene homology
DHNPA2	TRUE	TRUE	FALSE	Retained from Nmb_iTM560 based on corresponding gene homology
DHORD2	TRUE	TRUE	TRUE	Altered from Nmb_iTM560. Removed fad_c and fmn_c as a cofactor.
DHORTS	TRUE	TRUE	TRUE	Retained from Nmb_iTM560 based on corresponding gene homology
DHPPDA2	TRUE	TRUE	TRUE	Retained from Nmb_iTM560 based on corresponding gene homology
DHPS2	TRUE	TRUE	TRUE	Retained from Nmb_iTM560 based on corresponding gene homology
DHPS3	TRUE	TRUE	FALSE	Retained from Nmb_iTM560 based on corresponding gene homology
DHPTDCs	TRUE	TRUE	FALSE	Retained from Nmb_iTM560 based on corresponding gene homology
DHPTPE	TRUE	TRUE	FALSE	Retained from Nmb_iTM560 based on corresponding gene homology
DHQS	TRUE	TRUE	TRUE	Altered from Nmb_iTM560. Removed nad_c and cobalt2_c as a cofactor.
DHQTi	TRUE	TRUE	TRUE	Retained from Nmb_iTM560 based on corresponding gene homology
DIMPtex	TRUE	TRUE	FALSE	Retained from Nmb_iTM560 based on corresponding gene homology
DINStex	TRUE	TRUE	FALSE	Retained from Nmb_iTM560 based on corresponding gene homology
DLACt2pp	TRUE	TRUE	FALSE	Retained from Nmb_iTM560 based on corresponding gene homology. L-Lactate transport is abolished in an lctP (NGO1449) mutant, therefore, removing NGO1361 from D-lactate transport. NGO1361 is homologous to the L-lactate transporter lldP from E. coli, however it is much shorter in Gc, only 71 amino acids. It appears to be truncated/nonfunctional.
DM_4HBA	TRUE	TRUE	FALSE	Retained from Nmb_iTM560 based on corresponding gene homology
DM_5DRIB	TRUE	TRUE	FALSE	Retained from Nmb_iTM560 based on corresponding gene homology
DM_AMOB	TRUE	TRUE	FALSE	Retained from Nmb_iTM560 based on corresponding gene homology
DM_BIOMASS	TRUE	TRUE	FALSE	Retained from Nmb_iTM560 based on corresponding gene homology
DM_BV	TRUE	TRUE	FALSE	Retained from Nmb_iTM560 based on corresponding gene homology
DM_HMFURN	TRUE	TRUE	FALSE	Retained from Nmb_iTM560 based on corresponding gene homology
DM_PAP	TRUE	TRUE	FALSE	Retained from Nmb_iTM560 based on corresponding gene homology
DM_UREA	TRUE	TRUE	FALSE	Retained from Nmb_iTM560 based on corresponding gene homology
DMATT	TRUE	TRUE	TRUE	Retained from Nmb_iTM560 based on corresponding gene homology
DMPPS	TRUE	TRUE	TRUE	Retained from Nmb_iTM560 based on corresponding gene homology
DMQMT	TRUE	TRUE	FALSE	Retained from Nmb_iTM560 based on corresponding gene homology
DMSOtex	TRUE	TRUE	FALSE	Retained from Nmb_iTM560 based on corresponding gene homology
DMStex	TRUE	TRUE	FALSE	Retained from Nmb_iTM560 based on corresponding gene homology
DNMPPA	TRUE	TRUE	TRUE	Retained from Nmb_iTM560 based on corresponding gene homology
DNTPPA	TRUE	TRUE	TRUE	Retained from Nmb_iTM560 based on corresponding gene homology
DOPAtex	TRUE	TRUE	FALSE	Retained from Nmb_iTM560 based on corresponding gene homology
DPCOAK	TRUE	TRUE	TRUE	Retained from Nmb_iTM560 based on corresponding gene homology
DPR	TRUE	TRUE	TRUE	Retained from Nmb_iTM560 based on corresponding gene homology
DSBDR	TRUE	TRUE	FALSE	Retained from Nmb_iTM560 based on corresponding gene homology
DSERDHr	TRUE	TRUE	TRUE	Retained from Nmb_iTM560 based on corresponding gene homology
DSERtex	TRUE	TRUE	FALSE	Retained from Nmb_iTM560 based on corresponding gene homology
DTMPK	TRUE	TRUE	TRUE	Retained from Nmb_iTM560 based on corresponding gene homology
DTMPtex	TRUE	TRUE	FALSE	Retained from Nmb_iTM560 based on corresponding gene homology
DUMPtex	TRUE	TRUE	FALSE	Retained from Nmb_iTM560 based on corresponding gene homology
DUTPDP	TRUE	TRUE	TRUE	Retained from Nmb_iTM560 based on corresponding gene homology
DXPRIi	TRUE	TRUE	TRUE	Retained from Nmb_iTM560 based on corresponding gene homology
DXPS	TRUE	TRUE	TRUE	Removed thmpp_c as a cofactor
E4PD	TRUE	TRUE	TRUE	Retained from Nmb_iTM560 based on corresponding gene homology
EAR100x	TRUE	TRUE	TRUE	Retained from Nmb_iTM560 based on corresponding gene homology
EAR120x	TRUE	TRUE	TRUE	Retained from Nmb_iTM560 based on corresponding gene homology
EAR121x	TRUE	TRUE	TRUE	Retained from Nmb_iTM560 based on corresponding gene homology
EAR140x	TRUE	TRUE	TRUE	Retained from Nmb_iTM560 based on corresponding gene homology
EAR141x	TRUE	TRUE	TRUE	Retained from Nmb_iTM560 based on corresponding gene homology
EAR160x	TRUE	TRUE	TRUE	Retained from Nmb_iTM560 based on corresponding gene homology
EAR161a	TRUE	TRUE	FALSE	Retained from Nmb_iTM560 based on corresponding gene homology
EAR161x	TRUE	TRUE	TRUE	Retained from Nmb_iTM560 based on corresponding gene homology
EAR180x	TRUE	TRUE	TRUE	Retained from Nmb_iTM560 based on corresponding gene homology
EAR181x	TRUE	TRUE	TRUE	Retained from Nmb_iTM560 based on corresponding gene homology
EAR40x	TRUE	TRUE	TRUE	Retained from Nmb_iTM560 based on corresponding gene homology
EAR60x	TRUE	TRUE	TRUE	Retained from Nmb_iTM560 based on corresponding gene homology
EAR80x	TRUE	TRUE	TRUE	Retained from Nmb_iTM560 based on corresponding gene homology
EDA	TRUE	TRUE	TRUE	Retained from Nmb_iTM560 based on corresponding gene homology
EDD	TRUE	TRUE	TRUE	Retained from Nmb_iTM560 based on corresponding gene homology
EDTXS1	TRUE	TRUE	TRUE	Retained from Nmb_iTM560 based on corresponding gene homology
EDTXS2	TRUE	TRUE	TRUE	Retained from Nmb_iTM560 based on corresponding gene homology
EHGLAT	TRUE	FALSE	FALSE	HGTA is not consistent with the bigg name for this same reaction. Corrected name to EHGLAT. The protenation of e4hglu_c was used from kegg, which is incorrect for neutral ph. #corrected to the formula from bigg. And removed the now unnecessary hydrogens from the reaction.
ENO	TRUE	TRUE	TRUE	Retained from Nmb_iTM560 based on corresponding gene homology#Similarly, the protenation of e4hglu_c was used from kegg, which is incorrect for neutral ph.
ETHAtex	TRUE	TRUE	FALSE	Retained from Nmb_iTM560 based on corresponding gene homology#corrected to the formula from bigg. And removed the now unnecessary hydrogens from the reaction.
ETHSO3tex	TRUE	TRUE	FALSE	Retained from Nmb_iTM560 based on corresponding gene homology
ETOHt2rpp	TRUE	TRUE	FALSE	Retained from Nmb_iTM560 based on corresponding gene homology
ETOHtex	TRUE	TRUE	TRUE	Retained from Nmb_iTM560 based on corresponding gene homology
EX_15dap_e_	TRUE	TRUE	FALSE	Retained from Nmb_iTM560 based on corresponding gene homology
EX_1p3h5c_e_	TRUE	TRUE	FALSE	Retained from Nmb_iTM560 based on corresponding gene homology
EX_2ddglcn_e_	TRUE	TRUE	FALSE	Retained from Nmb_iTM560 based on corresponding gene homology
EX_34dhpac_e_	TRUE	TRUE	FALSE	Retained from Nmb_iTM560 based on corresponding gene homology
EX_3amp_e_	TRUE	TRUE	FALSE	Retained from Nmb_iTM560 based on corresponding gene homology
EX_3cmp_e_	TRUE	TRUE	FALSE	Retained from Nmb_iTM560 based on corresponding gene homology
EX_3hcinnm_e_	TRUE	TRUE	FALSE	Retained from Nmb_iTM560 based on corresponding gene homology
EX_3hpppn_e_	TRUE	TRUE	FALSE	Retained from Nmb_iTM560 based on corresponding gene homology
EX_3ump_e_	TRUE	TRUE	FALSE	Retained from Nmb_iTM560 based on corresponding gene homology
EX_4abut_e_	TRUE	TRUE	FALSE	Retained from Nmb_iTM560 based on corresponding gene homology
EX_4hoxpacd_e_	TRUE	TRUE	FALSE	Retained from Nmb_iTM560 based on corresponding gene homology
EX_5dglcn_e_	TRUE	TRUE	FALSE	Retained from Nmb_iTM560 based on corresponding gene homology
EX_ac_e_	TRUE	TRUE	FALSE	Retained from Nmb_iTM560 based on corresponding gene homology
EX_acac_e_	TRUE	TRUE	FALSE	Retained from Nmb_iTM560 based on corresponding gene homology
EX_acgal_e_	TRUE	TRUE	FALSE	Retained from Nmb_iTM560 based on corresponding gene homology
EX_acgam_e_	TRUE	TRUE	FALSE	Retained from Nmb_iTM560 based on corresponding gene homology
EX_acgam1p_e_	TRUE	TRUE	FALSE	Retained from Nmb_iTM560 based on corresponding gene homology
EX_acmana_e_	TRUE	TRUE	FALSE	Retained from Nmb_iTM560 based on corresponding gene homology
EX_acmum_e_	TRUE	TRUE	FALSE	Retained from Nmb_iTM560 based on corresponding gene homology
EX_acser_e_	TRUE	TRUE	FALSE	Retained from Nmb_iTM560 based on corresponding gene homology
EX_ade_e_	TRUE	TRUE	FALSE	Retained from Nmb_iTM560 based on corresponding gene homology
EX_ag_e	TRUE	FALSE	FALSE	Added Ag exchange, as a Ag transporter was annotated in the genome
EX_agm_e_	TRUE	TRUE	FALSE	Retained from Nmb_iTM560 based on corresponding gene homology
EX_akg_e_	TRUE	TRUE	FALSE	Retained from Nmb_iTM560 based on corresponding gene homology
EX_ala_B_e_	TRUE	TRUE	FALSE	Retained from Nmb_iTM560 based on corresponding gene homology
EX_ala_D_e_	TRUE	TRUE	FALSE	Retained from Nmb_iTM560 based on corresponding gene homology
EX_ala_L_e_	TRUE	TRUE	FALSE	Retained from Nmb_iTM560 based on corresponding gene homology
EX_alaala_e_	TRUE	TRUE	FALSE	Retained from Nmb_iTM560 based on corresponding gene homology
EX_all_D_e_	TRUE	TRUE	FALSE	Retained from Nmb_iTM560 based on corresponding gene homology
EX_alltn_e_	TRUE	TRUE	FALSE	Retained from Nmb_iTM560 based on corresponding gene homology
EX_amp_e_	TRUE	TRUE	FALSE	Retained from Nmb_iTM560 based on corresponding gene homology
EX_anhgm_e_	TRUE	TRUE	FALSE	Retained from Nmb_iTM560 based on corresponding gene homology
EX_apoACP_c_	TRUE	FALSE	FALSE	Added synthesis of apoACP as an exchange reaction to allow for function of apoACP-->ACP reactions
EX_arab_L_e_	TRUE	TRUE	FALSE	Retained from Nmb_iTM560 based on corresponding gene homology
EX_arg_L_e_	TRUE	TRUE	FALSE	Retained from Nmb_iTM560 based on corresponding gene homology
EX_ascb_L_e_	TRUE	TRUE	FALSE	Retained from Nmb_iTM560 based on corresponding gene homology
EX_asn_L_e_	TRUE	TRUE	FALSE	Retained from Nmb_iTM560 based on corresponding gene homology
EX_aso3_e_	TRUE	TRUE	FALSE	Retained from Nmb_iTM560 based on corresponding gene homology
EX_asp_L_e_	TRUE	TRUE	FALSE	Retained from Nmb_iTM560 based on corresponding gene homology
EX_but_e_	TRUE	TRUE	FALSE	Retained from Nmb_iTM560 based on corresponding gene homology
EX_butso3_e_	TRUE	TRUE	FALSE	Retained from Nmb_iTM560 based on corresponding gene homology
EX_ca2_e_	TRUE	TRUE	FALSE	Retained from Nmb_iTM560 based on corresponding gene homology
EX_cd2_e_	TRUE	TRUE	FALSE	Retained from Nmb_iTM560 based on corresponding gene homology
EX_cgly_e_	TRUE	TRUE	FALSE	Retained from Nmb_iTM560 based on corresponding gene homology
EX_chol_e_	TRUE	TRUE	FALSE	Retained from Nmb_iTM560 based on corresponding gene homology
EX_cit_e_	TRUE	TRUE	FALSE	Retained from Nmb_iTM560 based on corresponding gene homology
EX_cl_e_	TRUE	TRUE	FALSE	Retained from Nmb_iTM560 based on corresponding gene homology
EX_cmp_e_	TRUE	TRUE	FALSE	Retained from Nmb_iTM560 based on corresponding gene homology
EX_co_e_	TRUE	TRUE	FALSE	Retained from Nmb_iTM560 based on corresponding gene homology
EX_co2_e_	TRUE	TRUE	FALSE	Retained from Nmb_iTM560 based on corresponding gene homology
EX_cobalt2_e_	TRUE	TRUE	FALSE	Retained from Nmb_iTM560 based on corresponding gene homology
EX_colipa_e_	TRUE	TRUE	FALSE	Retained from Nmb_iTM560 based on corresponding gene homology
EX_crn_e_	TRUE	TRUE	FALSE	Retained from Nmb_iTM560 based on corresponding gene homology
EX_csn_e_	TRUE	TRUE	FALSE	Retained from Nmb_iTM560 based on corresponding gene homology
EX_cu_e_	TRUE	TRUE	FALSE	Retained from Nmb_iTM560 based on corresponding gene homology
EX_cu2_e_	TRUE	TRUE	FALSE	Retained from Nmb_iTM560 based on corresponding gene homology
EX_cyan_e_	TRUE	TRUE	FALSE	Retained from Nmb_iTM560 based on corresponding gene homology
EX_cynt_e_	TRUE	TRUE	FALSE	Retained from Nmb_iTM560 based on corresponding gene homology
EX_cys_D_e_	TRUE	TRUE	FALSE	Retained from Nmb_iTM560 based on corresponding gene homology
EX_cys_L_e_	TRUE	TRUE	FALSE	Retained from Nmb_iTM560 based on corresponding gene homology
EX_cystine_L_	TRUE	FALSE	FALSE	NGO2011, NGO2012, NGO2013, and NGO2014 are a cysteine (cys_L_) transporter. (PMID: 22138345). NGO0372, NGO373, NGO0374 are a cystine (cystine_L_) transporter. PMID: 22138345. In the Nmb_iTM560 model, this is annotated as a cysteine importer and no reaction for cystine import exists, or for breakdown of cystine. Added that transport and breakdown reaction and corrected gene annotations.
EX_cytd_e_	TRUE	TRUE	FALSE	Retained from Nmb_iTM560 based on corresponding gene homology
EX_damp_e_	TRUE	TRUE	FALSE	Retained from Nmb_iTM560 based on corresponding gene homology
EX_dca_e_	TRUE	TRUE	FALSE	Retained from Nmb_iTM560 based on corresponding gene homology
EX_dcmp_e_	TRUE	TRUE	FALSE	Retained from Nmb_iTM560 based on corresponding gene homology
EX_ddca_e_	TRUE	TRUE	FALSE	Retained from Nmb_iTM560 based on corresponding gene homology
EX_dgmp_e_	TRUE	TRUE	FALSE	Retained from Nmb_iTM560 based on corresponding gene homology
EX_dgsn_e_	TRUE	TRUE	FALSE	Retained from Nmb_iTM560 based on corresponding gene homology
EX_dha_e_	TRUE	TRUE	FALSE	Retained from Nmb_iTM560 based on corresponding gene homology
EX_dhap_e_	TRUE	TRUE	FALSE	Retained from Nmb_iTM560 based on corresponding gene homology
EX_dimp_e_	TRUE	TRUE	FALSE	Retained from Nmb_iTM560 based on corresponding gene homology
EX_din_e_	TRUE	TRUE	FALSE	Retained from Nmb_iTM560 based on corresponding gene homology
EX_dms_e_	TRUE	TRUE	FALSE	Retained from Nmb_iTM560 based on corresponding gene homology
EX_dmso_e_	TRUE	TRUE	FALSE	Retained from Nmb_iTM560 based on corresponding gene homology
EX_dopa_e_	TRUE	TRUE	FALSE	Retained from Nmb_iTM560 based on corresponding gene homology
EX_dtmp_e_	TRUE	TRUE	FALSE	Retained from Nmb_iTM560 based on corresponding gene homology
EX_dump_e_	TRUE	TRUE	FALSE	Retained from Nmb_iTM560 based on corresponding gene homology
EX_e4hglu_e_	TRUE	TRUE	FALSE	Retained from Nmb_iTM560 based on corresponding gene homology
EX_enlipa_e_	TRUE	TRUE	FALSE	Retained from Nmb_iTM560 based on corresponding gene homology
EX_etha_e_	TRUE	TRUE	FALSE	Retained from Nmb_iTM560 based on corresponding gene homology
EX_ethso3_e_	TRUE	TRUE	FALSE	Retained from Nmb_iTM560 based on corresponding gene homology
EX_etoh_e_	TRUE	TRUE	FALSE	Retained from Nmb_iTM560 based on corresponding gene homology
EX_f6p_e_	TRUE	TRUE	FALSE	Retained from Nmb_iTM560 based on corresponding gene homology
EX_fald_e_	TRUE	TRUE	FALSE	Retained from Nmb_iTM560 based on corresponding gene homology
EX_fe2_e_	TRUE	TRUE	FALSE	Retained from Nmb_iTM560 based on corresponding gene homology
EX_fe3_e_	TRUE	TRUE	FALSE	Retained from Nmb_iTM560 based on corresponding gene homology
EX_for_e_	TRUE	TRUE	FALSE	Retained from Nmb_iTM560 based on corresponding gene homology
EX_fru_e_	TRUE	TRUE	FALSE	Retained from Nmb_iTM560 based on corresponding gene homology
EX_frulys_e_	TRUE	TRUE	FALSE	Retained from Nmb_iTM560 based on corresponding gene homology
EX_fruur_e_	TRUE	TRUE	FALSE	Retained from Nmb_iTM560 based on corresponding gene homology
EX_fuc_L_e_	TRUE	TRUE	FALSE	Retained from Nmb_iTM560 based on corresponding gene homology
EX_fum_e_	TRUE	TRUE	FALSE	Retained from Nmb_iTM560 based on corresponding gene homology
EX_g1p_e_	TRUE	TRUE	FALSE	Retained from Nmb_iTM560 based on corresponding gene homology
EX_g3pc_e_	TRUE	TRUE	FALSE	Retained from Nmb_iTM560 based on corresponding gene homology
EX_g3pe_e_	TRUE	TRUE	FALSE	Retained from Nmb_iTM560 based on corresponding gene homology
EX_g3pg_e_	TRUE	TRUE	FALSE	Retained from Nmb_iTM560 based on corresponding gene homology
EX_g3pi_e_	TRUE	TRUE	FALSE	Retained from Nmb_iTM560 based on corresponding gene homology
EX_g3ps_e_	TRUE	TRUE	FALSE	Retained from Nmb_iTM560 based on corresponding gene homology
EX_g6p_e_	TRUE	TRUE	FALSE	Retained from Nmb_iTM560 based on corresponding gene homology
EX_gal_bD_e_	TRUE	TRUE	FALSE	Retained from Nmb_iTM560 based on corresponding gene homology
EX_gal_e_	TRUE	TRUE	FALSE	Retained from Nmb_iTM560 based on corresponding gene homology
EX_gal1p_e_	TRUE	TRUE	FALSE	Retained from Nmb_iTM560 based on corresponding gene homology
EX_galct_D_e_	TRUE	TRUE	FALSE	Retained from Nmb_iTM560 based on corresponding gene homology
EX_galctn_D_e_	TRUE	TRUE	FALSE	Retained from Nmb_iTM560 based on corresponding gene homology
EX_galctn_L_e_	TRUE	TRUE	FALSE	Retained from Nmb_iTM560 based on corresponding gene homology
EX_galt_e_	TRUE	TRUE	FALSE	Retained from Nmb_iTM560 based on corresponding gene homology
EX_galur_e_	TRUE	TRUE	FALSE	Retained from Nmb_iTM560 based on corresponding gene homology
EX_gam_e_	TRUE	TRUE	FALSE	Retained from Nmb_iTM560 based on corresponding gene homology
EX_gam6p_e_	TRUE	TRUE	FALSE	Retained from Nmb_iTM560 based on corresponding gene homology
EX_gbbtn_e_	TRUE	TRUE	FALSE	Retained from Nmb_iTM560 based on corresponding gene homology
EX_gdp_e_	TRUE	TRUE	FALSE	Retained from Nmb_iTM560 based on corresponding gene homology
EX_glc_D_e_	TRUE	TRUE	FALSE	Retained from Nmb_iTM560 based on corresponding gene homology
EX_glcr_e_	TRUE	TRUE	FALSE	Retained from Nmb_iTM560 based on corresponding gene homology
EX_glcur_e_	TRUE	TRUE	FALSE	Retained from Nmb_iTM560 based on corresponding gene homology
EX_glcur1p_e_	TRUE	TRUE	FALSE	Retained from Nmb_iTM560 based on corresponding gene homology
EX_gln_L_e_	TRUE	TRUE	FALSE	Retained from Nmb_iTM560 based on corresponding gene homology
EX_glu_L_e_	TRUE	TRUE	FALSE	Retained from Nmb_iTM560 based on corresponding gene homology
EX_gly_e_	TRUE	TRUE	FALSE	Retained from Nmb_iTM560 based on corresponding gene homology
EX_glyald_e_	TRUE	TRUE	FALSE	Retained from Nmb_iTM560 based on corresponding gene homology
EX_glyb_e_	TRUE	TRUE	FALSE	Retained from Nmb_iTM560 based on corresponding gene homology
EX_glyc_e_	TRUE	TRUE	FALSE	Retained from Nmb_iTM560 based on corresponding gene homology
EX_glyc_R_e_	TRUE	TRUE	FALSE	Retained from Nmb_iTM560 based on corresponding gene homology
EX_glyc2p_e_	TRUE	TRUE	FALSE	Retained from Nmb_iTM560 based on corresponding gene homology
EX_glyc3p_e_	TRUE	TRUE	FALSE	Retained from Nmb_iTM560 based on corresponding gene homology
EX_glyclt_e_	TRUE	TRUE	FALSE	Retained from Nmb_iTM560 based on corresponding gene homology
EX_gmp_e_	TRUE	TRUE	FALSE	Retained from Nmb_iTM560 based on corresponding gene homology
EX_gsn_e_	TRUE	TRUE	FALSE	Retained from Nmb_iTM560 based on corresponding gene homology
EX_gthox_e_	TRUE	TRUE	FALSE	Retained from Nmb_iTM560 based on corresponding gene homology
EX_gthrd_e_	TRUE	TRUE	FALSE	Retained from Nmb_iTM560 based on corresponding gene homology
EX_gtp_e_	TRUE	TRUE	FALSE	Retained from Nmb_iTM560 based on corresponding gene homology
EX_gua_e_	TRUE	TRUE	FALSE	Retained from Nmb_iTM560 based on corresponding gene homology
EX_h_e_	TRUE	TRUE	FALSE	Retained from Nmb_iTM560 based on corresponding gene homology
EX_h2_e_	TRUE	TRUE	FALSE	Retained from Nmb_iTM560 based on corresponding gene homology
EX_h2o_e_	TRUE	TRUE	FALSE	Retained from Nmb_iTM560 based on corresponding gene homology
EX_h2o2_e_	TRUE	TRUE	FALSE	Retained from Nmb_iTM560 based on corresponding gene homology
EX_h2s_e_	TRUE	TRUE	FALSE	Retained from Nmb_iTM560 based on corresponding gene homology
EX_hdca_e_	TRUE	TRUE	FALSE	Retained from Nmb_iTM560 based on corresponding gene homology
EX_hdcea_e_	TRUE	TRUE	FALSE	Retained from Nmb_iTM560 based on corresponding gene homology
EX_Hg_e_	TRUE	TRUE	FALSE	Retained from Nmb_iTM560 based on corresponding gene homology
EX_hg2_e_	TRUE	TRUE	FALSE	Retained from Nmb_iTM560 based on corresponding gene homology
EX_HgFe3_e_	TRUE	TRUE	FALSE	Retained from Nmb_iTM560 based on corresponding gene homology
EX_his_L_e_	TRUE	TRUE	FALSE	Retained from Nmb_iTM560 based on corresponding gene homology
EX_hom_L_e_	TRUE	TRUE	FALSE	Retained from Nmb_iTM560 based on corresponding gene homology
EX_hxa_e_	TRUE	TRUE	FALSE	Retained from Nmb_iTM560 based on corresponding gene homology
EX_hxan_e_	TRUE	TRUE	FALSE	Retained from Nmb_iTM560 based on corresponding gene homology
EX_idon_L_e_	TRUE	TRUE	FALSE	Retained from Nmb_iTM560 based on corresponding gene homology
EX_ile_L_e_	TRUE	TRUE	FALSE	Retained from Nmb_iTM560 based on corresponding gene homology
EX_imp_e_	TRUE	TRUE	FALSE	Retained from Nmb_iTM560 based on corresponding gene homology
EX_indole_e_	TRUE	TRUE	FALSE	Retained from Nmb_iTM560 based on corresponding gene homology
EX_inost_e_	TRUE	TRUE	FALSE	Retained from Nmb_iTM560 based on corresponding gene homology
EX_isetac_e_	TRUE	TRUE	FALSE	Retained from Nmb_iTM560 based on corresponding gene homology
EX_k_e_	TRUE	TRUE	FALSE	Retained from Nmb_iTM560 based on corresponding gene homology
EX_lac_D_e_	TRUE	TRUE	FALSE	Retained from Nmb_iTM560 based on corresponding gene homology
EX_lac_L_e_	TRUE	TRUE	FALSE	Retained from Nmb_iTM560 based on corresponding gene homology
EX_LalaDgluMdap_e_	TRUE	TRUE	FALSE	Retained from Nmb_iTM560 based on corresponding gene homology
EX_LalaDgluMdapDala_e_	TRUE	TRUE	FALSE	Retained from Nmb_iTM560 based on corresponding gene homology
EX_lcts_e_	TRUE	TRUE	FALSE	Retained from Nmb_iTM560 based on corresponding gene homology
EX_leu_L_e_	TRUE	TRUE	FALSE	Retained from Nmb_iTM560 based on corresponding gene homology
EX_Lf_e_	TRUE	TRUE	FALSE	Retained from Nmb_iTM560 based on corresponding gene homology
EX_LfFe3_e_	TRUE	TRUE	FALSE	Retained from Nmb_iTM560 based on corresponding gene homology
EX_lipa_e_	TRUE	TRUE	FALSE	Retained from Nmb_iTM560 based on corresponding gene homology
EX_lys_L_e_	TRUE	TRUE	FALSE	Retained from Nmb_iTM560 based on corresponding gene homology
EX_lyx_L_e_	TRUE	TRUE	FALSE	Retained from Nmb_iTM560 based on corresponding gene homology
EX_mal_D_e_	TRUE	TRUE	FALSE	Retained from Nmb_iTM560 based on corresponding gene homology
EX_mal_L_e_	TRUE	TRUE	FALSE	Retained from Nmb_iTM560 based on corresponding gene homology
EX_malt_e_	TRUE	TRUE	FALSE	Retained from Nmb_iTM560 based on corresponding gene homology
EX_man_e_	TRUE	TRUE	FALSE	Retained from Nmb_iTM560 based on corresponding gene homology
EX_man6p_e_	TRUE	TRUE	FALSE	Retained from Nmb_iTM560 based on corresponding gene homology
EX_manglyc_e_	TRUE	TRUE	FALSE	Retained from Nmb_iTM560 based on corresponding gene homology
EX_melib_e_	TRUE	TRUE	FALSE	Retained from Nmb_iTM560 based on corresponding gene homology
EX_met_D_e_	TRUE	TRUE	FALSE	Retained from Nmb_iTM560 based on corresponding gene homology
EX_met_L_e_	TRUE	TRUE	FALSE	Retained from Nmb_iTM560 based on corresponding gene homology
EX_metsox_R_L_e_	TRUE	TRUE	FALSE	Retained from Nmb_iTM560 based on corresponding gene homology
EX_metsox_S_L_e_	TRUE	TRUE	FALSE	Retained from Nmb_iTM560 based on corresponding gene homology
EX_mg2_e_	TRUE	TRUE	FALSE	Retained from Nmb_iTM560 based on corresponding gene homology
EX_mmet_e_	TRUE	TRUE	FALSE	Retained from Nmb_iTM560 based on corresponding gene homology
EX_mn2_e_	TRUE	TRUE	FALSE	Retained from Nmb_iTM560 based on corresponding gene homology
EX_mnl_e_	TRUE	TRUE	FALSE	Retained from Nmb_iTM560 based on corresponding gene homology
EX_mobd_e_	TRUE	TRUE	FALSE	Retained from Nmb_iTM560 based on corresponding gene homology
EX_mso3_e_	TRUE	TRUE	FALSE	Retained from Nmb_iTM560 based on corresponding gene homology
EX_n2o_e_	TRUE	TRUE	FALSE	Retained from Nmb_iTM560 based on corresponding gene homology
EX_na1_e_	TRUE	TRUE	FALSE	Retained from Nmb_iTM560 based on corresponding gene homology
EX_nac_e_	TRUE	TRUE	FALSE	Retained from Nmb_iTM560 based on corresponding gene homology
EX_nh4_e_	TRUE	TRUE	FALSE	Retained from Nmb_iTM560 based on corresponding gene homology
EX_ni2_e_	TRUE	TRUE	FALSE	Retained from Nmb_iTM560 based on corresponding gene homology
EX_nmn_e_	TRUE	TRUE	FALSE	Retained from Nmb_iTM560 based on corresponding gene homology
EX_no_e_	TRUE	TRUE	FALSE	Retained from Nmb_iTM560 based on corresponding gene homology
EX_no2_e_	TRUE	TRUE	FALSE	Retained from Nmb_iTM560 based on corresponding gene homology
EX_no3_e_	TRUE	TRUE	FALSE	Retained from Nmb_iTM560 based on corresponding gene homology
EX_o2_e_	TRUE	TRUE	FALSE	Retained from Nmb_iTM560 based on corresponding gene homology
EX_o2s_e_	TRUE	TRUE	FALSE	Retained from Nmb_iTM560 based on corresponding gene homology
EX_oaa_e_	TRUE	TRUE	FALSE	Retained from Nmb_iTM560 based on corresponding gene homology
EX_ocdca_e_	TRUE	TRUE	FALSE	Retained from Nmb_iTM560 based on corresponding gene homology
EX_ocdcea_e_	TRUE	TRUE	FALSE	Retained from Nmb_iTM560 based on corresponding gene homology
EX_octa_e_	TRUE	TRUE	FALSE	Retained from Nmb_iTM560 based on corresponding gene homology
EX_orn_e_	TRUE	TRUE	FALSE	Retained from Nmb_iTM560 based on corresponding gene homology
EX_orot_e_	TRUE	TRUE	FALSE	Retained from Nmb_iTM560 based on corresponding gene homology
EX_pacald_e_	TRUE	TRUE	FALSE	Retained from Nmb_iTM560 based on corresponding gene homology
EX_peamn_e_	TRUE	TRUE	FALSE	Retained from Nmb_iTM560 based on corresponding gene homology
EX_phe_L_e_	TRUE	TRUE	FALSE	Retained from Nmb_iTM560 based on corresponding gene homology
EX_pheme_e_	TRUE	TRUE	FALSE	Retained from Nmb_iTM560 based on corresponding gene homology
EX_pi_e_	TRUE	TRUE	FALSE	Retained from Nmb_iTM560 based on corresponding gene homology
EX_pnto_R_e_	TRUE	TRUE	FALSE	Retained from Nmb_iTM560 based on corresponding gene homology
EX_ppa_e_	TRUE	TRUE	FALSE	Retained from Nmb_iTM560 based on corresponding gene homology
EX_ppal_e_	TRUE	TRUE	FALSE	Retained from Nmb_iTM560 based on corresponding gene homology
EX_pppn_e_	TRUE	TRUE	FALSE	Retained from Nmb_iTM560 based on corresponding gene homology
EX_ppt_e_	TRUE	TRUE	FALSE	Retained from Nmb_iTM560 based on corresponding gene homology
EX_pro_L_e_	TRUE	TRUE	FALSE	Retained from Nmb_iTM560 based on corresponding gene homology
EX_progly_e_	TRUE	TRUE	FALSE	Retained from Nmb_iTM560 based on corresponding gene homology
EX_psclys_e_	TRUE	TRUE	FALSE	Retained from Nmb_iTM560 based on corresponding gene homology
EX_pser_L_e_	TRUE	TRUE	FALSE	Retained from Nmb_iTM560 based on corresponding gene homology
EX_ptrc_e_	TRUE	TRUE	FALSE	Retained from Nmb_iTM560 based on corresponding gene homology
EX_pyr_e_	TRUE	TRUE	FALSE	Retained from Nmb_iTM560 based on corresponding gene homology
EX_r5p_e_	TRUE	TRUE	FALSE	Retained from Nmb_iTM560 based on corresponding gene homology
EX_rib_D_e_	TRUE	TRUE	FALSE	Retained from Nmb_iTM560 based on corresponding gene homology
EX_rmn_e_	TRUE	TRUE	FALSE	Retained from Nmb_iTM560 based on corresponding gene homology
EX_sbt_D_e_	TRUE	TRUE	FALSE	Retained from Nmb_iTM560 based on corresponding gene homology
EX_ser_D_e_	TRUE	TRUE	FALSE	Retained from Nmb_iTM560 based on corresponding gene homology
EX_ser_L_e_	TRUE	TRUE	FALSE	Retained from Nmb_iTM560 based on corresponding gene homology
EX_skm_e_	TRUE	TRUE	FALSE	Retained from Nmb_iTM560 based on corresponding gene homology
EX_so2_e_	TRUE	TRUE	FALSE	Retained from Nmb_iTM560 based on corresponding gene homology
EX_so3_e_	TRUE	TRUE	FALSE	Retained from Nmb_iTM560 based on corresponding gene homology
EX_so4_e_	TRUE	TRUE	FALSE	Retained from Nmb_iTM560 based on corresponding gene homology
EX_spmd_e_	TRUE	TRUE	FALSE	Retained from Nmb_iTM560 based on corresponding gene homology
EX_succ_e_	TRUE	TRUE	FALSE	Retained from Nmb_iTM560 based on corresponding gene homology
EX_sucr_e_	TRUE	TRUE	FALSE	Retained from Nmb_iTM560 based on corresponding gene homology
EX_sulfac_e_	TRUE	TRUE	FALSE	Retained from Nmb_iTM560 based on corresponding gene homology
EX_tartr_L_e_	TRUE	TRUE	FALSE	Retained from Nmb_iTM560 based on corresponding gene homology
EX_taur_e_	TRUE	TRUE	FALSE	Retained from Nmb_iTM560 based on corresponding gene homology
EX_tcynt_e_	TRUE	TRUE	FALSE	Retained from Nmb_iTM560 based on corresponding gene homology
EX_Tf_e_	TRUE	TRUE	FALSE	Retained from Nmb_iTM560 based on corresponding gene homology
EX_TfFe3_e_	TRUE	TRUE	FALSE	Retained from Nmb_iTM560 based on corresponding gene homology
EX_thm_e_	TRUE	TRUE	FALSE	Retained from Nmb_iTM560 based on corresponding gene homology
EX_thr_L_e_	TRUE	TRUE	FALSE	Retained from Nmb_iTM560 based on corresponding gene homology
EX_thrp_e_	TRUE	TRUE	FALSE	Retained from Nmb_iTM560 based on corresponding gene homology
EX_thym_e_	TRUE	TRUE	FALSE	Retained from Nmb_iTM560 based on corresponding gene homology
EX_thymd_e_	TRUE	TRUE	FALSE	Retained from Nmb_iTM560 based on corresponding gene homology
EX_tma_e_	TRUE	TRUE	FALSE	Retained from Nmb_iTM560 based on corresponding gene homology
EX_tmao_e_	TRUE	TRUE	FALSE	Retained from Nmb_iTM560 based on corresponding gene homology
EX_trdrd_c_	TRUE	FALSE	FALSE	Add thioredoxin import reaction. This is required to show "synthesis" of a protein based component. #Integration of Biomass Formulations of Genome-Scale Metabolic Models with Experimental Data Reveals Universally Essential Cofactors in Prokaryotes #Joana C Xavier, Kiran Raosaheb Patil, Isabel Rocha #PMID: 27939572 PMCID: PMC5249239
EX_tre_e_	TRUE	TRUE	FALSE	Retained from Nmb_iTM560 based on corresponding gene homology
EX_trp_L_e_	TRUE	TRUE	FALSE	Retained from Nmb_iTM560 based on corresponding gene homology
EX_tsul_e_	TRUE	TRUE	FALSE	Retained from Nmb_iTM560 based on corresponding gene homology
EX_ttdca_e_	TRUE	TRUE	FALSE	Retained from Nmb_iTM560 based on corresponding gene homology
EX_ttdcea_e_	TRUE	TRUE	FALSE	Retained from Nmb_iTM560 based on corresponding gene homology
EX_tungs_e_	TRUE	TRUE	FALSE	Retained from Nmb_iTM560 based on corresponding gene homology
EX_tym_e_	TRUE	TRUE	FALSE	Retained from Nmb_iTM560 based on corresponding gene homology
EX_tyr_L_e_	TRUE	TRUE	FALSE	Retained from Nmb_iTM560 based on corresponding gene homology
EX_tyrp_e_	TRUE	TRUE	FALSE	Retained from Nmb_iTM560 based on corresponding gene homology
EX_uacgam_e_	TRUE	TRUE	FALSE	Retained from Nmb_iTM560 based on corresponding gene homology
EX_udpacgal_e_	TRUE	TRUE	FALSE	Retained from Nmb_iTM560 based on corresponding gene homology
EX_udpg_e_	TRUE	TRUE	FALSE	Retained from Nmb_iTM560 based on corresponding gene homology
EX_udpgal_e_	TRUE	TRUE	FALSE	Retained from Nmb_iTM560 based on corresponding gene homology
EX_udpglcur_e_	TRUE	TRUE	FALSE	Retained from Nmb_iTM560 based on corresponding gene homology
EX_ump_e_	TRUE	TRUE	FALSE	Retained from Nmb_iTM560 based on corresponding gene homology
EX_ura_e_	TRUE	TRUE	FALSE	Retained from Nmb_iTM560 based on corresponding gene homology
EX_urea_e_	TRUE	TRUE	FALSE	Retained from Nmb_iTM560 based on corresponding gene homology
EX_val_L_e_	TRUE	TRUE	FALSE	Retained from Nmb_iTM560 based on corresponding gene homology
EX_xan_e_	TRUE	TRUE	FALSE	Retained from Nmb_iTM560 based on corresponding gene homology
EX_xmp_e_	TRUE	TRUE	FALSE	Retained from Nmb_iTM560 based on corresponding gene homology
EX_xtsn_e_	TRUE	TRUE	FALSE	Retained from Nmb_iTM560 based on corresponding gene homology
EX_xyl_D_e_	TRUE	TRUE	FALSE	Retained from Nmb_iTM560 based on corresponding gene homology
EX_xylu_L_e_	TRUE	TRUE	FALSE	Retained from Nmb_iTM560 based on corresponding gene homology
EX_zn2_e_	TRUE	TRUE	FALSE	Retained from Nmb_iTM560 based on corresponding gene homology
F6PP	TRUE	TRUE	FALSE	Retained from Nmb_iTM560 based on corresponding gene homology
F6Ptex	TRUE	TRUE	FALSE	Retained from Nmb_iTM560 based on corresponding gene homology
FACOAL100t2pp	TRUE	TRUE	TRUE	Retained from Nmb_iTM560 based on corresponding gene homology
FACOAL120t2pp	TRUE	TRUE	TRUE	Retained from Nmb_iTM560 based on corresponding gene homology
FACOAL140t2pp	TRUE	TRUE	TRUE	Retained from Nmb_iTM560 based on corresponding gene homology
FACOAL141t2pp	TRUE	TRUE	TRUE	Retained from Nmb_iTM560 based on corresponding gene homology
FACOAL160t2pp	TRUE	TRUE	TRUE	Retained from Nmb_iTM560 based on corresponding gene homology
FACOAL161t2pp	TRUE	TRUE	TRUE	Retained from Nmb_iTM560 based on corresponding gene homology
FACOAL180t2pp	TRUE	TRUE	TRUE	Retained from Nmb_iTM560 based on corresponding gene homology
FACOAL181t2pp	TRUE	TRUE	TRUE	Retained from Nmb_iTM560 based on corresponding gene homology
FACOAL60t2pp	TRUE	TRUE	TRUE	Retained from Nmb_iTM560 based on corresponding gene homology
FACOAL80t2pp	TRUE	TRUE	TRUE	Retained from Nmb_iTM560 based on corresponding gene homology
FADRx	TRUE	FALSE	TRUE	Added from CarveMe
FALDtex	TRUE	TRUE	FALSE	Retained from Nmb_iTM560 based on corresponding gene homology
FALDtpp	TRUE	TRUE	FALSE	Retained from Nmb_iTM560 based on corresponding gene homology
FALGTHLs	TRUE	TRUE	TRUE	Retained from Nmb_iTM560 based on corresponding gene homology
FBA	TRUE	TRUE	TRUE	Retained from Nmb_iTM560 based on corresponding gene homology
FBP	TRUE	TRUE	TRUE	Retained from Nmb_iTM560 based on corresponding gene homology
FCLT	TRUE	TRUE	TRUE	Retained from Nmb_iTM560 based on corresponding gene homology
FE2tex	TRUE	TRUE	TRUE	Retained from Nmb_iTM560 based on corresponding gene homology
FE3abcpp1	TRUE	TRUE	FALSE	Retained from Nmb_iTM560 based on corresponding gene homology
FE3Ri	TRUE	TRUE	TRUE	Retained from Nmb_iTM560 based on corresponding gene homology
FE3tex	TRUE	TRUE	TRUE	Retained from Nmb_iTM560 based on corresponding gene homology
FEROpp	TRUE	TRUE	FALSE	Retained from Nmb_iTM560 based on corresponding gene homology
FLVR	TRUE	FALSE	TRUE	Added from CarveMe
FLVRx	TRUE	FALSE	TRUE	Added from CarveMe
FMNAT	TRUE	TRUE	TRUE	Retained from Nmb_iTM560 based on corresponding gene homology
FOMETRi	TRUE	FALSE	TRUE	Added from CarveMe
FORtex	TRUE	TRUE	TRUE	Retained from Nmb_iTM560 based on corresponding gene homology
FORtpp	TRUE	TRUE	FALSE	Retained from Nmb_iTM560 based on corresponding gene homology
FRULYStex	TRUE	TRUE	FALSE	Retained from Nmb_iTM560 based on corresponding gene homology
FRUtex	TRUE	TRUE	FALSE	Retained from Nmb_iTM560 based on corresponding gene homology
FRUURtex	TRUE	TRUE	FALSE	Retained from Nmb_iTM560 based on corresponding gene homology
FUCtex	TRUE	TRUE	FALSE	Retained from Nmb_iTM560 based on corresponding gene homology
FUM	TRUE	TRUE	TRUE	Retained from Nmb_iTM560 based on corresponding gene homology
FUMR	TRUE	TRUE	FALSE	Altered from Nmb_iTM560. Removed fad as a cofactor.
Fumt1pp	TRUE	TRUE	FALSE	Retained from Nmb_iTM560 based on corresponding gene homology
FUMtex	TRUE	TRUE	FALSE	Retained from Nmb_iTM560 based on corresponding gene homology
G1PACT	TRUE	TRUE	TRUE	Retained from Nmb_iTM560 based on corresponding gene homology
G1Ptex	TRUE	TRUE	FALSE	Retained from Nmb_iTM560 based on corresponding gene homology
G1PTT	TRUE	TRUE	TRUE	Retained from Nmb_iTM560 based on corresponding gene homology
G1SAT	TRUE	TRUE	TRUE	Retained from Nmb_iTM560 based on corresponding gene homology
G3PAT120	TRUE	TRUE	TRUE	Retained from Nmb_iTM560 based on corresponding gene homology
G3PAT140	TRUE	TRUE	TRUE	Retained from Nmb_iTM560 based on corresponding gene homology
G3PAT141	TRUE	TRUE	FALSE	Retained from Nmb_iTM560 based on corresponding gene homology
G3PAT160	TRUE	TRUE	TRUE	Retained from Nmb_iTM560 based on corresponding gene homology
G3PAT161	TRUE	FALSE	TRUE	Added from CarveMe
G3PAT161ab	TRUE	TRUE	FALSE	Retained from Nmb_iTM560 based on corresponding gene homology
G3PAT180	TRUE	TRUE	TRUE	Retained from Nmb_iTM560 based on corresponding gene homology
G3PAT181	TRUE	TRUE	TRUE	Retained from Nmb_iTM560 based on corresponding gene homology
G3PCtex	TRUE	TRUE	FALSE	Retained from Nmb_iTM560 based on corresponding gene homology
G3PD2	TRUE	TRUE	TRUE	Retained from Nmb_iTM560 based on corresponding gene homology
G3PEtex	TRUE	TRUE	TRUE	Retained from Nmb_iTM560 based on corresponding gene homology
G3PGtex	TRUE	TRUE	TRUE	Retained from Nmb_iTM560 based on corresponding gene homology
G3PItex	TRUE	TRUE	FALSE	Retained from Nmb_iTM560 based on corresponding gene homology
G3PStex	TRUE	TRUE	FALSE	Retained from Nmb_iTM560 based on corresponding gene homology
G5SADs	TRUE	TRUE	TRUE	Retained from Nmb_iTM560 based on corresponding gene homology
G5SD	TRUE	TRUE	TRUE	Retained from Nmb_iTM560 based on corresponding gene homology
G6PDH2r	TRUE	TRUE	TRUE	Retained from Nmb_iTM560 based on corresponding gene homology
G6PP	TRUE	TRUE	FALSE	Retained from Nmb_iTM560 based on corresponding gene homology
G6Ptex	TRUE	TRUE	FALSE	Retained from Nmb_iTM560 based on corresponding gene homology
GAL1Ptex	TRUE	TRUE	FALSE	Retained from Nmb_iTM560 based on corresponding gene homology
GALBDtex	TRUE	TRUE	FALSE	Retained from Nmb_iTM560 based on corresponding gene homology
GALCTNLtex	TRUE	TRUE	FALSE	Retained from Nmb_iTM560 based on corresponding gene homology
GALCTNtex	TRUE	TRUE	FALSE	Retained from Nmb_iTM560 based on corresponding gene homology
GALCTtex	TRUE	TRUE	FALSE	Retained from Nmb_iTM560 based on corresponding gene homology
GALT1	TRUE	TRUE	FALSE	Retained from Nmb_iTM560 based on corresponding gene homology
GALt2	TRUE	TRUE	TRUE	Retained from Nmb_iTM560 based on corresponding gene homology
GALT2	TRUE	TRUE	TRUE	Retained from Nmb_iTM560 based on corresponding gene homology
GALt2pp	TRUE	TRUE	FALSE	Retained from Nmb_iTM560 based on corresponding gene homology
GALT3	TRUE	FALSE	FALSE	Updated LOS synthesis for Gc. Add Gal to end of Beta chain to complete that segment of 4HEXG by adding reaction
GALtex	TRUE	TRUE	FALSE	Retained from Nmb_iTM560 based on corresponding gene homology
GALTtex	TRUE	TRUE	FALSE	Retained from Nmb_iTM560 based on corresponding gene homology
GALUi	TRUE	TRUE	TRUE	Retained from Nmb_iTM560 based on corresponding gene homology
GALURtex	TRUE	TRUE	FALSE	Retained from Nmb_iTM560 based on corresponding gene homology
GAMAN6Ptex	TRUE	TRUE	FALSE	Retained from Nmb_iTM560 based on corresponding gene homology
GAMtex	TRUE	TRUE	FALSE	Retained from Nmb_iTM560 based on corresponding gene homology
GAPD1	TRUE	TRUE	FALSE	Retained from Nmb_iTM560 based on corresponding gene homology
GAPD2	TRUE	TRUE	FALSE	Retained from Nmb_iTM560 based on corresponding gene homology
GARFT1	TRUE	TRUE	FALSE	Retained from Nmb_iTM560 based on corresponding gene homology
GARFT2	TRUE	TRUE	FALSE	Altered from Nmb_iTM560. Added/subtracted h_c/h2o_c for mass/charge balance.
GART	TRUE	TRUE	FALSE	Retained from Nmb_iTM560 based on corresponding gene homology
GBBTNtex	TRUE	TRUE	FALSE	Retained from Nmb_iTM560 based on corresponding gene homology
GCALDD	TRUE	TRUE	TRUE	Retained from Nmb_iTM560 based on corresponding gene homology
GDPDPK	TRUE	TRUE	TRUE	Retained from Nmb_iTM560 based on corresponding gene homology
GDPMNP	TRUE	TRUE	FALSE	Retained from Nmb_iTM560 based on corresponding gene homology
GDPtex	TRUE	TRUE	FALSE	Retained from Nmb_iTM560 based on corresponding gene homology
GF6PTA	TRUE	TRUE	TRUE	Retained from Nmb_iTM560 based on corresponding gene homology
GGGABADr	TRUE	TRUE	TRUE	Retained from Nmb_iTM560 based on corresponding gene homology
GGPTRCO	TRUE	TRUE	TRUE	Retained from Nmb_iTM560 based on corresponding gene homology
GHMT2r	TRUE	TRUE	TRUE	Retained from Nmb_iTM560 based on corresponding gene homology
GK1	TRUE	TRUE	TRUE	Retained from Nmb_iTM560 based on corresponding gene homology
GLCNt2rpp	TRUE	TRUE	TRUE	Retained from Nmb_iTM560 based on corresponding gene homology
GLCRtex	TRUE	TRUE	FALSE	Retained from Nmb_iTM560 based on corresponding gene homology
GLCtex	TRUE	TRUE	FALSE	Retained from Nmb_iTM560 based on corresponding gene homology
GLCtpp	TRUE	TRUE	FALSE	Retained from Nmb_iTM560 based on corresponding gene homology
GLCTR1	TRUE	TRUE	FALSE	Retained from Nmb_iTM560 based on corresponding gene homology
GLCTR2	TRUE	FALSE	FALSE	Updated LOS synthesis for Gc. The more common isoform for Gc is 4HEXG. This has the addition of a glc on both the alpha and the beta chain. The NM model did not have this glc on the beta chain and instead has a PEA. The PEA and glc on the beta chain are mutually exclusive. Added reaction GLCTR2 to add a glc to the beta chain.
GLCUR1Ptex	TRUE	TRUE	FALSE	Retained from Nmb_iTM560 based on corresponding gene homology
GLCURtex	TRUE	TRUE	TRUE	Retained from Nmb_iTM560 based on corresponding gene homology
GLNabcpp	TRUE	TRUE	FALSE	Retained from Nmb_iTM560 based on corresponding gene homology
GLNS	TRUE	TRUE	TRUE	Retained from Nmb_iTM560 based on corresponding gene homology
GLNt1pp	TRUE	TRUE	FALSE	Retained from Nmb_iTM560 based on corresponding gene homology. To remove an infeasible loop, where gln is exchanged infinitely between the two Na+ and h+ dependent transporters, limited these to import only.
GLNt2pp	TRUE	TRUE	FALSE	Retained from Nmb_iTM560 based on corresponding gene homology. To remove an infeasible loop, where gln is exchanged infinitely between the two Na+ and h+ dependent transporters, limited these to import only.
GLNtex	TRUE	TRUE	FALSE	Retained from Nmb_iTM560 based on corresponding gene homology
GLU5K	TRUE	TRUE	TRUE	Retained from Nmb_iTM560 based on corresponding gene homology
GLUabcpp	TRUE	TRUE	FALSE	Retained from Nmb_iTM560 based on corresponding gene homology
GLUCYS	TRUE	TRUE	TRUE	Retained from Nmb_iTM560 based on corresponding gene homology
GLUDy1	TRUE	TRUE	FALSE	Retained from Nmb_iTM560 based on corresponding gene homology
GLUPRT	TRUE	TRUE	TRUE	Retained from Nmb_iTM560 based on corresponding gene homology
GLUR	TRUE	TRUE	TRUE	Retained from Nmb_iTM560 based on corresponding gene homology
GLUt1pp	TRUE	TRUE	FALSE	Retained from Nmb_iTM560 based on corresponding gene homology. To remove an infeasible loop, limited these to import only.
GLUt2pp	TRUE	TRUE	FALSE	Retained from Nmb_iTM560 based on corresponding gene homology. To remove an infeasible loop, limited these to import only.
GLUtex	TRUE	TRUE	FALSE	Retained from Nmb_iTM560 based on corresponding gene homology
GLUTRR	TRUE	TRUE	TRUE	Retained from Nmb_iTM560 based on corresponding gene homology
GLUTRS	TRUE	TRUE	TRUE	Retained from Nmb_iTM560 based on corresponding gene homology
GLYabcpp	TRUE	TRUE	FALSE	Retained from Nmb_iTM560 based on corresponding gene homology
GLYALDtex	TRUE	TRUE	FALSE	Retained from Nmb_iTM560 based on corresponding gene homology
GLYBt2pp	TRUE	TRUE	FALSE	Retained from Nmb_iTM560 based on corresponding gene homology
GLYBtex	TRUE	TRUE	FALSE	Retained from Nmb_iTM560 based on corresponding gene homology
GLYC2Ptex	TRUE	TRUE	TRUE	Retained from Nmb_iTM560 based on corresponding gene homology
GLYC3Ptex	TRUE	TRUE	TRUE	Retained from Nmb_iTM560 based on corresponding gene homology
GLYCAtex	TRUE	TRUE	FALSE	Retained from Nmb_iTM560 based on corresponding gene homology
GLYCL	TRUE	TRUE	TRUE	Retained from Nmb_iTM560 based on corresponding gene homology
GLYCLTDx	TRUE	TRUE	TRUE	Altered from Nmb_iTM560. Removed nad_c as a cofactor. Remove h_c for mass/charge balance.
GLYCLTDy	TRUE	TRUE	FALSE	Altered from Nmb_iTM560. Remove h_c for mass/charge balance.
GLYCLTt2rpp	TRUE	TRUE	TRUE	Retained from Nmb_iTM560 based on corresponding gene homology
GLYCLTtex	TRUE	TRUE	TRUE	Retained from Nmb_iTM560 based on corresponding gene homology
GLYCtex	TRUE	TRUE	TRUE	Retained from Nmb_iTM560 based on corresponding gene homology
GLYCtpp	TRUE	TRUE	TRUE	Retained from Nmb_iTM560 based on corresponding gene homology
GLYOX	TRUE	TRUE	TRUE	Retained from Nmb_iTM560 based on corresponding gene homology
GLYt1pp	TRUE	TRUE	FALSE	Retained from Nmb_iTM560 based on corresponding gene homology
GLYt2pp	TRUE	TRUE	FALSE	Retained from Nmb_iTM560 based on corresponding gene homology
GLYtex	TRUE	TRUE	FALSE	Retained from Nmb_iTM560 based on corresponding gene homology
GMHEPAT	TRUE	TRUE	TRUE	Retained from Nmb_iTM560 based on corresponding gene homology
GMHEPK	TRUE	TRUE	TRUE	Retained from Nmb_iTM560 based on corresponding gene homology
GMHEPPA	TRUE	TRUE	TRUE	Retained from Nmb_iTM560 based on corresponding gene homology
GMPS2	TRUE	TRUE	TRUE	Retained from Nmb_iTM560 based on corresponding gene homology
GMPtex	TRUE	TRUE	FALSE	Retained from Nmb_iTM560 based on corresponding gene homology
GNAT1	TRUE	TRUE	FALSE	Retained from Nmb_iTM560 based on corresponding gene homology
GNAT2	TRUE	TRUE	FALSE	Retained from Nmb_iTM560 based on corresponding gene homology
GND	TRUE	TRUE	TRUE	Retained from Nmb_iTM560 based on corresponding gene homology
GNK	TRUE	TRUE	TRUE	Retained from Nmb_iTM560 based on corresponding gene homology
GRTT	TRUE	TRUE	TRUE	Retained from Nmb_iTM560 based on corresponding gene homology
GRXR	TRUE	FALSE	TRUE	Added from CarveMe
GSNtex	TRUE	TRUE	FALSE	Retained from Nmb_iTM560 based on corresponding gene homology
GTHOXtex	TRUE	TRUE	FALSE	Retained from Nmb_iTM560 based on corresponding gene homology
GTHRDtex	TRUE	TRUE	FALSE	Retained from Nmb_iTM560 based on corresponding gene homology
GTHS	TRUE	TRUE	TRUE	Retained from Nmb_iTM560 based on corresponding gene homology
GTPCI	TRUE	TRUE	TRUE	Retained from Nmb_iTM560 based on corresponding gene homology
GTPCII2	TRUE	TRUE	TRUE	Retained from Nmb_iTM560 based on corresponding gene homology
GTPDPDP	TRUE	TRUE	TRUE	Retained from Nmb_iTM560 based on corresponding gene homology
GTPDPK	TRUE	TRUE	TRUE	Retained from Nmb_iTM560 based on corresponding gene homology
GTPHs	TRUE	TRUE	TRUE	Retained from Nmb_iTM560 based on corresponding gene homology
GTPtex	TRUE	TRUE	FALSE	Retained from Nmb_iTM560 based on corresponding gene homology
GUAPRT	TRUE	TRUE	TRUE	Retained from Nmb_iTM560 based on corresponding gene homology
GUAt2pp	TRUE	TRUE	FALSE	Retained from Nmb_iTM560 based on corresponding gene homology
GUAtex	TRUE	TRUE	TRUE	Retained from Nmb_iTM560 based on corresponding gene homology
H2O2tex	TRUE	TRUE	FALSE	Retained from Nmb_iTM560 based on corresponding gene homology
H2Otex	TRUE	TRUE	TRUE	Retained from Nmb_iTM560 based on corresponding gene homology
H2Otpp	TRUE	TRUE	TRUE	Retained from Nmb_iTM560 based on corresponding gene homology
H2SO	TRUE	TRUE	FALSE	Retained from Nmb_iTM560 based on corresponding gene homology
H2St1pp	TRUE	TRUE	FALSE	Retained from Nmb_iTM560 based on corresponding gene homology
H2Stex	TRUE	TRUE	TRUE	Retained from Nmb_iTM560 based on corresponding gene homology
H2tex	TRUE	TRUE	TRUE	Retained from Nmb_iTM560 based on corresponding gene homology
H2tpp	TRUE	TRUE	TRUE	Retained from Nmb_iTM560 based on corresponding gene homology
HBZOPT	TRUE	TRUE	TRUE	Retained from Nmb_iTM560 based on corresponding gene homology
HCINNMtex	TRUE	TRUE	FALSE	Retained from Nmb_iTM560 based on corresponding gene homology
HCO3E	TRUE	TRUE	TRUE	Retained from Nmb_iTM560 based on corresponding gene homology
HDCAtexi	TRUE	TRUE	FALSE	Retained from Nmb_iTM560 based on corresponding gene homology
HDCEAtexi	TRUE	TRUE	FALSE	Retained from Nmb_iTM560 based on corresponding gene homology
HEPT1	TRUE	TRUE	TRUE	Retained from Nmb_iTM560 based on corresponding gene homology
HEPT2	TRUE	TRUE	TRUE	Retained from Nmb_iTM560 based on corresponding gene homology
HEX1	TRUE	TRUE	TRUE	Retained from Nmb_iTM560 based on corresponding gene homology
HG2tex	TRUE	TRUE	FALSE	Retained from Nmb_iTM560 based on corresponding gene homology
HGFE	TRUE	TRUE	FALSE	Retained from Nmb_iTM560 based on corresponding gene homology
Hgtpp	TRUE	TRUE	FALSE	Retained from Nmb_iTM560 based on corresponding gene homology
HISabcpp	TRUE	TRUE	FALSE	Retained from Nmb_iTM560 based on corresponding gene homology
HISt1pp	TRUE	TRUE	FALSE	Retained from Nmb_iTM560 based on corresponding gene homology. To remove an infeasible loop, limited these to import only.
HISt2pp	TRUE	TRUE	FALSE	Retained from Nmb_iTM560 based on corresponding gene homology. To remove an infeasible loop, limited these to import only.
HISTD	TRUE	TRUE	TRUE	Retained from Nmb_iTM560 based on corresponding gene homology
HIStex	TRUE	TRUE	FALSE	Retained from Nmb_iTM560 based on corresponding gene homology
HISTP	TRUE	TRUE	TRUE	Retained from Nmb_iTM560 based on corresponding gene homology
HMBS	TRUE	TRUE	TRUE	Retained from Nmb_iTM560 based on corresponding gene homology
HMPK1	TRUE	TRUE	FALSE	Retained from Nmb_iTM560 based on corresponding gene homology
HOMtex	TRUE	TRUE	FALSE	Retained from Nmb_iTM560 based on corresponding gene homology
HPA3MO	TRUE	FALSE	TRUE	Added from CarveMe
HPPK2	TRUE	TRUE	TRUE	Retained from Nmb_iTM560 based on corresponding gene homology
HPPPNtex	TRUE	TRUE	FALSE	Retained from Nmb_iTM560 based on corresponding gene homology
HPYRRx	TRUE	TRUE	TRUE	Retained from Nmb_iTM560 based on corresponding gene homology
HPYRRy	TRUE	TRUE	FALSE	Retained from Nmb_iTM560 based on corresponding gene homology
HSDy	TRUE	TRUE	FALSE	Retained from Nmb_iTM560 based on corresponding gene homology
HSK	TRUE	TRUE	TRUE	Retained from Nmb_iTM560 based on corresponding gene homology
HSST	TRUE	TRUE	TRUE	Retained from Nmb_iTM560 based on corresponding gene homology
HSTA	TRUE	TRUE	FALSE	Retained from Nmb_iTM560 based on corresponding gene homology
HSTPT	TRUE	TRUE	TRUE	Retained from Nmb_iTM560 based on corresponding gene homology
Htex	TRUE	TRUE	TRUE	Retained from Nmb_iTM560 based on corresponding gene homology
HXAtex	TRUE	TRUE	FALSE	Retained from Nmb_iTM560 based on corresponding gene homology
HXPRT	TRUE	TRUE	TRUE	Retained from Nmb_iTM560 based on corresponding gene homology
HYXNtex	TRUE	TRUE	TRUE	Retained from Nmb_iTM560 based on corresponding gene homology
HYXNtpp	TRUE	TRUE	TRUE	Retained from Nmb_iTM560 based on corresponding gene homology
ICDHyr	TRUE	TRUE	TRUE	Retained from Nmb_iTM560 based on corresponding gene homology
IDONtex	TRUE	TRUE	FALSE	Retained from Nmb_iTM560 based on corresponding gene homology
IG3PS	TRUE	TRUE	TRUE	Retained from Nmb_iTM560 based on corresponding gene homology
IGPDH	TRUE	TRUE	TRUE	Retained from Nmb_iTM560 based on corresponding gene homology
IGPS	TRUE	TRUE	TRUE	Retained from Nmb_iTM560 based on corresponding gene homology
ILEabcpp	TRUE	TRUE	FALSE	Retained from Nmb_iTM560 based on corresponding gene homology
ILEt1pp	TRUE	TRUE	FALSE	Retained from Nmb_iTM560 based on corresponding gene homology. To remove an infeasible loop, limited these to import only.
ILEt3pp	TRUE	TRUE	FALSE	Retained from Nmb_iTM560 based on corresponding gene homology. To remove an infeasible loop, limited these to import only.
ILETA	TRUE	TRUE	TRUE	Retained from Nmb_iTM560 based on corresponding gene homology
ILEtex	TRUE	TRUE	TRUE	Retained from Nmb_iTM560 based on corresponding gene homology
IMPC	TRUE	TRUE	TRUE	Retained from Nmb_iTM560 based on corresponding gene homology
IMPD	TRUE	TRUE	TRUE	Retained from Nmb_iTM560 based on corresponding gene homology
IMPtex	TRUE	TRUE	FALSE	Retained from Nmb_iTM560 based on corresponding gene homology
INDOLEtex	TRUE	TRUE	FALSE	Retained from Nmb_iTM560 based on corresponding gene homology
INSTtex	TRUE	TRUE	FALSE	Retained from Nmb_iTM560 based on corresponding gene homology
IPDPS	TRUE	TRUE	TRUE	Retained from Nmb_iTM560 based on corresponding gene homology
IPMD	TRUE	TRUE	TRUE	Retained from Nmb_iTM560 based on corresponding gene homology
IPPMIa	TRUE	TRUE	TRUE	Retained from Nmb_iTM560 based on corresponding gene homology
IPPMIb	TRUE	TRUE	TRUE	Retained from Nmb_iTM560 based on corresponding gene homology
IPPS	TRUE	TRUE	TRUE	Altered from Nmb_iTM560. Removed nad_c as a cofactor.
ISETACtex	TRUE	TRUE	FALSE	Retained from Nmb_iTM560 based on corresponding gene homology
KARA1	TRUE	TRUE	TRUE	Retained from Nmb_iTM560 based on corresponding gene homology
KARA2	TRUE	TRUE	TRUE	Retained from Nmb_iTM560 based on corresponding gene homology
KAS14	TRUE	TRUE	TRUE	Retained from Nmb_iTM560 based on corresponding gene homology
KAS15	TRUE	TRUE	TRUE	Retained from Nmb_iTM560 based on corresponding gene homology
KDOCT2	TRUE	TRUE	TRUE	Retained from Nmb_iTM560 based on corresponding gene homology
KDOPP	TRUE	TRUE	TRUE	Retained from Nmb_iTM560 based on corresponding gene homology
KDOPS	TRUE	TRUE	TRUE	Retained from Nmb_iTM560 based on corresponding gene homology
Kt2pp	TRUE	TRUE	TRUE	Retained from Nmb_iTM560 based on corresponding gene homology
Ktex	TRUE	TRUE	TRUE	Retained from Nmb_iTM560 based on corresponding gene homology
Ktpp	TRUE	TRUE	FALSE	Retained from Nmb_iTM560 based on corresponding gene homology
L_LACD2	TRUE	TRUE	TRUE	Altered from Nmb_iTM560 based on homology. L_LACD2 is done by lldD (NGO0639), and l-lactate dehydrogenase that is quinone dependent. It was also found that lutCAB (NGO0904-NGO0906) are also L-lactate dehydrogenases, predicted to be quinone dependent.
L_LACtex	TRUE	TRUE	FALSE	Retained from Nmb_iTM560 based on corresponding gene homology
LADGMDH	TRUE	TRUE	FALSE	Retained from Nmb_iTM560 based on corresponding gene homology
LCADi	TRUE	TRUE	FALSE	Retained from Nmb_iTM560 based on corresponding gene homology
LCTStex	TRUE	TRUE	FALSE	Retained from Nmb_iTM560 based on corresponding gene homology
LDH_D	TRUE	TRUE	TRUE	Altered from Nmb_iTM560. The reaction LDH_D is a the NAD dependent conversion of D_lac to pyruvate. It is completed by ldhA (NGO1336). This reaction should be bidirectional.
LDH_D2	TRUE	FALSE	TRUE	Added from CarveMe. The reaction LDH_D2 is competed by ldhD (NGO0890), a Quinone dependent D-lactate dehydrogenase.
LEUabcpp	TRUE	TRUE	FALSE	Retained from Nmb_iTM560 based on corresponding gene homology
LEUt1pp	TRUE	TRUE	FALSE	Retained from Nmb_iTM560 based on corresponding gene homology. To remove an infeasible loop, limited these to import only.
LEUt3pp	TRUE	TRUE	FALSE	Retained from Nmb_iTM560 based on corresponding gene homology. To remove an infeasible loop, limited these to import only.
LEUTAi	TRUE	TRUE	TRUE	Retained from Nmb_iTM560 based on corresponding gene homology
LEUtex	TRUE	TRUE	TRUE	Retained from Nmb_iTM560 based on corresponding gene homology
LGTHL	TRUE	TRUE	FALSE	Retained from Nmb_iTM560 based on corresponding gene homology
LIPAabcpp	TRUE	TRUE	TRUE	Retained from Nmb_iTM560 based on corresponding gene homology
LLACt3pp	TRUE	TRUE	FALSE	Retained from Nmb_iTM560 based on corresponding gene homology. L-Lactate transport is abolished in an lctP (NGO1449) mutant, therefore, removing NGO1361 from L-lactate transport. NGO1361 is homologous to the L-lactate transporter lldP from E. coli, however it is much shorter in Gc, only 71 amino acids. It appears to be truncated/nonfunctional.
LPADSS	TRUE	TRUE	TRUE	Retained from Nmb_iTM560 based on corresponding gene homology
LSERDHr	TRUE	TRUE	TRUE	Retained from Nmb_iTM560 based on corresponding gene homology
LYSabcpp	TRUE	TRUE	FALSE	Retained from Nmb_iTM560 based on corresponding gene homology
LYSt1pp	TRUE	TRUE	FALSE	Retained from Nmb_iTM560 based on corresponding gene homology. To remove an infeasible loop, limited these to import only.
LYSt2pp	TRUE	TRUE	FALSE	Retained from Nmb_iTM560 based on corresponding gene homology. To remove an infeasible loop, limited these to import only.
LYStex	TRUE	TRUE	FALSE	Retained from Nmb_iTM560 based on corresponding gene homology
LYXtex	TRUE	TRUE	FALSE	Retained from Nmb_iTM560 based on corresponding gene homology
MAc1	TRUE	TRUE	FALSE	peptidoglycan acylation has been shown to occur due to NGO0533 and NGO0534 (NMB1274 and NMB1273) aka PatA and PatB aka PacA and PacB. The third protein, proposed as an orphan in Nmb_iTM560, is apeI which actually is an esterase. PMID: 23373517
MAc2	TRUE	TRUE	FALSE	peptidoglycan acylation has been shown to occur due to NGO0533 and NGO0534 (NMB1274 and NMB1273) aka PatA and PatB aka PacA and PacB. The third protein, proposed as an orphan in Nmb_iTM560, is apeI which actually is an esterase. PMID: 23373517
MAc3	TRUE	TRUE	FALSE	peptidoglycan acylation has been shown to occur due to NGO0533 and NGO0534 (NMB1274 and NMB1273) aka PatA and PatB aka PacA and PacB. The third protein, proposed as an orphan in Nmb_iTM560, is apeI which actually is an esterase. PMID: 23373517
MAc4	TRUE	TRUE	FALSE	peptidoglycan acylation has been shown to occur due to NGO0533 and NGO0534 (NMB1274 and NMB1273) aka PatA and PatB aka PacA and PacB. The third protein, proposed as an orphan in Nmb_iTM560, is apeI which actually is an esterase. PMID: 23373517
MAc5	TRUE	TRUE	FALSE	peptidoglycan acylation has been shown to occur due to NGO0533 and NGO0534 (NMB1274 and NMB1273) aka PatA and PatB aka PacA and PacB. The third protein, proposed as an orphan in Nmb_iTM560, is apeI which actually is an esterase. PMID: 23373517
MAc6	TRUE	TRUE	FALSE	peptidoglycan acylation has been shown to occur due to NGO0533 and NGO0534 (NMB1274 and NMB1273) aka PatA and PatB aka PacA and PacB. The third protein, proposed as an orphan in Nmb_iTM560, is apeI which actually is an esterase. PMID: 23373517
MAc7	TRUE	TRUE	FALSE	Altered from Nmb_iTM560. MAc7 and MAc8 which produces murein4p4p4pdOac and murein 4p4p4ptOAc respectively, where altered to use murein 4px4px4p as the base instead .peptidoglycan acylation has been shown to occur due to NGO0533 and NGO0534 (NMB1274 and NMB1273) aka PatA and PatB aka PacA and PacB. The third protein, proposed as an orphan in Nmb_iTM560, is apeI which actually is an esterase. PMID:…
MAc8	TRUE	TRUE	FALSE	Altered from Nmb_iTM560. MAc7 and MAc8 which produces murein4p4p4pdOac and murein 4p4p4ptOAc respectively, where altered to use murein 4px4px4p as the base instead .peptidoglycan acylation has been shown to occur due to NGO0533 and NGO0534 (NMB1274 and NMB1273) aka PatA and PatB aka PacA and PacB. The third protein, proposed as an orphan in Nmb_iTM560, is apeI which actually is an esterase. PMID:…
MACPD	TRUE	TRUE	TRUE	Retained from Nmb_iTM560 based on corresponding gene homology
MALDtex	TRUE	TRUE	FALSE	Retained from Nmb_iTM560 based on corresponding gene homology
Malt1pp	TRUE	TRUE	FALSE	Retained from Nmb_iTM560 based on corresponding gene homology
MALtex	TRUE	TRUE	FALSE	Retained from Nmb_iTM560 based on corresponding gene homology
MALTpp	TRUE	TRUE	FALSE	Retained from Nmb_iTM560 based on corresponding gene homology
MALTtex	TRUE	TRUE	FALSE	Retained from Nmb_iTM560 based on corresponding gene homology
MAN1PT2	TRUE	TRUE	TRUE	Retained from Nmb_iTM560 based on corresponding gene homology
MAN6Ptex	TRUE	TRUE	FALSE	Retained from Nmb_iTM560 based on corresponding gene homology
MANGLYCtex	TRUE	TRUE	FALSE	Retained from Nmb_iTM560 based on corresponding gene homology
MANtex	TRUE	TRUE	FALSE	Retained from Nmb_iTM560 based on corresponding gene homology
MCITL2	TRUE	TRUE	TRUE	Retained from Nmb_iTM560 based on corresponding gene homology
MCITS	TRUE	TRUE	TRUE	Altered from Nmb_iTM560. Corrected hydrogens for Mass/charge balance.
MCOATA	TRUE	TRUE	TRUE	Retained from Nmb_iTM560 based on corresponding gene homology
MCTP1App	TRUE	TRUE	TRUE	Retained from Nmb_iTM560 based on corresponding gene homology
MCTP2App	TRUE	TRUE	TRUE	Retained from Nmb_iTM560 based on corresponding gene homology
MDDCP1pp	TRUE	TRUE	TRUE	Retained from Nmb_iTM560 based on corresponding gene homology
MDDCP2pp	TRUE	TRUE	TRUE	Retained from Nmb_iTM560 based on corresponding gene homology
MDDCP3pp	TRUE	TRUE	TRUE	Retained from Nmb_iTM560 based on corresponding gene homology
MDDCP4pp	TRUE	TRUE	TRUE	Retained from Nmb_iTM560 based on corresponding gene homology
MDDCP6pp	TRUE	TRUE	FALSE	Retained from Nmb_iTM560 based on corresponding gene homology
MDDEP1pp	TRUE	TRUE	TRUE	Retained from Nmb_iTM560 based on corresponding gene homology
MDDEP3pp	TRUE	TRUE	TRUE	Retained from Nmb_iTM560 based on corresponding gene homology
MDDEP4pp	TRUE	TRUE	TRUE	Retained from Nmb_iTM560 based on corresponding gene homology
MDH2	TRUE	TRUE	TRUE	Retained from Nmb_iTM560 based on corresponding gene homology
MECDPDH2	TRUE	TRUE	TRUE	Retained from Nmb_iTM560 based on corresponding gene homology
MECDPS	TRUE	TRUE	TRUE	Retained from Nmb_iTM560 based on corresponding gene homology
MELIBtex	TRUE	TRUE	FALSE	Retained from Nmb_iTM560 based on corresponding gene homology
MEPCT	TRUE	TRUE	TRUE	Retained from Nmb_iTM560 based on corresponding gene homology
METAT	TRUE	TRUE	TRUE	Retained from Nmb_iTM560 based on corresponding gene homology
METDabcpp	TRUE	TRUE	FALSE	Retained from Nmb_iTM560 based on corresponding gene homology
METDtex	TRUE	TRUE	FALSE	Retained from Nmb_iTM560 based on corresponding gene homology
METLabcpp	TRUE	TRUE	FALSE	Retained from Nmb_iTM560 based on corresponding gene homology
METOX1s	TRUE	TRUE	TRUE	Retained from Nmb_iTM560 based on corresponding gene homology
METOX2s	TRUE	TRUE	TRUE	Retained from Nmb_iTM560 based on corresponding gene homology
METS	TRUE	TRUE	TRUE	Altered from Nmb_iTM560. Removed zn2_c as a cofactor.
METSOX1tex	TRUE	TRUE	FALSE	Retained from Nmb_iTM560 based on corresponding gene homology
METSOX2tex	TRUE	TRUE	FALSE	Retained from Nmb_iTM560 based on corresponding gene homology
METSOXR1	TRUE	TRUE	TRUE	Retained from Nmb_iTM560 based on corresponding gene homology
METSOXR2	TRUE	TRUE	TRUE	Retained from Nmb_iTM560 based on corresponding gene homology
METt1pp	TRUE	TRUE	FALSE	Retained from Nmb_iTM560 based on corresponding gene homology. To remove an infeasible loop, limited these to import only.
METt2pp	TRUE	TRUE	FALSE	Retained from Nmb_iTM560 based on corresponding gene homology. To remove an infeasible loop, limited these to import only.
METtex	TRUE	TRUE	FALSE	Retained from Nmb_iTM560 based on corresponding gene homology
MG2t1pp	TRUE	TRUE	FALSE	Retained from Nmb_iTM560 based on corresponding gene homology
MG2t2pp	TRUE	TRUE	FALSE	Retained from Nmb_iTM560 based on corresponding gene homology
MG2tex	TRUE	TRUE	TRUE	Retained from Nmb_iTM560 based on corresponding gene homology
MGSA	TRUE	TRUE	TRUE	Retained from Nmb_iTM560 based on corresponding gene homology
MI1PP	TRUE	TRUE	TRUE	Retained from Nmb_iTM560 based on corresponding gene homology
MLDEP2pp	TRUE	FALSE	TRUE	Added from CarveMe
MLTGY1pp	TRUE	TRUE	TRUE	Retained from Nmb_iTM560 based on corresponding gene homology
MLTGY2pp	TRUE	TRUE	TRUE	Retained from Nmb_iTM560 based on corresponding gene homology
MLTGY3pp	TRUE	FALSE	TRUE	Added from CarveMe
MLTGY4pp	TRUE	TRUE	TRUE	Retained from Nmb_iTM560 based on corresponding gene homology
MMETtex	TRUE	TRUE	FALSE	Retained from Nmb_iTM560 based on corresponding gene homology
MN2abcpp	TRUE	TRUE	FALSE	Retained from Nmb_iTM560 based on corresponding gene homology
MNLtex	TRUE	TRUE	FALSE	Retained from Nmb_iTM560 based on corresponding gene homology
MNtex	TRUE	TRUE	FALSE	Retained from Nmb_iTM560 based on corresponding gene homology
MOAT	TRUE	TRUE	TRUE	Retained from Nmb_iTM560 based on corresponding gene homology
MOAT2	TRUE	TRUE	TRUE	Retained from Nmb_iTM560 based on corresponding gene homology
MOBDabcpp	TRUE	TRUE	FALSE	Retained from Nmb_iTM560 based on corresponding gene homology
MOBDtex	TRUE	TRUE	FALSE	Retained from Nmb_iTM560 based on corresponding gene homology
MOHMT	TRUE	TRUE	TRUE	Retained from Nmb_iTM560 based on corresponding gene homology
MPTG	TRUE	TRUE	TRUE	Retained from Nmb_iTM560 based on corresponding gene homology
MPTG2	TRUE	TRUE	TRUE	Retained from Nmb_iTM560 based on corresponding gene homology
MSO3tex	TRUE	TRUE	FALSE	Retained from Nmb_iTM560 based on corresponding gene homology
MTAN	TRUE	TRUE	TRUE	Retained from Nmb_iTM560 based on corresponding gene homology
MTHF	TRUE	TRUE	FALSE	Altered from Nmb_iTM560. Corrected hydrogens for Mass/charge balance.
MTHFD	TRUE	TRUE	TRUE	Retained from Nmb_iTM560 based on corresponding gene homology
MTHFR2	TRUE	TRUE	TRUE	Altered from Nmb_iTM560. Removed fad as a cofactor.
N2Otex	TRUE	TRUE	TRUE	Retained from Nmb_iTM560 based on corresponding gene homology
N2Otpp	TRUE	TRUE	FALSE	Retained from Nmb_iTM560 based on corresponding gene homology
NACtex	TRUE	TRUE	FALSE	Retained from Nmb_iTM560 based on corresponding gene homology
NADDP	TRUE	TRUE	TRUE	Retained from Nmb_iTM560 based on corresponding gene homology
NADH16pp	TRUE	TRUE	FALSE	Altered from Nmb_iTM560. Removed fad as a cofactor.
NADH5	TRUE	TRUE	FALSE	Altered from Nmb_iTM560. Removed fad as a cofactor.
NADHQNa	TRUE	TRUE	FALSE	Altered from Nmb_iTM560. Removed nad_c, fmn_c, and fad_c as a cofactor.
NADK	TRUE	TRUE	TRUE	Retained from Nmb_iTM560 based on corresponding gene homology
NADPHQR2	TRUE	TRUE	TRUE	Altered from Nmb_iTM560. Removed fad as a cofactor.
NADPK10	TRUE	FALSE	FALSE	Renamed NADPK9 from Nmb_iTM560 to NADPK10 based on BIGG reaction formulas
NADS1	TRUE	TRUE	TRUE	Retained from Nmb_iTM560 based on corresponding gene homology
NADTRHD	TRUE	TRUE	TRUE	Retained from Nmb_iTM560 based on corresponding gene homology
NAMNPP	TRUE	TRUE	TRUE	Retained from Nmb_iTM560 based on corresponding gene homology
NAtex	TRUE	TRUE	TRUE	Retained from Nmb_iTM560 based on corresponding gene homology
NAtpp	TRUE	TRUE	FALSE	Retained from Nmb_iTM560 based on corresponding gene homology
NDPK1	TRUE	TRUE	TRUE	Retained from Nmb_iTM560 based on corresponding gene homology. To remove an infeasible loop, limited these to forward direction only.
NDPK2	TRUE	TRUE	TRUE	Retained from Nmb_iTM560 based on corresponding gene homology
NDPK3	TRUE	TRUE	TRUE	Retained from Nmb_iTM560 based on corresponding gene homology
NDPK4	TRUE	TRUE	TRUE	Retained from Nmb_iTM560 based on corresponding gene homology
NDPK5	TRUE	TRUE	TRUE	Retained from Nmb_iTM560 based on corresponding gene homology
NDPK6	TRUE	TRUE	TRUE	Retained from Nmb_iTM560 based on corresponding gene homology
NDPK7	TRUE	TRUE	TRUE	Retained from Nmb_iTM560 based on corresponding gene homology
NDPK8	TRUE	TRUE	TRUE	Retained from Nmb_iTM560 based on corresponding gene homology
NH4tex	TRUE	TRUE	TRUE	Retained from Nmb_iTM560 based on corresponding gene homology
NH4tpp	TRUE	TRUE	TRUE	Retained from Nmb_iTM560 based on corresponding gene homology
NHFRBO	TRUE	TRUE	FALSE	Retained from Nmb_iTM560 based on corresponding gene homology
NI2tex	TRUE	TRUE	TRUE	Retained from Nmb_iTM560 based on corresponding gene homology
NI2tpp	TRUE	TRUE	FALSE	Retained from Nmb_iTM560 based on corresponding gene homology
NMNAT	TRUE	TRUE	TRUE	Retained from Nmb_iTM560 based on corresponding gene homology
NMNtex	TRUE	TRUE	FALSE	Retained from Nmb_iTM560 based on corresponding gene homology
NNAM	TRUE	TRUE	TRUE	Retained from Nmb_iTM560 based on corresponding gene homology
NNATr	TRUE	TRUE	TRUE	Retained from Nmb_iTM560 based on corresponding gene homology
NNDPR	TRUE	TRUE	TRUE	Retained from Nmb_iTM560 based on corresponding gene homology
NO2R	TRUE	TRUE	FALSE	Altered from Nmb_iTM560. The original NO2R was cytochrome oxidations were flipped. Corrected here.
NO2tex	TRUE	TRUE	TRUE	Retained from Nmb_iTM560 based on corresponding gene homology
NO3tex	TRUE	TRUE	TRUE	Retained from Nmb_iTM560 based on corresponding gene homology
NOR	TRUE	TRUE	FALSE	Altered from Nmb_iTM560. The original NOR was cytochrome oxidations were flipped. Corrected here.
NOtex	TRUE	TRUE	FALSE	Retained from Nmb_iTM560 based on corresponding gene homology
NOtpp	TRUE	TRUE	TRUE	Retained from Nmb_iTM560 based on corresponding gene homology
NT14	TRUE	TRUE	FALSE	Retained from Nmb_iTM560 based on corresponding gene homology
NTD10	TRUE	TRUE	TRUE	Retained from Nmb_iTM560 based on corresponding gene homology
NTD11	TRUE	TRUE	TRUE	Retained from Nmb_iTM560 based on corresponding gene homology
NTD13	TRUE	TRUE	FALSE	Altered from Nmb_iTM560. Corrected hydrogens for Mass/charge balance.
NTD2	TRUE	TRUE	TRUE	Retained from Nmb_iTM560 based on corresponding gene homology
NTD3	TRUE	TRUE	TRUE	Retained from Nmb_iTM560 based on corresponding gene homology
NTD4	TRUE	TRUE	TRUE	Retained from Nmb_iTM560 based on corresponding gene homology
NTD5	TRUE	TRUE	TRUE	Retained from Nmb_iTM560 based on corresponding gene homology
NTD6	TRUE	TRUE	TRUE	Retained from Nmb_iTM560 based on corresponding gene homology
NTD7	TRUE	TRUE	TRUE	Retained from Nmb_iTM560 based on corresponding gene homology
NTD8	TRUE	TRUE	TRUE	Retained from Nmb_iTM560 based on corresponding gene homology
NTD9	TRUE	TRUE	TRUE	Retained from Nmb_iTM560 based on corresponding gene homology
NTP1	TRUE	TRUE	TRUE	Retained from Nmb_iTM560 based on corresponding gene homology
NTP10	TRUE	TRUE	TRUE	Retained from Nmb_iTM560 based on corresponding gene homology
NTP3	TRUE	TRUE	TRUE	Retained from Nmb_iTM560 based on corresponding gene homology
NTP5	TRUE	TRUE	TRUE	Retained from Nmb_iTM560 based on corresponding gene homology
NTPP10	TRUE	TRUE	TRUE	Retained from Nmb_iTM560 based on corresponding gene homology
NTPP11	TRUE	TRUE	TRUE	Retained from Nmb_iTM560 based on corresponding gene homology
NTPP2	TRUE	TRUE	TRUE	Retained from Nmb_iTM560 based on corresponding gene homology
NTPP4	TRUE	TRUE	TRUE	Retained from Nmb_iTM560 based on corresponding gene homology
NTPP9	TRUE	TRUE	TRUE	Retained from Nmb_iTM560 based on corresponding gene homology
O2Stex	TRUE	TRUE	FALSE	Retained from Nmb_iTM560 based on corresponding gene homology
O2tex	TRUE	TRUE	FALSE	Retained from Nmb_iTM560 based on corresponding gene homology
O2tpp	TRUE	TRUE	FALSE	Retained from Nmb_iTM560 based on corresponding gene homology
OAAt1pp	TRUE	TRUE	FALSE	Retained from Nmb_iTM560 based on corresponding gene homology
OAAtex	TRUE	TRUE	FALSE	Retained from Nmb_iTM560 based on corresponding gene homology
OCBT	TRUE	TRUE	TRUE	Retained from Nmb_iTM560 based on corresponding gene homology
OCDCAtexi	TRUE	TRUE	FALSE	Retained from Nmb_iTM560 based on corresponding gene homology
OCDCEAtexi	TRUE	TRUE	FALSE	Retained from Nmb_iTM560 based on corresponding gene homology
OCTAtex	TRUE	TRUE	TRUE	Retained from Nmb_iTM560 based on corresponding gene homology
OCTDPS	TRUE	TRUE	TRUE	Retained from Nmb_iTM560 based on corresponding gene homology
OHPBAT	TRUE	TRUE	TRUE	Retained from Nmb_iTM560 based on corresponding gene homology
OHPHM	TRUE	TRUE	FALSE	Retained from Nmb_iTM560 based on corresponding gene homology
OMBZLM	TRUE	TRUE	FALSE	Retained from Nmb_iTM560 based on corresponding gene homology
OMCDC	TRUE	TRUE	TRUE	Retained from Nmb_iTM560 based on corresponding gene homology
OMMBLHX	TRUE	TRUE	FALSE	Retained from Nmb_iTM560 based on corresponding gene homology
OMPDC	TRUE	TRUE	TRUE	Retained from Nmb_iTM560 based on corresponding gene homology
OMPHHX	TRUE	TRUE	FALSE	Retained from Nmb_iTM560 based on corresponding gene homology
OPHBDC	TRUE	TRUE	TRUE	Retained from Nmb_iTM560 based on corresponding gene homology
OPHHX	TRUE	TRUE	TRUE	Retained from Nmb_iTM560 based on corresponding gene homology
ORNabcpp	TRUE	TRUE	FALSE	Retained from Nmb_iTM560 based on corresponding gene homology
ORNtex	TRUE	TRUE	FALSE	Retained from Nmb_iTM560 based on corresponding gene homology
OROTtex	TRUE	TRUE	FALSE	Retained from Nmb_iTM560 based on corresponding gene homology
ORPT	TRUE	TRUE	TRUE	Retained from Nmb_iTM560 based on corresponding gene homology
P3H5CD	TRUE	TRUE	FALSE	Altered from Nmb_iTM560. Added/subtracted h_c/h2o_c for mass/charge balance.
P3H5CR	TRUE	TRUE	FALSE	Retained from Nmb_iTM560 based on corresponding gene homology
P5CD	TRUE	TRUE	TRUE	Retained from Nmb_iTM560 based on corresponding gene homology
P5CR	TRUE	TRUE	TRUE	Retained from Nmb_iTM560 based on corresponding gene homology
PA120abcpp	TRUE	TRUE	TRUE	Retained from Nmb_iTM560 based on corresponding gene homology
PA140abcpp	TRUE	TRUE	TRUE	Retained from Nmb_iTM560 based on corresponding gene homology
PA141abcpp	TRUE	TRUE	TRUE	Retained from Nmb_iTM560 based on corresponding gene homology
PA160abcpp	TRUE	TRUE	TRUE	Retained from Nmb_iTM560 based on corresponding gene homology
PA161abcpp	TRUE	TRUE	TRUE	Retained from Nmb_iTM560 based on corresponding gene homology
pa161abcpp	TRUE	TRUE	TRUE	Retained from Nmb_iTM560 based on corresponding gene homology
PA180abcpp	TRUE	TRUE	TRUE	Retained from Nmb_iTM560 based on corresponding gene homology
PA181abcpp	TRUE	TRUE	TRUE	Retained from Nmb_iTM560 based on corresponding gene homology
pa181abcpp	TRUE	TRUE	TRUE	Retained from Nmb_iTM560 based on corresponding gene homology
PACALDtex	TRUE	TRUE	FALSE	Retained from Nmb_iTM560 based on corresponding gene homology
PANTS	TRUE	TRUE	TRUE	Retained from Nmb_iTM560 based on corresponding gene homology
PAPPT3	TRUE	TRUE	TRUE	Retained from Nmb_iTM560 based on corresponding gene homology
PDH	TRUE	TRUE	TRUE	Removed thmpp_c as a cofactor
PDX5POi	TRUE	TRUE	TRUE	Retained from Nmb_iTM560 based on corresponding gene homology
PDX5PS	TRUE	TRUE	TRUE	Retained from Nmb_iTM560 based on corresponding gene homology
PDXS	TRUE	TRUE	FALSE	Retained from Nmb_iTM560 based on corresponding gene homology
PE120abcpp	TRUE	TRUE	TRUE	Retained from Nmb_iTM560 based on corresponding gene homology
PE140abcpp	TRUE	TRUE	TRUE	Retained from Nmb_iTM560 based on corresponding gene homology
PE141abcpp	TRUE	TRUE	TRUE	Retained from Nmb_iTM560 based on corresponding gene homology
PE141babcpp	TRUE	TRUE	FALSE	Retained from Nmb_iTM560 based on corresponding gene homology
PE160abcpp	TRUE	TRUE	TRUE	Retained from Nmb_iTM560 based on corresponding gene homology
pe161abcpp	TRUE	TRUE	TRUE	Retained from Nmb_iTM560 based on corresponding gene homology
PE161abcpp	TRUE	TRUE	TRUE	Retained from Nmb_iTM560 based on corresponding gene homology
PE180abcpp	TRUE	TRUE	TRUE	Retained from Nmb_iTM560 based on corresponding gene homology
PE181abcpp	TRUE	TRUE	TRUE	Retained from Nmb_iTM560 based on corresponding gene homology
pe181abcpp	TRUE	TRUE	TRUE	Retained from Nmb_iTM560 based on corresponding gene homology
PEAMNtex	TRUE	TRUE	FALSE	Retained from Nmb_iTM560 based on corresponding gene homology
PERD	TRUE	TRUE	TRUE	Retained from Nmb_iTM560 based on corresponding gene homology
PG120abcpp	TRUE	TRUE	TRUE	Retained from Nmb_iTM560 based on corresponding gene homology
PG140abcpp	TRUE	TRUE	TRUE	Retained from Nmb_iTM560 based on corresponding gene homology
PG141abcpp	TRUE	TRUE	TRUE	Retained from Nmb_iTM560 based on corresponding gene homology
PG160abcpp	TRUE	TRUE	TRUE	Retained from Nmb_iTM560 based on corresponding gene homology
PG161abcpp	TRUE	TRUE	TRUE	Retained from Nmb_iTM560 based on corresponding gene homology
pg161abcpp	TRUE	TRUE	TRUE	Retained from Nmb_iTM560 based on corresponding gene homology
PG180abcpp	TRUE	TRUE	TRUE	Retained from Nmb_iTM560 based on corresponding gene homology
pg181abcpp	TRUE	TRUE	TRUE	Retained from Nmb_iTM560 based on corresponding gene homology
PG181abcpp	TRUE	TRUE	TRUE	Retained from Nmb_iTM560 based on corresponding gene homology
PGAMT	TRUE	TRUE	TRUE	Retained from Nmb_iTM560 based on corresponding gene homology
PGCD	TRUE	TRUE	TRUE	Altered from Nmb_iTM560. Removed pydx5p_c as a cofactor.
PGI	TRUE	TRUE	TRUE	Retained from Nmb_iTM560 based on corresponding gene homology
PGK	TRUE	TRUE	TRUE	Retained from Nmb_iTM560 based on corresponding gene homology
PGL	TRUE	TRUE	TRUE	Retained from Nmb_iTM560 based on corresponding gene homology
PGLYCP	TRUE	TRUE	TRUE	Retained from Nmb_iTM560 based on corresponding gene homology
PGM	TRUE	TRUE	TRUE	Retained from Nmb_iTM560 based on corresponding gene homology
PGMT1	TRUE	TRUE	FALSE	Retained from Nmb_iTM560 based on corresponding gene homology
PGMT2	TRUE	TRUE	FALSE	Retained from Nmb_iTM560 based on corresponding gene homology
PGP120abcpp	TRUE	TRUE	TRUE	Retained from Nmb_iTM560 based on corresponding gene homology
PGP140abcpp	TRUE	TRUE	TRUE	Retained from Nmb_iTM560 based on corresponding gene homology
PGP141abcpp	TRUE	TRUE	TRUE	Retained from Nmb_iTM560 based on corresponding gene homology
PGP160abcpp	TRUE	TRUE	TRUE	Retained from Nmb_iTM560 based on corresponding gene homology
PGP161abcpp	TRUE	TRUE	TRUE	Retained from Nmb_iTM560 based on corresponding gene homology
pgp161abcpp	TRUE	TRUE	TRUE	Retained from Nmb_iTM560 based on corresponding gene homology
PGP180abcpp	TRUE	TRUE	TRUE	Retained from Nmb_iTM560 based on corresponding gene homology
PGP181abcpp	TRUE	TRUE	TRUE	Retained from Nmb_iTM560 based on corresponding gene homology
pgp181abcpp	TRUE	TRUE	TRUE	Retained from Nmb_iTM560 based on corresponding gene homology
PGPP120	TRUE	TRUE	TRUE	Retained from Nmb_iTM560 based on corresponding gene homology
PGPP120pp	TRUE	TRUE	TRUE	Retained from Nmb_iTM560 based on corresponding gene homology
PGPP140	TRUE	TRUE	TRUE	Retained from Nmb_iTM560 based on corresponding gene homology
PGPP140pp	TRUE	TRUE	TRUE	Retained from Nmb_iTM560 based on corresponding gene homology
PGPP141	TRUE	TRUE	TRUE	Retained from Nmb_iTM560 based on corresponding gene homology
PGPP141pp	TRUE	TRUE	TRUE	Retained from Nmb_iTM560 based on corresponding gene homology
PGPP160	TRUE	TRUE	TRUE	Retained from Nmb_iTM560 based on corresponding gene homology
PGPP160pp	TRUE	TRUE	TRUE	Retained from Nmb_iTM560 based on corresponding gene homology
PGPP161a	TRUE	TRUE	FALSE	Retained from Nmb_iTM560 based on corresponding gene homology
PGPP161app	TRUE	TRUE	FALSE	Retained from Nmb_iTM560 based on corresponding gene homology
PGPP180	TRUE	TRUE	TRUE	Retained from Nmb_iTM560 based on corresponding gene homology
PGPP180pp	TRUE	TRUE	TRUE	Retained from Nmb_iTM560 based on corresponding gene homology
PGPP181	TRUE	TRUE	TRUE	Retained from Nmb_iTM560 based on corresponding gene homology
PGPP181pp	TRUE	TRUE	TRUE	Retained from Nmb_iTM560 based on corresponding gene homology
PGSA120	TRUE	TRUE	TRUE	Retained from Nmb_iTM560 based on corresponding gene homology
PGSA140	TRUE	TRUE	TRUE	Retained from Nmb_iTM560 based on corresponding gene homology
PGSA141	TRUE	TRUE	TRUE	Retained from Nmb_iTM560 based on corresponding gene homology
PGSA160	TRUE	TRUE	TRUE	Retained from Nmb_iTM560 based on corresponding gene homology
PGSA161a	TRUE	TRUE	FALSE	Altered from Nmb_iTM560. Added/subtracted h_c/h2o_c for mass/charge balance.
PGSA180	TRUE	TRUE	TRUE	Retained from Nmb_iTM560 based on corresponding gene homology
PGSA181	TRUE	TRUE	TRUE	Retained from Nmb_iTM560 based on corresponding gene homology
PHEabcpp	TRUE	TRUE	FALSE	Retained from Nmb_iTM560 based on corresponding gene homology
PHEMEFErel	TRUE	TRUE	FALSE	Altered from Nmb_iTM560. Removed fe2_c as a cofactor. Corrected nadp_c/nadph_c. Product of a simplified, 3 step reaction that requires 2 NADPHs. PMCID: PMC111422. #This reaction is described in kegg as requiring 3 "electron donors" and 3"electron acceptors, which is likely the cause of the error. https://www.genome.jp/entry/R11816
PHEMEtpp	TRUE	TRUE	FALSE	Retained from Nmb_iTM560 based on corresponding gene homology
PHEt1pp	TRUE	TRUE	FALSE	Retained from Nmb_iTM560 based on corresponding gene homology. To remove an infeasible loop, limited these to import only.
PHEt2pp	TRUE	TRUE	FALSE	Retained from Nmb_iTM560 based on corresponding gene homology. To remove an infeasible loop, limited these to import only.
PHETA1	TRUE	TRUE	TRUE	Retained from Nmb_iTM560 based on corresponding gene homology
PHEtex	TRUE	TRUE	FALSE	Retained from Nmb_iTM560 based on corresponding gene homology
PIt2rpp	TRUE	TRUE	TRUE	Retained from Nmb_iTM560 based on corresponding gene homology
PItex	TRUE	TRUE	TRUE	Retained from Nmb_iTM560 based on corresponding gene homology
PLIPA1A120pp	TRUE	TRUE	FALSE	Altered from Nmb_iTM560. Removed ca2_c as a cofactor.
PLIPA1A140pp	TRUE	TRUE	FALSE	Altered from Nmb_iTM560. Removed ca2_c as a cofactor.
PLIPA1A141pp	TRUE	TRUE	FALSE	Altered from Nmb_iTM560. Removed ca2_c as a cofactor.
PLIPA1A160pp	TRUE	TRUE	FALSE	Altered from Nmb_iTM560. Removed ca2_c as a cofactor.
PLIPA1A161a	TRUE	TRUE	FALSE	Altered from Nmb_iTM560. Removed ca2_c as a cofactor.
PLIPA1A180pp	TRUE	TRUE	FALSE	Altered from Nmb_iTM560. Removed ca2_c as a cofactor.
PLIPA1A181pp	TRUE	TRUE	FALSE	Altered from Nmb_iTM560. Removed ca2_c as a cofactor.
PLIPA1E120pp	TRUE	TRUE	TRUE	Altered from Nmb_iTM560. Removed ca2_c as a cofactor.
PLIPA1E140pp	TRUE	TRUE	TRUE	Altered from Nmb_iTM560. Removed ca2_c as a cofactor.
PLIPA1E141pp	TRUE	TRUE	TRUE	Altered from Nmb_iTM560. Removed ca2_c as a cofactor.
PLIPA1E160pp	TRUE	TRUE	TRUE	Altered from Nmb_iTM560. Removed ca2_c as a cofactor.
PLIPA1E161a	TRUE	TRUE	FALSE	Altered from Nmb_iTM560. Removed ca2_c as a cofactor. H_c/h2o_c added for mass/charge balance.
PLIPA1E180pp	TRUE	TRUE	TRUE	Altered from Nmb_iTM560. Removed ca2_c as a cofactor.
PLIPA1E181pp	TRUE	TRUE	TRUE	Altered from Nmb_iTM560. Removed ca2_c as a cofactor.
PLIPA1G120pp	TRUE	TRUE	TRUE	Altered from Nmb_iTM560. Removed ca2_c as a cofactor.
PLIPA1G140pp	TRUE	TRUE	TRUE	Altered from Nmb_iTM560. Removed ca2_c as a cofactor.
PLIPA1G141pp	TRUE	TRUE	TRUE	Altered from Nmb_iTM560. Removed ca2_c as a cofactor.
PLIPA1G160pp	TRUE	TRUE	TRUE	Altered from Nmb_iTM560. Removed ca2_c as a cofactor.
PLIPA1G161a	TRUE	TRUE	FALSE	Altered from Nmb_iTM560. Removed ca2_c as a cofactor.
PLIPA1G180pp	TRUE	TRUE	TRUE	Altered from Nmb_iTM560. Removed ca2_c as a cofactor.
PLIPA1G181pp	TRUE	TRUE	TRUE	Altered from Nmb_iTM560. Removed ca2_c as a cofactor.
PMCOAS	TRUE	TRUE	FALSE	Retained from Nmb_iTM560 based on corresponding gene homology
PMDPHT	TRUE	TRUE	TRUE	Retained from Nmb_iTM560 based on corresponding gene homology
PMPK	TRUE	TRUE	TRUE	Retained from Nmb_iTM560 based on corresponding gene homology
PNTK	TRUE	TRUE	TRUE	Retained from Nmb_iTM560 based on corresponding gene homology
PNTOtex	TRUE	TRUE	FALSE	Retained from Nmb_iTM560 based on corresponding gene homology
PPA	TRUE	TRUE	TRUE	Retained from Nmb_iTM560 based on corresponding gene homology
PPA2	TRUE	TRUE	TRUE	Retained from Nmb_iTM560 based on corresponding gene homology
PPAKr	TRUE	TRUE	TRUE	Retained from Nmb_iTM560 based on corresponding gene homology
PPALtex	TRUE	TRUE	FALSE	Retained from Nmb_iTM560 based on corresponding gene homology
PPAtex	TRUE	TRUE	TRUE	Retained from Nmb_iTM560 based on corresponding gene homology
PPBNGS	TRUE	TRUE	TRUE	Altered from Nmb_iTM560. Removed zn2_c as a cofactor.
PPC	TRUE	TRUE	TRUE	Retained from Nmb_iTM560 based on corresponding gene homology
PPCDC	TRUE	TRUE	TRUE	Retained from Nmb_iTM560 based on corresponding gene homology
PPGPPDP	TRUE	TRUE	TRUE	Retained from Nmb_iTM560 based on corresponding gene homology
PPK2r	TRUE	TRUE	TRUE	Retained from Nmb_iTM560 based on corresponding gene homology
PPKr	TRUE	TRUE	TRUE	Retained from Nmb_iTM560 based on corresponding gene homology
PPNCL2	TRUE	TRUE	TRUE	Retained from Nmb_iTM560 based on corresponding gene homology
PPND	TRUE	TRUE	TRUE	Retained from Nmb_iTM560 based on corresponding gene homology
PPNDH	TRUE	TRUE	TRUE	Retained from Nmb_iTM560 based on corresponding gene homology
PPPGO	TRUE	TRUE	TRUE	Altered from Nmb_iTM560. Removed fad as a cofactor.
PPPGO3	TRUE	TRUE	FALSE	Retained from Nmb_iTM560 based on corresponding gene homology
PPPNtex	TRUE	TRUE	FALSE	Retained from Nmb_iTM560 based on corresponding gene homology
PPS	TRUE	TRUE	TRUE	Retained from Nmb_iTM560 based on corresponding gene homology
PPTtex	TRUE	TRUE	FALSE	Retained from Nmb_iTM560 based on corresponding gene homology
PRAGSr	TRUE	TRUE	TRUE	Retained from Nmb_iTM560 based on corresponding gene homology
PRAIi	TRUE	TRUE	TRUE	Retained from Nmb_iTM560 based on corresponding gene homology
PRAIS	TRUE	TRUE	TRUE	Retained from Nmb_iTM560 based on corresponding gene homology
PRAMPC	TRUE	TRUE	TRUE	Retained from Nmb_iTM560 based on corresponding gene homology
PRASCSi	TRUE	TRUE	TRUE	Retained from Nmb_iTM560 based on corresponding gene homology
PRATPP	TRUE	TRUE	TRUE	Retained from Nmb_iTM560 based on corresponding gene homology
PRFGS	TRUE	TRUE	TRUE	Retained from Nmb_iTM560 based on corresponding gene homology
PRMICI	TRUE	TRUE	TRUE	Retained from Nmb_iTM560 based on corresponding gene homology
PROabcpp	TRUE	TRUE	FALSE	Retained from Nmb_iTM560 based on corresponding gene homology
PROD2	TRUE	TRUE	TRUE	Retained from Nmb_iTM560 based on corresponding gene homology
PROGLYtex	TRUE	TRUE	TRUE	Retained from Nmb_iTM560 based on corresponding gene homology
PROHX	TRUE	TRUE	FALSE	Altered from Nmb_iTM560. Removed fe2_c as a cofactor.
PROt1pp	TRUE	TRUE	FALSE	Retained from Nmb_iTM560 based on corresponding gene homology. To remove an infeasible loop, limited these to import only.
PROt2rpp	TRUE	TRUE	FALSE	Retained from Nmb_iTM560 based on corresponding gene homology. To remove an infeasible loop, limited these to import only.
PROtex	TRUE	TRUE	TRUE	Retained from Nmb_iTM560 based on corresponding gene homology
PRPPS	TRUE	TRUE	TRUE	Retained from Nmb_iTM560 based on corresponding gene homology
PSCLYStex	TRUE	TRUE	FALSE	Retained from Nmb_iTM560 based on corresponding gene homology
PSCVT	TRUE	TRUE	TRUE	Retained from Nmb_iTM560 based on corresponding gene homology
PSD120	TRUE	TRUE	TRUE	Altered from Nmb_iTM560. Removed pydx5p_c as a cofactor.
PSD140	TRUE	TRUE	TRUE	Altered from Nmb_iTM560. Removed pydx5p_c as a cofactor.
PSD141	TRUE	TRUE	TRUE	Altered from Nmb_iTM560. Removed pydx5p_c as a cofactor.
PSD160	TRUE	TRUE	TRUE	Altered from Nmb_iTM560. Removed pydx5p_c as a cofactor.
PSD161a	TRUE	TRUE	FALSE	Altered from Nmb_iTM560. Removed pydx5p_c as a cofactor.
PSD180	TRUE	TRUE	TRUE	Altered from Nmb_iTM560. Removed pydx5p_c as a cofactor.
PSD181	TRUE	TRUE	TRUE	Altered from Nmb_iTM560. Removed pydx5p_c as a cofactor.
PSERT	TRUE	TRUE	TRUE	Altered from Nmb_iTM560. Removed pydx5p_c as a cofactor.
PSERtex	TRUE	TRUE	FALSE	Retained from Nmb_iTM560 based on corresponding gene homology
PSP_L	TRUE	TRUE	TRUE	Retained from Nmb_iTM560 based on corresponding gene homology
PSSA120	TRUE	TRUE	TRUE	Retained from Nmb_iTM560 based on corresponding gene homology
PSSA140	TRUE	TRUE	TRUE	Retained from Nmb_iTM560 based on corresponding gene homology
PSSA141	TRUE	TRUE	TRUE	Retained from Nmb_iTM560 based on corresponding gene homology
PSSA160	TRUE	TRUE	TRUE	Retained from Nmb_iTM560 based on corresponding gene homology
PSSA161a	TRUE	TRUE	FALSE	Retained from Nmb_iTM560 based on corresponding gene homology
PSSA180	TRUE	TRUE	TRUE	Retained from Nmb_iTM560 based on corresponding gene homology
PSSA181	TRUE	TRUE	TRUE	Retained from Nmb_iTM560 based on corresponding gene homology
PTA2	TRUE	TRUE	TRUE	Retained from Nmb_iTM560 based on corresponding gene homology
PTAr	TRUE	TRUE	TRUE	Retained from Nmb_iTM560 based on corresponding gene homology
PTHPS	TRUE	FALSE	FALSE	Carveme did not correctly annotate NGO1684, (its Not GTPCI) but it does perform a reaction just downstream.
PTPATi	TRUE	TRUE	TRUE	Retained from Nmb_iTM560 based on corresponding gene homology
PTRCabcpp	TRUE	TRUE	TRUE	Retained from Nmb_iTM560 based on corresponding gene homology
PTRCtex	TRUE	TRUE	FALSE	Retained from Nmb_iTM560 based on corresponding gene homology
PYAM5PO	TRUE	TRUE	TRUE	Retained from Nmb_iTM560 based on corresponding gene homology
PYAMO	TRUE	TRUE	FALSE	Retained from Nmb_iTM560 based on corresponding gene homology
PYK	TRUE	TRUE	TRUE	Retained from Nmb_iTM560 based on corresponding gene homology
PYRtex	TRUE	TRUE	TRUE	Retained from Nmb_iTM560 based on corresponding gene homology
PYRtrpp	TRUE	TRUE	FALSE	Retained from Nmb_iTM560 based on corresponding gene homology
QULNS	TRUE	TRUE	TRUE	Retained from Nmb_iTM560 based on corresponding gene homology
R5PP	TRUE	TRUE	FALSE	Retained from Nmb_iTM560 based on corresponding gene homology
R5Ptex	TRUE	TRUE	FALSE	Retained from Nmb_iTM560 based on corresponding gene homology
RBFK	TRUE	TRUE	TRUE	Retained from Nmb_iTM560 based on corresponding gene homology
RBFSa	TRUE	TRUE	TRUE	Retained from Nmb_iTM560 based on corresponding gene homology
RBFSb	TRUE	TRUE	TRUE	Retained from Nmb_iTM560 based on corresponding gene homology
RHCCE	TRUE	TRUE	TRUE	Retained from Nmb_iTM560 based on corresponding gene homology
RIBtex	TRUE	TRUE	FALSE	Retained from Nmb_iTM560 based on corresponding gene homology
RMNtex	TRUE	TRUE	FALSE	Retained from Nmb_iTM560 based on corresponding gene homology
RNDR1	TRUE	TRUE	TRUE	Retained from Nmb_iTM560 based on corresponding gene homology
RNDR2	TRUE	TRUE	TRUE	Retained from Nmb_iTM560 based on corresponding gene homology
RNDR3	TRUE	TRUE	TRUE	Retained from Nmb_iTM560 based on corresponding gene homology
RNDR4	TRUE	TRUE	TRUE	Retained from Nmb_iTM560 based on corresponding gene homology
RPE	TRUE	TRUE	TRUE	Retained from Nmb_iTM560 based on corresponding gene homology
RPI	TRUE	TRUE	TRUE	Retained from Nmb_iTM560 based on corresponding gene homology
S7PI	TRUE	TRUE	TRUE	Retained from Nmb_iTM560 based on corresponding gene homology
SAMC	TRUE	TRUE	FALSE	Altered from Nmb_iTM560. Added/subtracted h_c/h2o_c for mass/charge balance.
SBTtex	TRUE	TRUE	FALSE	Retained from Nmb_iTM560 based on corresponding gene homology
SDPDS	TRUE	TRUE	TRUE	Retained from Nmb_iTM560 based on corresponding gene homology
SDPTA	TRUE	TRUE	TRUE	Retained from Nmb_iTM560 based on corresponding gene homology
SERabcpp	TRUE	TRUE	FALSE	Retained from Nmb_iTM560 based on corresponding gene homology
SERAT	TRUE	TRUE	TRUE	Retained from Nmb_iTM560 based on corresponding gene homology
SERD_L	TRUE	TRUE	TRUE	Altered from Nmb_iTM560. Removed pydx5p_c as a cofactor.
SERt1rpp	TRUE	TRUE	FALSE	Retained from Nmb_iTM560 based on corresponding gene homology. To remove an infeasible loop, limited these to import only.
SERt2pp	TRUE	TRUE	FALSE	Retained from Nmb_iTM560 based on corresponding gene homology. To remove an infeasible loop, limited these to import only.
SERtex	TRUE	TRUE	TRUE	Retained from Nmb_iTM560 based on corresponding gene homology
SFGTHi	TRUE	TRUE	TRUE	Retained from Nmb_iTM560 based on corresponding gene homology
SHCHD2	TRUE	TRUE	FALSE	Retained from Nmb_iTM560 based on corresponding gene homology
SHK3Dr	TRUE	TRUE	TRUE	Retained from Nmb_iTM560 based on corresponding gene homology
SHKK	TRUE	TRUE	TRUE	Retained from Nmb_iTM560 based on corresponding gene homology
SHSL1	TRUE	TRUE	TRUE	Altered from Nmb_iTM560. Added/subtracted h_c/h2o_c for mass/charge balance.
SHSL2	TRUE	TRUE	FALSE	Altered from Nmb_iTM560. Added/subtracted h_c/h2o_c for mass/charge balance.
SHSL3	TRUE	TRUE	FALSE	Altered from Nmb_iTM560. Added/subtracted h_c/h2o_c for mass/charge balance.
SHSL4	TRUE	TRUE	FALSE	Altered from Nmb_iTM560. Added/subtracted h_c/h2o_c for mass/charge balance.
SHSL5	TRUE	TRUE	FALSE	Altered from Nmb_iTM560. Removed pydx5p_c as a cofactor. Added/subtracted h_c/h2o_c for mass/charge balance.
SIALT1	TRUE	TRUE	FALSE	Retained from Nmb_iTM560 based on corresponding gene homology
SKMtex	TRUE	TRUE	FALSE	Retained from Nmb_iTM560 based on corresponding gene homology
SO2tex	TRUE	TRUE	FALSE	Retained from Nmb_iTM560 based on corresponding gene homology
SO2tpp	TRUE	TRUE	FALSE	Retained from Nmb_iTM560 based on corresponding gene homology
SO3tex	TRUE	TRUE	TRUE	Retained from Nmb_iTM560 based on corresponding gene homology
SO4tex	TRUE	TRUE	TRUE	Retained from Nmb_iTM560 based on corresponding gene homology
SPMDabcpp	TRUE	TRUE	FALSE	Retained from Nmb_iTM560 based on corresponding gene homology
SPMDtex	TRUE	TRUE	FALSE	Retained from Nmb_iTM560 based on corresponding gene homology
SPMS	TRUE	TRUE	TRUE	Retained from Nmb_iTM560 based on corresponding gene homology
SPODMMn	TRUE	TRUE	FALSE	Altered from Nmb_iTM560. Removed mn2_c as a cofactor.
SSALy	TRUE	TRUE	TRUE	Retained from Nmb_iTM560 based on corresponding gene homology
SUCCt2pp	TRUE	TRUE	FALSE	Retained from Nmb_iTM560 based on corresponding gene homology
SUCCtex	TRUE	TRUE	FALSE	Retained from Nmb_iTM560 based on corresponding gene homology
SUCD1	TRUE	TRUE	TRUE	Altered from Nmb_iTM560. Removed fad as a cofactor.
SUCOAS	TRUE	TRUE	TRUE	Retained from Nmb_iTM560 based on corresponding gene homology
SUCRtex	TRUE	TRUE	FALSE	Retained from Nmb_iTM560 based on corresponding gene homology
SULabcpp	TRUE	TRUE	TRUE	Corrected GPR for Gc.
SULFACtex	TRUE	TRUE	FALSE	Retained from Nmb_iTM560 based on corresponding gene homology
T2DECAI	TRUE	TRUE	TRUE	Retained from Nmb_iTM560 based on corresponding gene homology
T2DECAIy	TRUE	TRUE	FALSE	Retained from Nmb_iTM560 based on corresponding gene homology
T2HDECI	TRUE	TRUE	FALSE	Retained from Nmb_iTM560 based on corresponding gene homology
T2MRSI	TRUE	TRUE	FALSE	Retained from Nmb_iTM560 based on corresponding gene homology
TALA	TRUE	TRUE	TRUE	Retained from Nmb_iTM560 based on corresponding gene homology
TARTRtex	TRUE	TRUE	FALSE	Retained from Nmb_iTM560 based on corresponding gene homology
TAURtex	TRUE	TRUE	FALSE	Retained from Nmb_iTM560 based on corresponding gene homology
TCYNTtex	TRUE	TRUE	FALSE	Retained from Nmb_iTM560 based on corresponding gene homology
TDP	TRUE	TRUE	FALSE	Retained from Nmb_iTM560 based on corresponding gene homology
TDPDRE	TRUE	TRUE	TRUE	Retained from Nmb_iTM560 based on corresponding gene homology
TDPDRR	TRUE	TRUE	TRUE	Retained from Nmb_iTM560 based on corresponding gene homology
TDPGDH	TRUE	TRUE	TRUE	Retained from Nmb_iTM560 based on corresponding gene homology
TDSK	TRUE	TRUE	TRUE	Retained from Nmb_iTM560 based on corresponding gene homology
TDSR1	TRUE	TRUE	FALSE	Retained from Nmb_iTM560 based on corresponding gene homology
TDSR2	TRUE	TRUE	FALSE	Retained from Nmb_iTM560 based on corresponding gene homology
TFFE	TRUE	TRUE	FALSE	Altered from Nmb_iTM560. Although transferrin holds two irons, Gc is only capable of stripping one off at a time. So transferrin is made to produce a single iron here.
THD2pp	TRUE	TRUE	TRUE	Retained from Nmb_iTM560 based on corresponding gene homology
THDPS	TRUE	TRUE	TRUE	Retained from Nmb_iTM560 based on corresponding gene homology
THFL	TRUE	TRUE	FALSE	Retained from Nmb_iTM560 based on corresponding gene homology
THIORDXi	TRUE	TRUE	TRUE	Retained from Nmb_iTM560 based on corresponding gene homology
THMabcpp	TRUE	TRUE	FALSE	Retained from Nmb_iTM560 based on corresponding gene homology
THMDtex	TRUE	TRUE	FALSE	Retained from Nmb_iTM560 based on corresponding gene homology
THMtex	TRUE	TRUE	FALSE	Retained from Nmb_iTM560 based on corresponding gene homology
THRabcpp	TRUE	TRUE	FALSE	Retained from Nmb_iTM560 based on corresponding gene homology
THRD_L	TRUE	TRUE	TRUE	Altered from Nmb_iTM560. Removed pydx5p_c as a cofactor.
THRPtex	TRUE	TRUE	FALSE	Retained from Nmb_iTM560 based on corresponding gene homology
THRS	TRUE	TRUE	TRUE	Altered from Nmb_iTM560. Removed pydx5p_c as a cofactor.
THRt1rpp	TRUE	TRUE	FALSE	Retained from Nmb_iTM560 based on corresponding gene homology. To remove an infeasible loop, limited these to import only.
THRt2pp	TRUE	TRUE	FALSE	Retained from Nmb_iTM560 based on corresponding gene homology. To remove an infeasible loop, limited these to import only.
THRtex	TRUE	TRUE	FALSE	Retained from Nmb_iTM560 based on corresponding gene homology
THYMtex	TRUE	TRUE	FALSE	Retained from Nmb_iTM560 based on corresponding gene homology
THZPSN	TRUE	TRUE	TRUE	Retained from Nmb_iTM560 based on corresponding gene homology
TKT1	TRUE	TRUE	TRUE	Retained from Nmb_iTM560 based on corresponding gene homology
TKT2	TRUE	TRUE	TRUE	Retained from Nmb_iTM560 based on corresponding gene homology
TMAOtex	TRUE	TRUE	FALSE	Retained from Nmb_iTM560 based on corresponding gene homology
TMAtex	TRUE	TRUE	FALSE	Retained from Nmb_iTM560 based on corresponding gene homology
TMDS	TRUE	TRUE	TRUE	Retained from Nmb_iTM560 based on corresponding gene homology
TMK	TRUE	TRUE	FALSE	Retained from Nmb_iTM560 based on corresponding gene homology
TMPK	TRUE	TRUE	TRUE	Retained from Nmb_iTM560 based on corresponding gene homology
TMPPP	TRUE	TRUE	TRUE	Retained from Nmb_iTM560 based on corresponding gene homology
TPI	TRUE	TRUE	TRUE	Retained from Nmb_iTM560 based on corresponding gene homology
TRDR1	TRUE	TRUE	FALSE	Altered from Nmb_iTM560. Added trdox_c, protein based component.
TRDR2	TRUE	TRUE	FALSE	Retained from Nmb_iTM560 based on corresponding gene homology
TREtex	TRUE	TRUE	FALSE	Retained from Nmb_iTM560 based on corresponding gene homology
TRPabcpp	TRUE	TRUE	FALSE	Retained from Nmb_iTM560 based on corresponding gene homology
TRPS1	TRUE	TRUE	TRUE	Retained from Nmb_iTM560 based on corresponding gene homology. To remove an infeasible loop, limited these to import only.
TRPS2	TRUE	TRUE	TRUE	Retained from Nmb_iTM560 based on corresponding gene homology
TRPS3	TRUE	TRUE	TRUE	Retained from Nmb_iTM560 based on corresponding gene homology
TRPt1rpp	TRUE	TRUE	FALSE	Retained from Nmb_iTM560 based on corresponding gene homology
TRPtex	TRUE	TRUE	TRUE	Retained from Nmb_iTM560 based on corresponding gene homology
TSULabcpp	TRUE	TRUE	FALSE	Corrected GPR for Gc.
TSULST	TRUE	TRUE	FALSE	Altered from Nmb_iTM560. Added/subtracted h_c/h2o_c for mass/charge balance.
TSULtex	TRUE	TRUE	TRUE	Retained from Nmb_iTM560 based on corresponding gene homology
TTDCAtexi	TRUE	TRUE	FALSE	Retained from Nmb_iTM560 based on corresponding gene homology
TTDCEAtexi	TRUE	TRUE	FALSE	Retained from Nmb_iTM560 based on corresponding gene homology
TUNGStex	TRUE	TRUE	FALSE	Retained from Nmb_iTM560 based on corresponding gene homology
TYMtex	TRUE	TRUE	FALSE	Retained from Nmb_iTM560 based on corresponding gene homology
TYRabcpp	TRUE	TRUE	FALSE	Retained from Nmb_iTM560 based on corresponding gene homology
TYRPtex	TRUE	TRUE	FALSE	Retained from Nmb_iTM560 based on corresponding gene homology
TYRt1rpp	TRUE	TRUE	FALSE	Retained from Nmb_iTM560 based on corresponding gene homology
TYRTA	TRUE	TRUE	TRUE	Retained from Nmb_iTM560 based on corresponding gene homology
TYRtex	TRUE	TRUE	FALSE	Retained from Nmb_iTM560 based on corresponding gene homology
U23GAAT	TRUE	TRUE	TRUE	Retained from Nmb_iTM560 based on corresponding gene homology
UAAGDS	TRUE	TRUE	TRUE	Retained from Nmb_iTM560 based on corresponding gene homology
UACGAMtex	TRUE	TRUE	FALSE	Retained from Nmb_iTM560 based on corresponding gene homology
UAGAAT	TRUE	TRUE	TRUE	Retained from Nmb_iTM560 based on corresponding gene homology
UAGCVT	TRUE	TRUE	TRUE	Retained from Nmb_iTM560 based on corresponding gene homology
UAGDP	TRUE	TRUE	TRUE	Retained from Nmb_iTM560 based on corresponding gene homology
UAGPT3	TRUE	TRUE	TRUE	Retained from Nmb_iTM560 based on corresponding gene homology
UAMAGS	TRUE	TRUE	TRUE	Retained from Nmb_iTM560 based on corresponding gene homology
UAMAS	TRUE	TRUE	TRUE	Retained from Nmb_iTM560 based on corresponding gene homology
UAPGR	TRUE	TRUE	TRUE	Altered from Nmb_iTM560. Removed fad as a cofactor.
UCYR	TRUE	TRUE	FALSE	Altered from Nmb_iTM560. Cytochrome oxidation was also flipped in the Nmb_iTM560l UCYR reaction. Corrected here. based on other examples from Bigg http://bigg.ucsd.edu/models/iAF987/reactions/CYTMQOR3pp
UDCPDP	TRUE	TRUE	TRUE	Retained from Nmb_iTM560 based on corresponding gene homology
UDCPDPpp	TRUE	TRUE	FALSE	Retained from Nmb_iTM560 based on corresponding gene homology
UDCPDPS	TRUE	TRUE	TRUE	Retained from Nmb_iTM560 based on corresponding gene homology
UDPACGALtex	TRUE	TRUE	FALSE	Retained from Nmb_iTM560 based on corresponding gene homology
UDPG4E	TRUE	TRUE	TRUE	Retained from Nmb_iTM560 based on corresponding gene homology
UDPGALtex	TRUE	TRUE	FALSE	Retained from Nmb_iTM560 based on corresponding gene homology
UDPGLCURtex	TRUE	TRUE	FALSE	Retained from Nmb_iTM560 based on corresponding gene homology
UDPGtex	TRUE	TRUE	FALSE	Retained from Nmb_iTM560 based on corresponding gene homology
UGMDDS	TRUE	TRUE	TRUE	Retained from Nmb_iTM560 based on corresponding gene homology
UHGADA	TRUE	TRUE	TRUE	Retained from Nmb_iTM560 based on corresponding gene homology
UM3PL	TRUE	TRUE	TRUE	Retained from Nmb_iTM560 based on corresponding gene homology
UM4PCP	TRUE	TRUE	TRUE	Retained from Nmb_iTM560 based on corresponding gene homology
UM4PL	TRUE	TRUE	TRUE	Retained from Nmb_iTM560 based on corresponding gene homology
UMPK	TRUE	TRUE	TRUE	Retained from Nmb_iTM560 based on corresponding gene homology
UMPtex	TRUE	TRUE	FALSE	Retained from Nmb_iTM560 based on corresponding gene homology
UPP3MT	TRUE	TRUE	FALSE	Retained from Nmb_iTM560 based on corresponding gene homology
UPP3S	TRUE	TRUE	TRUE	Retained from Nmb_iTM560 based on corresponding gene homology
UPPDC1	TRUE	TRUE	TRUE	Retained from Nmb_iTM560 based on corresponding gene homology
UPPRT	TRUE	TRUE	TRUE	Retained from Nmb_iTM560 based on corresponding gene homology
URAt1pp	TRUE	TRUE	FALSE	Retained from Nmb_iTM560 based on corresponding gene homology
URAtex	TRUE	TRUE	FALSE	Retained from Nmb_iTM560 based on corresponding gene homology
UREAtex	TRUE	TRUE	FALSE	Retained from Nmb_iTM560 based on corresponding gene homology
URIDK2r	TRUE	TRUE	TRUE	Retained from Nmb_iTM560 based on corresponding gene homology
USHD	TRUE	TRUE	TRUE	Retained from Nmb_iTM560 based on corresponding gene homology
VALabcpp	TRUE	TRUE	FALSE	Retained from Nmb_iTM560 based on corresponding gene homology
VALt1pp	TRUE	TRUE	FALSE	Retained from Nmb_iTM560 based on corresponding gene homology. To remove an infeasible loop, limited these to import only.
VALt3pp	TRUE	TRUE	FALSE	Retained from Nmb_iTM560 based on corresponding gene homology. To remove an infeasible loop, limited these to import only.
VALTA	TRUE	TRUE	TRUE	Retained from Nmb_iTM560 based on corresponding gene homology. To remove an infeasible loop, limited these to reverse direction only.
VALtex	TRUE	TRUE	TRUE	Retained from Nmb_iTM560 based on corresponding gene homology
VPAMT	TRUE	TRUE	FALSE	Retained from Nmb_iTM560 based on corresponding gene homology. To remove an infeasible loop, limited these to forward direction only.
XANt2pp	TRUE	TRUE	FALSE	Retained from Nmb_iTM560 based on corresponding gene homology
XANtex	TRUE	TRUE	FALSE	Retained from Nmb_iTM560 based on corresponding gene homology
XMPtex	TRUE	TRUE	FALSE	Retained from Nmb_iTM560 based on corresponding gene homology
XPPT	TRUE	TRUE	TRUE	Retained from Nmb_iTM560 based on corresponding gene homology
XPRT	TRUE	TRUE	FALSE	Retained from Nmb_iTM560 based on corresponding gene homology
XTSNtex	TRUE	TRUE	FALSE	Retained from Nmb_iTM560 based on corresponding gene homology
XYLtex	TRUE	TRUE	FALSE	Retained from Nmb_iTM560 based on corresponding gene homology
XYLUtex	TRUE	TRUE	FALSE	Retained from Nmb_iTM560 based on corresponding gene homology
ZN2abcpp	TRUE	TRUE	FALSE	Corrected from Nmb_iTM560 for Zn import.
Zn2tex	TRUE	TRUE	FALSE	Retained from Nmb_iTM560 based on corresponding gene homology
2AGPA181atipp	FALSE	TRUE	FALSE	Deleted from iNGO_558 based on lack of homology
ACALDtex	FALSE	TRUE	FALSE	Deleted from iNGO_558. Nmb_iTM560 had added acetylaldehyde production, without genetic evidence, to support the production of ethanol observed in mening. Because Gc does not produce ethanol or acetylaldehyde, removing these associated reaction.
ACALDtpp	FALSE	TRUE	FALSE	Deleted from iNGO_558. Nmb_iTM560 had added acetylaldehyde production, without genetic evidence, to support the production of ethanol observed in mening. Because Gc does not produce ethanol or acetylaldehyde, removing these associated reaction.
ACNAMSYN	FALSE	TRUE	FALSE	Deleted from iNGO_558 based on lack of homology
ADPRDP	FALSE	TRUE	FALSE	Deleted from iNGO_558 based on lack of homology
ADSR	FALSE	TRUE	FALSE	Deleted from iNGO_558 based on lack of homology
AGPAT141b	FALSE	TRUE	FALSE	Deleted from iNGO_558 to simplify lipid synthesis
AGPAT160b	FALSE	TRUE	FALSE	Deleted from iNGO_558 to simplify lipid synthesis
AGPAT160c	FALSE	TRUE	FALSE	Deleted from iNGO_558 to simplify lipid synthesis
AGPAT160e	FALSE	TRUE	FALSE	Deleted from iNGO_558 to simplify lipid synthesis
ALADt	FALSE	TRUE	FALSE	Deleted from iNGO_558 based on lack of homology
ALCD2x	FALSE	TRUE	TRUE	Deleted from iNGO_558. Nmb_iTM560 had added acetylaldehyde production, without genetic evidence, to support the production of ethanol observed in mening. Because Gc does not produce ethanol or acetylaldehyde, removing these associated reaction.
ALDD2y	FALSE	TRUE	FALSE	Deleted from iNGO_558. Nmb_iTM560 had added acetylaldehyde production, without genetic evidence, to support the production of ethanol observed in mening. Because Gc does not produce ethanol or acetylaldehyde, removing these associated reaction.
ASCBptspp	FALSE	TRUE	FALSE	Deleted from iNGO_558. Neisseria, like many other proteobacteria, lack the permease portion of the phosphotransferase. #And therefore do not use it for carbohydrate transport. #The remaining portions of the system are thought to perform regulatory roles, related to virulence. #PMID: 26858137
CACNAMSYN	FALSE	TRUE	FALSE	Deleted from iNGO_558 based on lack of homology
CAPSSYN	FALSE	TRUE	FALSE	Deleted from iNGO_558 based on lack of homology
CAPStex	FALSE	TRUE	FALSE	Deleted from iNGO_558 based on lack of homology
DASYN141b	FALSE	TRUE	FALSE	Deleted from iNGO_558 to simplify lipid synthesis
DASYN160a	FALSE	TRUE	FALSE	Deleted from iNGO_558 to simplify lipid synthesis
DASYN160b	FALSE	TRUE	FALSE	Deleted from iNGO_558 to simplify lipid synthesis
DASYN160c	FALSE	TRUE	FALSE	Deleted from iNGO_558 to simplify lipid synthesis
DASYN160e	FALSE	TRUE	FALSE	Deleted from iNGO_558 to simplify lipid synthesis
DM_CAPBIOMASS	FALSE	TRUE	FALSE	Deleted from iNGO_558 in favor of Gc specific biomass equation
DM_ESSBIOMASS	FALSE	TRUE	FALSE	Deleted from iNGO_558 in favor of Gc specific biomass equation
DNAS	FALSE	TRUE	FALSE	Deleted from iNGO_558 to simplify biomass reaction
EAR100y	FALSE	TRUE	TRUE	Deleted from iNGO_558. NADPH does not catalyze the FabI reaction, only NADH. Therefore all of the NADPH dependent reactions were removed. #PMID: 26567338
EAR120y	FALSE	TRUE	TRUE	Deleted from iNGO_558. NADPH does not catalyze the FabI reaction, only NADH. Therefore all of the NADPH dependent reactions were removed. #PMID: 26567338
EAR121y	FALSE	TRUE	TRUE	Deleted from iNGO_558. NADPH does not catalyze the FabI reaction, only NADH. Therefore all of the NADPH dependent reactions were removed. #PMID: 26567338
EAR140y	FALSE	TRUE	TRUE	Deleted from iNGO_558. NADPH does not catalyze the FabI reaction, only NADH. Therefore all of the NADPH dependent reactions were removed. #PMID: 26567338
EAR141y	FALSE	TRUE	TRUE	Deleted from iNGO_558. NADPH does not catalyze the FabI reaction, only NADH. Therefore all of the NADPH dependent reactions were removed. #PMID: 26567338
EAR160y	FALSE	TRUE	TRUE	Deleted from iNGO_558. NADPH does not catalyze the FabI reaction, only NADH. Therefore all of the NADPH dependent reactions were removed. #PMID: 26567338
EAR161y	FALSE	TRUE	TRUE	Deleted from iNGO_558. NADPH does not catalyze the FabI reaction, only NADH. Therefore all of the NADPH dependent reactions were removed. #PMID: 26567338
EAR180y	FALSE	TRUE	TRUE	Deleted from iNGO_558. NADPH does not catalyze the FabI reaction, only NADH. Therefore all of the NADPH dependent reactions were removed. #PMID: 26567338
EAR181y	FALSE	TRUE	TRUE	Deleted from iNGO_558. NADPH does not catalyze the FabI reaction, only NADH. Therefore all of the NADPH dependent reactions were removed. #PMID: 26567338
EAR40y	FALSE	TRUE	TRUE	Deleted from iNGO_558. NADPH does not catalyze the FabI reaction, only NADH. Therefore all of the NADPH dependent reactions were removed. #PMID: 26567338
EAR60y	FALSE	TRUE	TRUE	Deleted from iNGO_558. NADPH does not catalyze the FabI reaction, only NADH. Therefore all of the NADPH dependent reactions were removed. #PMID: 26567338
EAR80y	FALSE	TRUE	TRUE	Deleted from iNGO_558. NADPH does not catalyze the FabI reaction, only NADH. Therefore all of the NADPH dependent reactions were removed. #PMID: 26567338
EX_acald_e_	FALSE	TRUE	FALSE	Deleted from iNGO_558. Nmb_iTM560 had added acetylaldehyde production, without genetic evidence, to support the production of ethanol observed in mening. Because Gc does not produce ethanol or acetylaldehyde, removing these associated reaction.
EX_glcn_e_	FALSE	TRUE	FALSE	Deleted from iNGO_558. Gc can only grow on glucose, lactate, and pyruvate. It cannot grow on gluconate. #Despite similarities to gluconate transporters and gluconate kinase, Nm also can't grow on gluconate so this should be removed. #PMID: 27454890
FALDH2	FALSE	TRUE	TRUE	Deleted from iNGO_558 based on lack of homology
FRUpts2pp	FALSE	TRUE	FALSE	Deleted from iNGO_558 based on lack of homology
Fumt2pp	FALSE	TRUE	FALSE	Deleted from iNGO_558 based on lack of homology
GALM2pp	FALSE	TRUE	FALSE	Deleted from iNGO_558 based on lack of homology
GLCNtex	FALSE	TRUE	TRUE	Deleted from iNGO_558. Gc can only grow on glucose, lactate, and pyruvate. It cannot grow on gluconate. #Despite similarities to gluconate transporters and gluconate kinase, Nm also can't grow on gluconate so this should be removed. #PMID: 27454890
GLCptspp	FALSE	TRUE	FALSE	Deleted from iNGO_558. Neisseria, like many other proteobacteria, lack the permease portion of the phosphotransferase. #And therefore do not use it for carbohydrate transport. #The remaining portions of the system are thought to perform regulatory roles, related to virulence. #PMID: 26858137
GLUDy2	FALSE	TRUE	FALSE	Deleted from iNGO_558 based on lack of homology
GLYCK	FALSE	TRUE	TRUE	Deleted from iNGO_558 based on lack of homology
GLYCK2	FALSE	TRUE	FALSE	Deleted from iNGO_558 based on lack of homology
GTHPO	FALSE	TRUE	FALSE	Deleted from iNGO_558 based on lack of homology
GTHRDHpp	FALSE	TRUE	FALSE	Deleted from iNGO_558 based on lack of homology
H2AKGAL	FALSE	TRUE	FALSE	Deleted from iNGO_558 based on lack of homology
HGTA	FALSE	TRUE	FALSE	Deleted from iNGO_558 based on lack of homology
HMT	FALSE	TRUE	FALSE	Deleted from iNGO_558 based on lack of homology
ILEt2pp	FALSE	TRUE	FALSE	Deleted from iNGO_558 based on lack of homology
L_LACD4	FALSE	TRUE	FALSE	NGO0639 is a quinone depdendent L-lactate dehydrogenase. There are no known NAD/NADH dependent L-lactate dehydrogenases in Gc.
LEUt2pp	FALSE	TRUE	FALSE	Deleted from iNGO_558 based on lack of homology
LFFE	FALSE	TRUE	FALSE	Deleted from iNGO_558 based on lack of homology
LPS3tex	FALSE	TRUE	FALSE	Removed export of LOS and associated extracellular LOS components
LPS8tex	FALSE	TRUE	FALSE	Removed export of LOS and associated extracellular LOS components
Malt2pp	FALSE	TRUE	FALSE	Deleted from iNGO_558 based on lack of homology
MALTP	FALSE	TRUE	FALSE	Deleted from iNGO_558 based on lack of homology
MALTptspp	FALSE	TRUE	FALSE	Deleted from iNGO_558. Neisseria, like many other proteobacteria, lack the permease portion of the phosphotransferase. #And therefore do not use it for carbohydrate transport. #The remaining portions of the system are thought to perform regulatory roles, related to virulence. #PMID: 26858137
MANptspp	FALSE	TRUE	FALSE	Deleted from iNGO_558. Neisseria, like many other proteobacteria, lack the permease portion of the phosphotransferase. #And therefore do not use it for carbohydrate transport. #The remaining portions of the system are thought to perform regulatory roles, related to virulence. #PMID: 26858137
ME1	FALSE	TRUE	FALSE	Deleted from iNGO_558 based on lack of homology
ME2	FALSE	TRUE	TRUE	Deleted from iNGO_558 based on lack of homology
MLTGY5pp	FALSE	TRUE	FALSE	Deleted from iNGO_558 based on lack of homology
MNt2pp	FALSE	TRUE	FALSE	Deleted from iNGO_558 based on lack of homology
NDPK9	FALSE	TRUE	FALSE	Deleted from iNGO_558 based on lack of homology
Nm_Baart_biomass	FALSE	TRUE	FALSE	Deleted from iNGO_558 in favor of Gc specific biomass equation
Nm_biomass	FALSE	TRUE	FALSE	Deleted from iNGO_558 in favor of Gc specific biomass equation
Nm_Ess_biomass	FALSE	TRUE	FALSE	Deleted from iNGO_558 in favor of Gc specific biomass equation
OAAt2pp	FALSE	TRUE	FALSE	Deleted from iNGO_558 based on lack of homology
PA141babcpp	FALSE	TRUE	FALSE	Deleted from iNGO_558 to simplify lipid synthesis
PA160aabcpp	FALSE	TRUE	FALSE	Deleted from iNGO_558 to simplify lipid synthesis
PA160babcpp	FALSE	TRUE	FALSE	Deleted from iNGO_558 to simplify lipid synthesis
PA160cabcpp	FALSE	TRUE	FALSE	Deleted from iNGO_558 to simplify lipid synthesis
PA160eabcpp	FALSE	TRUE	FALSE	Deleted from iNGO_558 to simplify lipid synthesis
PAPSR	FALSE	TRUE	TRUE	Deleted from iNGO_558 based on lack of homology
PE160aabcpp	FALSE	TRUE	FALSE	Deleted from iNGO_558 to simplify lipid synthesis
PE160babcpp	FALSE	TRUE	FALSE	Deleted from iNGO_558 to simplify lipid synthesis
PE160cabcpp	FALSE	TRUE	FALSE	Deleted from iNGO_558 to simplify lipid synthesis
PE160eabcpp	FALSE	TRUE	FALSE	Deleted from iNGO_558 to simplify lipid synthesis
PEAT1	FALSE	TRUE	FALSE	Deleted from iNGO_558 during correction of LOS. The more common isoform for Gc is 4HEXG. This has the addition of a glc on both the alpha and the beta chain. The NMb_iTM560 model did not have this glc on the beta chain and instead has a PEA. The PEA and glc on the beta chain are mutually exclusive. Added reaction GLCTR2 to add a glc to the beta chain.
PEPGLY	FALSE	TRUE	FALSE	Deleted from iNGO_558 based on lack of homology
PETNT161pp	FALSE	TRUE	FALSE	Deleted from iNGO_558 to simplify lipid synthesis
PETNT181pp	FALSE	TRUE	FALSE	Deleted from iNGO_558 to simplify lipid synthesis
PG141babcpp	FALSE	TRUE	FALSE	Deleted from iNGO_558 to simplify lipid synthesis
PG160aabcpp	FALSE	TRUE	FALSE	Deleted from iNGO_558 to simplify lipid synthesis
PG160babcpp	FALSE	TRUE	FALSE	Deleted from iNGO_558 to simplify lipid synthesis
PG160cabcpp	FALSE	TRUE	FALSE	Deleted from iNGO_558 to simplify lipid synthesis
PG160eabcpp	FALSE	TRUE	FALSE	Deleted from iNGO_558 to simplify lipid synthesis
PGP141babcpp	FALSE	TRUE	FALSE	Deleted from iNGO_558 to simplify lipid synthesis
PGP160aabcpp	FALSE	TRUE	FALSE	Deleted from iNGO_558 to simplify lipid synthesis
PGP160babcpp	FALSE	TRUE	FALSE	Deleted from iNGO_558 to simplify lipid synthesis
PGP160cabcpp	FALSE	TRUE	FALSE	Deleted from iNGO_558 to simplify lipid synthesis
PGP160eabcpp	FALSE	TRUE	FALSE	Deleted from iNGO_558 to simplify lipid synthesis
PGPP141b	FALSE	TRUE	FALSE	Deleted from iNGO_558 to simplify lipid synthesis
PGPP141bpp	FALSE	TRUE	FALSE	Deleted from iNGO_558 to simplify lipid synthesis
PGPP160a	FALSE	TRUE	FALSE	Deleted from iNGO_558 to simplify lipid synthesis
PGPP160app	FALSE	TRUE	FALSE	Deleted from iNGO_558 to simplify lipid synthesis
PGPP160b	FALSE	TRUE	FALSE	Deleted from iNGO_558 to simplify lipid synthesis
PGPP160bpp	FALSE	TRUE	FALSE	Deleted from iNGO_558 to simplify lipid synthesis
PGPP160c	FALSE	TRUE	FALSE	Deleted from iNGO_558 to simplify lipid synthesis
PGPP160cpp	FALSE	TRUE	FALSE	Deleted from iNGO_558 to simplify lipid synthesis
PGPP160e	FALSE	TRUE	FALSE	Deleted from iNGO_558 to simplify lipid synthesis
PGPP160epp	FALSE	TRUE	FALSE	Deleted from iNGO_558 to simplify lipid synthesis
PGSA141b	FALSE	TRUE	FALSE	Deleted from iNGO_558 to simplify lipid synthesis
PGSA160a	FALSE	TRUE	FALSE	Deleted from iNGO_558 to simplify lipid synthesis
PGSA160b	FALSE	TRUE	FALSE	Deleted from iNGO_558 to simplify lipid synthesis
PGSA160c	FALSE	TRUE	FALSE	Deleted from iNGO_558 to simplify lipid synthesis
PGSA160e	FALSE	TRUE	FALSE	Deleted from iNGO_558 to simplify lipid synthesis
PLIPA1A141b	FALSE	TRUE	FALSE	Deleted from iNGO_558 to simplify lipid synthesis
PLIPA1A160a	FALSE	TRUE	FALSE	Deleted from iNGO_558 to simplify lipid synthesis
PLIPA1A160b	FALSE	TRUE	FALSE	Deleted from iNGO_558 to simplify lipid synthesis
PLIPA1A160c	FALSE	TRUE	FALSE	Deleted from iNGO_558 to simplify lipid synthesis
PLIPA1A160e	FALSE	TRUE	FALSE	Deleted from iNGO_558 to simplify lipid synthesis
PLIPA1E141b	FALSE	TRUE	FALSE	Deleted from iNGO_558 to simplify lipid synthesis
PLIPA1E160a	FALSE	TRUE	FALSE	Deleted from iNGO_558 to simplify lipid synthesis
PLIPA1E160b	FALSE	TRUE	FALSE	Deleted from iNGO_558 to simplify lipid synthesis
PLIPA1E160c	FALSE	TRUE	FALSE	Deleted from iNGO_558 to simplify lipid synthesis
PLIPA1E160e	FALSE	TRUE	FALSE	Deleted from iNGO_558 to simplify lipid synthesis
PLIPA1G141b	FALSE	TRUE	FALSE	Deleted from iNGO_558 to simplify lipid synthesis
PLIPA1G160a	FALSE	TRUE	FALSE	Deleted from iNGO_558 to simplify lipid synthesis
PLIPA1G160b	FALSE	TRUE	FALSE	Deleted from iNGO_558 to simplify lipid synthesis
PLIPA1G160c	FALSE	TRUE	FALSE	Deleted from iNGO_558 to simplify lipid synthesis
PLIPA1G160e	FALSE	TRUE	FALSE	Deleted from iNGO_558 to simplify lipid synthesis
PLIPIDS	FALSE	TRUE	FALSE	Deleted from iNGO_558 to simplify biomass reaction
PLIPIDS_ESS	FALSE	TRUE	FALSE	Deleted from iNGO_558 to simplify biomass reaction
PROTS	FALSE	TRUE	FALSE	Deleted from iNGO_558 to simplify biomass reaction
PSD141b	FALSE	TRUE	FALSE	Deleted from iNGO_558 to simplify lipid synthesis
PSD160a	FALSE	TRUE	FALSE	Deleted from iNGO_558 to simplify lipid synthesis
PSD160b	FALSE	TRUE	FALSE	Deleted from iNGO_558 to simplify lipid synthesis
PSD160c	FALSE	TRUE	FALSE	Deleted from iNGO_558 to simplify lipid synthesis
PSD160e	FALSE	TRUE	FALSE	Deleted from iNGO_558 to simplify lipid synthesis
PSSA141b	FALSE	TRUE	FALSE	Deleted from iNGO_558 to simplify lipid synthesis
PSSA160a	FALSE	TRUE	FALSE	Deleted from iNGO_558 to simplify lipid synthesis
PSSA160b	FALSE	TRUE	FALSE	Deleted from iNGO_558 to simplify lipid synthesis
PSSA160c	FALSE	TRUE	FALSE	Deleted from iNGO_558 to simplify lipid synthesis
PSSA160e	FALSE	TRUE	FALSE	Deleted from iNGO_558 to simplify lipid synthesis
RNAS	FALSE	TRUE	FALSE	Deleted from iNGO_558 to simplify biomass reaction
SADT2	FALSE	TRUE	TRUE	Deleted from iNGO_558 based on lack of homology
SPODMpp	FALSE	TRUE	FALSE	Deleted from iNGO_558 based on lack of homology
Succt1pp	FALSE	TRUE	FALSE	Deleted from iNGO_558 based on lack of homology
SUCptspp	FALSE	TRUE	FALSE	Deleted from iNGO_558. Neisseria, like many other proteobacteria, lack the permease portion of the phosphotransferase. #And therefore do not use it for carbohydrate transport. #The remaining portions of the system are thought to perform regulatory roles, related to virulence. #PMID: 26858137
SULRi	FALSE	TRUE	FALSE	Deleted from iNGO_558 based on lack of homology
UAG3E	FALSE	TRUE	FALSE	Deleted from iNGO_558 based on lack of homology
URAt2rpp	FALSE	TRUE	FALSE	Deleted from iNGO_558 based on lack of homology
VALt2pp	FALSE	TRUE	FALSE	Deleted from iNGO_558 based on lack of homology
ZN2t3pp	FALSE	TRUE	FALSE	Deleted from iNGO_558 based on lack of homology
ZN2tpp	FALSE	TRUE	FALSE	Deleted from iNGO_558 based on lack of homology
1PPDCRc	FALSE	FALSE	TRUE	Not Added from CarveMe
2AGPEAT120	FALSE	FALSE	TRUE	Not Added from CarveMe
2AGPEAT140	FALSE	FALSE	TRUE	Not Added from CarveMe
2AGPEAT141	FALSE	FALSE	TRUE	Not Added from CarveMe
2AGPEAT160	FALSE	FALSE	TRUE	Not Added from CarveMe
2AGPEAT161	FALSE	FALSE	TRUE	Not Added from CarveMe
2AGPEAT180	FALSE	FALSE	TRUE	Not Added from CarveMe
2AGPEAT181	FALSE	FALSE	TRUE	Not Added from CarveMe
2AGPGAT120	FALSE	FALSE	TRUE	Not Added from CarveMe
2AGPGAT140	FALSE	FALSE	TRUE	Not Added from CarveMe
2AGPGAT141	FALSE	FALSE	TRUE	Not Added from CarveMe
2AGPGAT160	FALSE	FALSE	TRUE	Not Added from CarveMe
2AGPGAT161	FALSE	FALSE	TRUE	Not Added from CarveMe
2AGPGAT180	FALSE	FALSE	TRUE	Not Added from CarveMe
2AGPGAT181	FALSE	FALSE	TRUE	Not Added from CarveMe
2PGLYCt6	FALSE	FALSE	TRUE	Not Added from CarveMe
3HAD181	FALSE	FALSE	TRUE	Not Added from CarveMe
3OAR181	FALSE	FALSE	TRUE	Not Added from CarveMe
3OAS181	FALSE	FALSE	TRUE	Not Added from CarveMe
3PEPTabcpp	FALSE	FALSE	TRUE	Not Added from CarveMe
4HBZtex	FALSE	FALSE	TRUE	Not Added from CarveMe
4PCP	FALSE	FALSE	TRUE	Not Added from CarveMe
4PCPpp	FALSE	FALSE	TRUE	Not Added from CarveMe
AACPS1	FALSE	FALSE	TRUE	Not Added from CarveMe
AACPS2	FALSE	FALSE	TRUE	Not Added from CarveMe
AACPS3	FALSE	FALSE	TRUE	Not Added from CarveMe
AACPS4	FALSE	FALSE	TRUE	Not Added from CarveMe
AACPS6	FALSE	FALSE	TRUE	Not Added from CarveMe
AACPS7	FALSE	FALSE	TRUE	Not Added from CarveMe
AACPS8	FALSE	FALSE	TRUE	Not Added from CarveMe
AACPS9	FALSE	FALSE	TRUE	Not Added from CarveMe
AADSACYCL	FALSE	FALSE	TRUE	Not Added from CarveMe
AASAD3	FALSE	FALSE	TRUE	Not Added from CarveMe
AATA	FALSE	FALSE	TRUE	Not Added from CarveMe
ABTA	FALSE	FALSE	TRUE	Not Added from CarveMe
ACACT1r	FALSE	FALSE	TRUE	Not Added from CarveMe
ACALDt	FALSE	FALSE	TRUE	Not Added from CarveMe
ACGAMK	FALSE	FALSE	TRUE	Not Added from CarveMe
ACGAMPM	FALSE	FALSE	TRUE	Not Added from CarveMe
ACLDC	FALSE	FALSE	TRUE	Not Added from CarveMe
ACM6PH	FALSE	FALSE	TRUE	Not Added from CarveMe
ACONT	FALSE	FALSE	TRUE	Not Added from CarveMe
ACS2	FALSE	FALSE	TRUE	Not Added from CarveMe
ADADir	FALSE	FALSE	TRUE	Not Added from CarveMe
ADKd	FALSE	FALSE	TRUE	Not Added from CarveMe
ADMDC	FALSE	FALSE	TRUE	Not Added from CarveMe
ADSK	FALSE	FALSE	TRUE	Not Added from CarveMe
AGMPTRCtpp	FALSE	FALSE	TRUE	Not Added from CarveMe
AGPAT161	FALSE	FALSE	TRUE	Not Added from CarveMe
AHCi	FALSE	FALSE	TRUE	Not Added from CarveMe
AHSERL2	FALSE	FALSE	TRUE	Not Added from CarveMe
AHSERL4	FALSE	FALSE	TRUE	Not Added from CarveMe
AIRC1	FALSE	FALSE	TRUE	Not Added from CarveMe
AKGDa	FALSE	FALSE	TRUE	Not Added from CarveMe
AKGDb	FALSE	FALSE	TRUE	Not Added from CarveMe
AKGt2r	FALSE	FALSE	TRUE	Not Added from CarveMe
ALAALAabcpp	FALSE	FALSE	TRUE	Not Added from CarveMe
ALAt2r	FALSE	FALSE	TRUE	Not Added from CarveMe
ALAt4	FALSE	FALSE	TRUE	Not Added from CarveMe
ALATA_D2	FALSE	FALSE	TRUE	Not Added from CarveMe
ALATA_L2	FALSE	FALSE	TRUE	Not Added from CarveMe
ALCD1	FALSE	FALSE	TRUE	Not Added from CarveMe
ALCD2ir	FALSE	FALSE	TRUE	Not Added from CarveMe
ALCD2y	FALSE	FALSE	TRUE	Not Added from CarveMe
AMMQLT8	FALSE	FALSE	TRUE	Not Added from CarveMe
AMMQT8_2	FALSE	FALSE	TRUE	Not Added from CarveMe
AMPMS	FALSE	FALSE	TRUE	Not Added from CarveMe
AOXHEXCYCL	FALSE	FALSE	TRUE	Not Added from CarveMe
AP4AS	FALSE	FALSE	TRUE	Not Added from CarveMe
APH141	FALSE	FALSE	TRUE	Not Added from CarveMe
ARAB_Dt	FALSE	FALSE	TRUE	Not Added from CarveMe
ARABDI	FALSE	FALSE	TRUE	Not Added from CarveMe
ARGDCpp	FALSE	FALSE	TRUE	Not Added from CarveMe
ASADi	FALSE	FALSE	TRUE	Not Added from CarveMe
ASNt2r	FALSE	FALSE	TRUE	Not Added from CarveMe
ASPO1	FALSE	FALSE	TRUE	Not Added from CarveMe
ASPO4	FALSE	FALSE	TRUE	Not Added from CarveMe
AST	FALSE	FALSE	TRUE	Not Added from CarveMe
BHMT	FALSE	FALSE	TRUE	Not Added from CarveMe
BPNT	FALSE	FALSE	TRUE	Not Added from CarveMe
BSCT	FALSE	FALSE	TRUE	Not Added from CarveMe
BTDt_RR	FALSE	FALSE	TRUE	Not Added from CarveMe
BTS2	FALSE	FALSE	TRUE	Not Added from CarveMe
BTS3r	FALSE	FALSE	TRUE	Not Added from CarveMe
BTS5	FALSE	FALSE	TRUE	Not Added from CarveMe
BUTt2r	FALSE	FALSE	TRUE	Not Added from CarveMe
BUTt2rpp	FALSE	FALSE	TRUE	Not Added from CarveMe
BZSCD	FALSE	FALSE	TRUE	Not Added from CarveMe
BZSCT	FALSE	FALSE	TRUE	Not Added from CarveMe
BZSS	FALSE	FALSE	TRUE	Not Added from CarveMe
BZt	FALSE	FALSE	TRUE	Not Added from CarveMe
C120SN	FALSE	FALSE	TRUE	Not Added from CarveMe
C140SN	FALSE	FALSE	TRUE	Not Added from CarveMe
C160SN	FALSE	FALSE	TRUE	Not Added from CarveMe
CAt6pp	FALSE	FALSE	TRUE	Not Added from CarveMe
CDGUNPD	FALSE	FALSE	TRUE	Not Added from CarveMe
CDP4D6DGLCRx	FALSE	FALSE	TRUE	Not Added from CarveMe
CDPABEQS	FALSE	FALSE	TRUE	Not Added from CarveMe
CDPGLC46DH	FALSE	FALSE	TRUE	Not Added from CarveMe
CDPPT160	FALSE	FALSE	TRUE	Not Added from CarveMe
CHLt2	FALSE	FALSE	TRUE	Not Added from CarveMe
CLIPAtex	FALSE	FALSE	TRUE	Not Added from CarveMe
CLPNH120pp	FALSE	FALSE	TRUE	Not Added from CarveMe
CLPNH140pp	FALSE	FALSE	TRUE	Not Added from CarveMe
CLPNH141pp	FALSE	FALSE	TRUE	Not Added from CarveMe
CLPNH160pp	FALSE	FALSE	TRUE	Not Added from CarveMe
CLPNH161pp	FALSE	FALSE	TRUE	Not Added from CarveMe
CLPNH180pp	FALSE	FALSE	TRUE	Not Added from CarveMe
CLPNH181pp	FALSE	FALSE	TRUE	Not Added from CarveMe
CLt3_2pp	FALSE	FALSE	TRUE	Not Added from CarveMe
CMCMSAD	FALSE	FALSE	TRUE	Not Added from CarveMe
CMHMI	FALSE	FALSE	TRUE	Not Added from CarveMe
CO2t	FALSE	FALSE	TRUE	Not Added from CarveMe
COBALT2tpp	FALSE	FALSE	TRUE	Not Added from CarveMe
CSND	FALSE	FALSE	TRUE	Not Added from CarveMe
CSNt2	FALSE	FALSE	TRUE	Not Added from CarveMe
Cut1	FALSE	FALSE	TRUE	Not Added from CarveMe
CYOO2pp	FALSE	FALSE	TRUE	Not Added from CarveMe
CYSDS	FALSE	FALSE	TRUE	Not Added from CarveMe
CYSDSF	FALSE	FALSE	TRUE	Not Added from CarveMe
CYSS_2	FALSE	FALSE	TRUE	Not Added from CarveMe
CYSTGL	FALSE	FALSE	TRUE	Not Added from CarveMe
CYSTGL_1	FALSE	FALSE	TRUE	Not Added from CarveMe
CYSTL	FALSE	FALSE	TRUE	Not Added from CarveMe
CYSTS_2	FALSE	FALSE	TRUE	Not Added from CarveMe
CYTBCYTC	FALSE	FALSE	TRUE	Not Added from CarveMe
CYTBMQOR2pp	FALSE	FALSE	TRUE	Not Added from CarveMe
CYTDK1	FALSE	FALSE	TRUE	Not Added from CarveMe
D_LACt2	FALSE	FALSE	TRUE	Not Added from CarveMe
DADNK	FALSE	FALSE	TRUE	Not Added from CarveMe
DALAt2r	FALSE	FALSE	TRUE	Not Added from CarveMe
DARBt2rpp	FALSE	FALSE	TRUE	Not Added from CarveMe
DARBt3ipp	FALSE	FALSE	TRUE	Not Added from CarveMe
DASYN161	FALSE	FALSE	TRUE	Not Added from CarveMe
DCTPD2	FALSE	FALSE	TRUE	Not Added from CarveMe
DDCAt2pp	FALSE	FALSE	TRUE	Not Added from CarveMe
DESAT16	FALSE	FALSE	TRUE	Not Added from CarveMe
DGUNC	FALSE	FALSE	TRUE	Not Added from CarveMe
DHEDAA	FALSE	FALSE	TRUE	Not Added from CarveMe
DHFOR2	FALSE	FALSE	TRUE	Not Added from CarveMe
DHNAOT	FALSE	FALSE	TRUE	Not Added from CarveMe
DHNPA_1	FALSE	FALSE	TRUE	Not Added from CarveMe
DHNPA2r	FALSE	FALSE	TRUE	Not Added from CarveMe
DHORD3	FALSE	FALSE	TRUE	Not Added from CarveMe
DHORD5	FALSE	FALSE	TRUE	Not Added from CarveMe
DHORDi	FALSE	FALSE	TRUE	Not Added from CarveMe
DHPDO	FALSE	FALSE	TRUE	Not Added from CarveMe
DHPPDA	FALSE	FALSE	TRUE	Not Added from CarveMe
DHPS	FALSE	FALSE	TRUE	Not Added from CarveMe
DHPTDCs2	FALSE	FALSE	TRUE	Not Added from CarveMe
DKMPPD2	FALSE	FALSE	TRUE	Not Added from CarveMe
DLYSOXGAT	FALSE	FALSE	TRUE	Not Added from CarveMe
DLYSPYRAT	FALSE	FALSE	TRUE	Not Added from CarveMe
DMALRED	FALSE	FALSE	TRUE	Not Added from CarveMe
DMGDH	FALSE	FALSE	TRUE	Not Added from CarveMe
DSERt2	FALSE	FALSE	TRUE	Not Added from CarveMe
DURIK1	FALSE	FALSE	TRUE	Not Added from CarveMe
DURIPP	FALSE	FALSE	TRUE	Not Added from CarveMe
ECOAH1_2	FALSE	FALSE	TRUE	Not Added from CarveMe
EDTXS3	FALSE	FALSE	TRUE	Not Added from CarveMe
EDTXS4	FALSE	FALSE	TRUE	Not Added from CarveMe
ETOHtrpp	FALSE	FALSE	TRUE	Not Added from CarveMe
EX_2pglyc_e	FALSE	FALSE	TRUE	Not Added from CarveMe
EX_4hbz_e	FALSE	FALSE	TRUE	Not Added from CarveMe
EX_4hphac_e	FALSE	FALSE	TRUE	Not Added from CarveMe
EX_ac_e	FALSE	FALSE	TRUE	Not Added from CarveMe
EX_acald_e	FALSE	FALSE	TRUE	Not Added from CarveMe
EX_ade_e	FALSE	FALSE	TRUE	Not Added from CarveMe
EX_akg_e	FALSE	FALSE	TRUE	Not Added from CarveMe
EX_ala__D_e	FALSE	FALSE	TRUE	Not Added from CarveMe
EX_ala__L_e	FALSE	FALSE	TRUE	Not Added from CarveMe
EX_arab__D_e	FALSE	FALSE	TRUE	Not Added from CarveMe
EX_arg__L_e	FALSE	FALSE	TRUE	Not Added from CarveMe
EX_asn__L_e	FALSE	FALSE	TRUE	Not Added from CarveMe
EX_btd_RR_e	FALSE	FALSE	TRUE	Not Added from CarveMe
EX_but_e	FALSE	FALSE	TRUE	Not Added from CarveMe
EX_bz_e	FALSE	FALSE	TRUE	Not Added from CarveMe
EX_ca2_e	FALSE	FALSE	TRUE	Not Added from CarveMe
EX_chol_e	FALSE	FALSE	TRUE	Not Added from CarveMe
EX_cl_e	FALSE	FALSE	TRUE	Not Added from CarveMe
EX_co2_e	FALSE	FALSE	TRUE	Not Added from CarveMe
EX_cobalt2_e	FALSE	FALSE	TRUE	Not Added from CarveMe
EX_csn_e	FALSE	FALSE	TRUE	Not Added from CarveMe
EX_cu2_e	FALSE	FALSE	TRUE	Not Added from CarveMe
EX_dca_e	FALSE	FALSE	TRUE	Not Added from CarveMe
EX_etoh_e	FALSE	FALSE	TRUE	Not Added from CarveMe
EX_fe2_e	FALSE	FALSE	TRUE	Not Added from CarveMe
EX_fe3_e	FALSE	FALSE	TRUE	Not Added from CarveMe
EX_fecrm_e	FALSE	FALSE	TRUE	Not Added from CarveMe
EX_fecrm_un_e	FALSE	FALSE	TRUE	Not Added from CarveMe
EX_for_e	FALSE	FALSE	TRUE	Not Added from CarveMe
EX_fru_e	FALSE	FALSE	TRUE	Not Added from CarveMe
EX_fum_e	FALSE	FALSE	TRUE	Not Added from CarveMe
EX_g3pe_e	FALSE	FALSE	TRUE	Not Added from CarveMe
EX_g3pg_e	FALSE	FALSE	TRUE	Not Added from CarveMe
EX_gal_e	FALSE	FALSE	TRUE	Not Added from CarveMe
EX_glc__D_e	FALSE	FALSE	TRUE	Not Added from CarveMe
EX_glcn__D_e	FALSE	FALSE	TRUE	Not Added from CarveMe
EX_glcn_e	FALSE	FALSE	TRUE	Not Added from CarveMe
EX_glcur_e	FALSE	FALSE	TRUE	Not Added from CarveMe
EX_gln__L_e	FALSE	FALSE	TRUE	Not Added from CarveMe
EX_glu__L_e	FALSE	FALSE	TRUE	Not Added from CarveMe
EX_gly_e	FALSE	FALSE	TRUE	Not Added from CarveMe
EX_glyb_e	FALSE	FALSE	TRUE	Not Added from CarveMe
EX_glyc_e	FALSE	FALSE	TRUE	Not Added from CarveMe
EX_glyc2p_e	FALSE	FALSE	TRUE	Not Added from CarveMe
EX_glyc3p_e	FALSE	FALSE	TRUE	Not Added from CarveMe
EX_glyclt_e	FALSE	FALSE	TRUE	Not Added from CarveMe
EX_gm1lipa_e	FALSE	FALSE	TRUE	Not Added from CarveMe
EX_gua_e	FALSE	FALSE	TRUE	Not Added from CarveMe
EX_h_e	FALSE	FALSE	TRUE	Not Added from CarveMe
EX_h2_e	FALSE	FALSE	TRUE	Not Added from CarveMe
EX_h2o_e	FALSE	FALSE	TRUE	Not Added from CarveMe
EX_h2s_e	FALSE	FALSE	TRUE	Not Added from CarveMe
EX_hxan_e	FALSE	FALSE	TRUE	Not Added from CarveMe
EX_id3acald_e	FALSE	FALSE	TRUE	Not Added from CarveMe
EX_ile__L_e	FALSE	FALSE	TRUE	Not Added from CarveMe
EX_indole_e	FALSE	FALSE	TRUE	Not Added from CarveMe
EX_k_e	FALSE	FALSE	TRUE	Not Added from CarveMe
EX_kdo2lipid4_e	FALSE	FALSE	TRUE	Not Added from CarveMe
EX_lac__D_e	FALSE	FALSE	TRUE	Not Added from CarveMe
EX_lac__L_e	FALSE	FALSE	TRUE	Not Added from CarveMe
EX_leu__L_e	FALSE	FALSE	TRUE	Not Added from CarveMe
EX_lipa_cold_e	FALSE	FALSE	TRUE	Not Added from CarveMe
EX_lipa_e	FALSE	FALSE	TRUE	Not Added from CarveMe
EX_mal__L_e	FALSE	FALSE	TRUE	Not Added from CarveMe
EX_man1p_e	FALSE	FALSE	TRUE	Not Added from CarveMe
EX_man6p_e	FALSE	FALSE	TRUE	Not Added from CarveMe
EX_meoh_e	FALSE	FALSE	TRUE	Not Added from CarveMe
EX_met__L_e	FALSE	FALSE	TRUE	Not Added from CarveMe
EX_mg2_e	FALSE	FALSE	TRUE	Not Added from CarveMe
EX_mn2_e	FALSE	FALSE	TRUE	Not Added from CarveMe
EX_n2o_e	FALSE	FALSE	TRUE	Not Added from CarveMe
EX_ncam_e	FALSE	FALSE	TRUE	Not Added from CarveMe
EX_nh4_e	FALSE	FALSE	TRUE	Not Added from CarveMe
EX_no_e	FALSE	FALSE	TRUE	Not Added from CarveMe
EX_no2_e	FALSE	FALSE	TRUE	Not Added from CarveMe
EX_no3_e	FALSE	FALSE	TRUE	Not Added from CarveMe
EX_o2_e	FALSE	FALSE	TRUE	Not Added from CarveMe
EX_octa_e	FALSE	FALSE	TRUE	Not Added from CarveMe
EX_oxa_e	FALSE	FALSE	TRUE	Not Added from CarveMe
EX_pheme_e	FALSE	FALSE	TRUE	Not Added from CarveMe
EX_pi_e	FALSE	FALSE	TRUE	Not Added from CarveMe
EX_ppa_e	FALSE	FALSE	TRUE	Not Added from CarveMe
EX_pro__L_e	FALSE	FALSE	TRUE	Not Added from CarveMe
EX_progly_e	FALSE	FALSE	TRUE	Not Added from CarveMe
EX_ptrc_e	FALSE	FALSE	TRUE	Not Added from CarveMe
EX_pyr_e	FALSE	FALSE	TRUE	Not Added from CarveMe
EX_rbt_e	FALSE	FALSE	TRUE	Not Added from CarveMe
EX_s_e	FALSE	FALSE	TRUE	Not Added from CarveMe
EX_sbt__D_e	FALSE	FALSE	TRUE	Not Added from CarveMe
EX_ser__D_e	FALSE	FALSE	TRUE	Not Added from CarveMe
EX_ser__L_e	FALSE	FALSE	TRUE	Not Added from CarveMe
EX_so3_e	FALSE	FALSE	TRUE	Not Added from CarveMe
EX_so4_e	FALSE	FALSE	TRUE	Not Added from CarveMe
EX_spmd_e	FALSE	FALSE	TRUE	Not Added from CarveMe
EX_succ_e	FALSE	FALSE	TRUE	Not Added from CarveMe
EX_taur_e	FALSE	FALSE	TRUE	Not Added from CarveMe
EX_thr__L_e	FALSE	FALSE	TRUE	Not Added from CarveMe
EX_thym_e	FALSE	FALSE	TRUE	Not Added from CarveMe
EX_tol_e	FALSE	FALSE	TRUE	Not Added from CarveMe
EX_trp__L_e	FALSE	FALSE	TRUE	Not Added from CarveMe
EX_tsul_e	FALSE	FALSE	TRUE	Not Added from CarveMe
EX_udcpo5_e	FALSE	FALSE	TRUE	Not Added from CarveMe
EX_ura_e	FALSE	FALSE	TRUE	Not Added from CarveMe
EX_val__L_e	FALSE	FALSE	TRUE	Not Added from CarveMe
EX_zn2_e	FALSE	FALSE	TRUE	Not Added from CarveMe
FACOAE100	FALSE	FALSE	TRUE	Not Added from CarveMe
FACOAE120	FALSE	FALSE	TRUE	Not Added from CarveMe
FACOAE140	FALSE	FALSE	TRUE	Not Added from CarveMe
FACOAE141	FALSE	FALSE	TRUE	Not Added from CarveMe
FACOAE160	FALSE	FALSE	TRUE	Not Added from CarveMe
FACOAE161	FALSE	FALSE	TRUE	Not Added from CarveMe
FACOAE180	FALSE	FALSE	TRUE	Not Added from CarveMe
FACOAE181	FALSE	FALSE	TRUE	Not Added from CarveMe
FACOAE60	FALSE	FALSE	TRUE	Not Added from CarveMe
FACOAE80	FALSE	FALSE	TRUE	Not Added from CarveMe
FACOAL140	FALSE	FALSE	TRUE	Not Added from CarveMe
FACOAL160	FALSE	FALSE	TRUE	Not Added from CarveMe
FACOAL161	FALSE	FALSE	TRUE	Not Added from CarveMe
FACOAL181	FALSE	FALSE	TRUE	Not Added from CarveMe
FAO10	FALSE	FALSE	TRUE	Not Added from CarveMe
FAO3	FALSE	FALSE	TRUE	Not Added from CarveMe
FDH4pp	FALSE	FALSE	TRUE	Not Added from CarveMe
FDMOtau	FALSE	FALSE	TRUE	Not Added from CarveMe
FE2abc	FALSE	FALSE	TRUE	Not Added from CarveMe
FE2abcpp	FALSE	FALSE	TRUE	Not Added from CarveMe
FE2Gabcpp	FALSE	FALSE	TRUE	Not Added from CarveMe
FE3Gabcpp	FALSE	FALSE	TRUE	Not Added from CarveMe
FECRMabcpp	FALSE	FALSE	TRUE	Not Added from CarveMe
FECRMR3	FALSE	FALSE	TRUE	Not Added from CarveMe
FECRMtonex	FALSE	FALSE	TRUE	Not Added from CarveMe
FECRMUtex	FALSE	FALSE	TRUE	Not Added from CarveMe
FECRMUtpp	FALSE	FALSE	TRUE	Not Added from CarveMe
FERIRDe	FALSE	FALSE	TRUE	Not Added from CarveMe
FESD1s	FALSE	FALSE	TRUE	Not Added from CarveMe
FESR	FALSE	FALSE	TRUE	Not Added from CarveMe
FMNRx	FALSE	FALSE	TRUE	Not Added from CarveMe
FMNRx2	FALSE	FALSE	TRUE	Not Added from CarveMe
FOLD3	FALSE	FALSE	TRUE	Not Added from CarveMe
FOLR2	FALSE	FALSE	TRUE	Not Added from CarveMe
FORt2pp	FALSE	FALSE	TRUE	Not Added from CarveMe
FRUK	FALSE	FALSE	TRUE	Not Added from CarveMe
FRUpts	FALSE	FALSE	TRUE	Not Added from CarveMe
FTHFLi	FALSE	FALSE	TRUE	Not Added from CarveMe
FUMt2r	FALSE	FALSE	TRUE	Not Added from CarveMe
G1PCTYT	FALSE	FALSE	TRUE	Not Added from CarveMe
G2PP	FALSE	FALSE	TRUE	Not Added from CarveMe
G3PD1	FALSE	FALSE	TRUE	Not Added from CarveMe
G3PD2_1	FALSE	FALSE	TRUE	Not Added from CarveMe
G5SD2	FALSE	FALSE	TRUE	Not Added from CarveMe
G6PBDH	FALSE	FALSE	TRUE	Not Added from CarveMe
G6PI	FALSE	FALSE	TRUE	Not Added from CarveMe
GALKr	FALSE	FALSE	TRUE	Not Added from CarveMe
GAPD	FALSE	FALSE	TRUE	Not Added from CarveMe
GAPDi_nadp	FALSE	FALSE	TRUE	Not Added from CarveMe
GARFT	FALSE	FALSE	TRUE	Not Added from CarveMe
GDPTPDP	FALSE	FALSE	TRUE	Not Added from CarveMe
GGGABAH	FALSE	FALSE	TRUE	Not Added from CarveMe
GGPTRCS	FALSE	FALSE	TRUE	Not Added from CarveMe
GHBDHx	FALSE	FALSE	TRUE	Not Added from CarveMe
GHBDHy	FALSE	FALSE	TRUE	Not Added from CarveMe
GLCNt2ir	FALSE	FALSE	TRUE	Not Added from CarveMe
GLCNt2r	FALSE	FALSE	TRUE	Not Added from CarveMe
GLCOASYNT	FALSE	FALSE	TRUE	Not Added from CarveMe
GLCP	FALSE	FALSE	TRUE	Not Added from CarveMe
GLCS1	FALSE	FALSE	TRUE	Not Added from CarveMe
GLCt2	FALSE	FALSE	TRUE	Not Added from CarveMe
GLCTR4	FALSE	FALSE	TRUE	Not Added from CarveMe
GLCURt2r	FALSE	FALSE	TRUE	Not Added from CarveMe
GLCURt2rpp	FALSE	FALSE	TRUE	Not Added from CarveMe
GLGC	FALSE	FALSE	TRUE	Not Added from CarveMe
GLNabc	FALSE	FALSE	TRUE	Not Added from CarveMe
GLUabc	FALSE	FALSE	TRUE	Not Added from CarveMe
GLUDxi	FALSE	FALSE	TRUE	Not Added from CarveMe
GLUDy	FALSE	FALSE	TRUE	Not Added from CarveMe
GLUt2rpp	FALSE	FALSE	TRUE	Not Added from CarveMe
GLUt4	FALSE	FALSE	TRUE	Not Added from CarveMe
GLUt4pp	FALSE	FALSE	TRUE	Not Added from CarveMe
GLUTCOADHc	FALSE	FALSE	TRUE	Not Added from CarveMe
GLXCL	FALSE	FALSE	TRUE	Not Added from CarveMe
GLYAT	FALSE	FALSE	TRUE	Not Added from CarveMe
GLYBt2r	FALSE	FALSE	TRUE	Not Added from CarveMe
GLYC2Pabcpp	FALSE	FALSE	TRUE	Not Added from CarveMe
GLYC3Pabcpp	FALSE	FALSE	TRUE	Not Added from CarveMe
GLYCL_2	FALSE	FALSE	TRUE	Not Added from CarveMe
GLYCLTt2r	FALSE	FALSE	TRUE	Not Added from CarveMe
GLYCTO1	FALSE	FALSE	TRUE	Not Added from CarveMe
GLYt2r	FALSE	FALSE	TRUE	Not Added from CarveMe
GM1LIPAabcpp	FALSE	FALSE	TRUE	Not Added from CarveMe
GM1LIPAabctex	FALSE	FALSE	TRUE	Not Added from CarveMe
GNKr	FALSE	FALSE	TRUE	Not Added from CarveMe
Growth	FALSE	FALSE	TRUE	Not Added from CarveMe
GSNK	FALSE	FALSE	TRUE	Not Added from CarveMe
GTHOr	FALSE	FALSE	TRUE	Not Added from CarveMe
GTHRDH_syn	FALSE	FALSE	TRUE	Not Added from CarveMe
GTPCII	FALSE	FALSE	TRUE	Not Added from CarveMe
GUAt2r	FALSE	FALSE	TRUE	Not Added from CarveMe
GUAtpp	FALSE	FALSE	TRUE	Not Added from CarveMe
H2Ot	FALSE	FALSE	TRUE	Not Added from CarveMe
H2St	FALSE	FALSE	TRUE	Not Added from CarveMe
HACD1_2	FALSE	FALSE	TRUE	Not Added from CarveMe
HDCAt2pp	FALSE	FALSE	TRUE	Not Added from CarveMe
HEPT5	FALSE	FALSE	TRUE	Not Added from CarveMe
HEXt2rpp	FALSE	FALSE	TRUE	Not Added from CarveMe
HHDDI	FALSE	FALSE	TRUE	Not Added from CarveMe
HMPSCD	FALSE	FALSE	TRUE	Not Added from CarveMe
HPACt2r	FALSE	FALSE	TRUE	Not Added from CarveMe
HPPK	FALSE	FALSE	TRUE	Not Added from CarveMe
HPYRI	FALSE	FALSE	TRUE	Not Added from CarveMe
HSDx	FALSE	FALSE	TRUE	Not Added from CarveMe
HSERTA	FALSE	FALSE	TRUE	Not Added from CarveMe
HXANt2r	FALSE	FALSE	TRUE	Not Added from CarveMe
HYDFDN2r	FALSE	FALSE	TRUE	Not Added from CarveMe
HYPOE	FALSE	FALSE	TRUE	Not Added from CarveMe
I2FE2SR	FALSE	FALSE	TRUE	Not Added from CarveMe
I2FE2SS2	FALSE	FALSE	TRUE	Not Added from CarveMe
I2FE2ST	FALSE	FALSE	TRUE	Not Added from CarveMe
I4FE4SR	FALSE	FALSE	TRUE	Not Added from CarveMe
I4FE4ST	FALSE	FALSE	TRUE	Not Added from CarveMe
ICYSDS	FALSE	FALSE	TRUE	Not Added from CarveMe
ID3ACALDt	FALSE	FALSE	TRUE	Not Added from CarveMe
ILEt2rpp	FALSE	FALSE	TRUE	Not Added from CarveMe
INDOLEt2pp	FALSE	FALSE	TRUE	Not Added from CarveMe
INDOLEt2r	FALSE	FALSE	TRUE	Not Added from CarveMe
INDOLEt2rpp	FALSE	FALSE	TRUE	Not Added from CarveMe
INDPYRD	FALSE	FALSE	TRUE	Not Added from CarveMe
INSK	FALSE	FALSE	TRUE	Not Added from CarveMe
IPDDI	FALSE	FALSE	TRUE	Not Added from CarveMe
K2L4Aabcpp	FALSE	FALSE	TRUE	Not Added from CarveMe
K2L4Atex	FALSE	FALSE	TRUE	Not Added from CarveMe
KAS16	FALSE	FALSE	TRUE	Not Added from CarveMe
Kt2r	FALSE	FALSE	TRUE	Not Added from CarveMe
Kt3pp	FALSE	FALSE	TRUE	Not Added from CarveMe
L_LACD3	FALSE	FALSE	TRUE	Not Added from CarveMe
L_LACt2r	FALSE	FALSE	TRUE	Not Added from CarveMe
LA4NTGM1pp	FALSE	FALSE	TRUE	Not Added from CarveMe
LALDO	FALSE	FALSE	TRUE	Not Added from CarveMe
LALDO2x	FALSE	FALSE	TRUE	Not Added from CarveMe
LDGUNPD	FALSE	FALSE	TRUE	Not Added from CarveMe
LEUt2rpp	FALSE	FALSE	TRUE	Not Added from CarveMe
LEUTA	FALSE	FALSE	TRUE	Not Added from CarveMe
LIPAabctex	FALSE	FALSE	TRUE	Not Added from CarveMe
LIPACabcpp	FALSE	FALSE	TRUE	Not Added from CarveMe
LIPOCT	FALSE	FALSE	TRUE	Not Added from CarveMe
LIPOS	FALSE	FALSE	TRUE	Not Added from CarveMe
LPCOXc	FALSE	FALSE	TRUE	Not Added from CarveMe
LPLIPAL1A120pp	FALSE	FALSE	TRUE	Not Added from CarveMe
LPLIPAL1A140pp	FALSE	FALSE	TRUE	Not Added from CarveMe
LPLIPAL1A141pp	FALSE	FALSE	TRUE	Not Added from CarveMe
LPLIPAL1A160pp	FALSE	FALSE	TRUE	Not Added from CarveMe
LPLIPAL1A161pp	FALSE	FALSE	TRUE	Not Added from CarveMe
LPLIPAL1A180pp	FALSE	FALSE	TRUE	Not Added from CarveMe
LPLIPAL1A181pp	FALSE	FALSE	TRUE	Not Added from CarveMe
[truncated: 223 more rows]

## Sheet: Model Metabolites
ID	formula	charge	Curation of Metabolite Formula
10fthf_c	C20H21N7O7	-2	Preserved from Nmb_iTM560
12dgr120_c	C27H52O5	0	Preserved from Nmb_iTM560
12dgr120_p	C27H52O5	0	Preserved from Nmb_iTM560
12dgr140_c	C31H60O5	0	Preserved from Nmb_iTM560
12dgr140_p	C31H60O5	0	Preserved from Nmb_iTM560
12dgr141_c	C31H56O5	0	Preserved from Nmb_iTM560
12dgr141_p	C31H56O5	0	Preserved from Nmb_iTM560
12dgr160_c	C35H68O5	0	Preserved from Nmb_iTM560
12dgr160_p	C35H68O5	0	Preserved from Nmb_iTM560
12dgr161_c	C35H64O5	0	Preserved from Nmb_iTM560
12dgr161_p	C35H64O5	0	Preserved from Nmb_iTM560
12dgr180_c	C39H76O5	0	Preserved from Nmb_iTM560
12dgr180_p	C39H76O5	0	Preserved from Nmb_iTM560
12dgr181_c	C39H72O5	0	Preserved from Nmb_iTM560
12dgr181_p	C39H72O5	0	Preserved from Nmb_iTM560
13dpg_c	C3H4O10P2	-4	Preserved from Nmb_iTM560
15dap_e	C5H16N2	2	Preserved from Nmb_iTM560
15dap_p	C5H16N2	2	Preserved from Nmb_iTM560
1ddecg3p_c	C15H29O7P1	-2	Preserved from Nmb_iTM560
1hdec9eg3p_c	C19H35O7P1	-2	Added to iNgo_558 from BIGG
1hdecg3p_c	C19H37O7P1	-2	Preserved from Nmb_iTM560
1hdect9eg3p_c	C19H35O7P1	-2	Preserved from Nmb_iTM560
1odec11eg3p_c	C21H39O7P	-2	Added to iNgo_558 from BIGG
1odec7eg3p_c	C21H39O7P1	-2	Preserved from Nmb_iTM560
1odecg3p_c	C21H41O7P1	-2	Preserved from Nmb_iTM560
1p3h5c_c	C5H7NO3	0	Preserved from Nmb_iTM560
1p3h5c_e	C5H7NO3	0	Preserved from Nmb_iTM560
1pyr5c_c	C5H6NO2	-1	Preserved from Nmb_iTM560
1tdec7eg3p_c	C17H31O7P1	-2	Preserved from Nmb_iTM560
1tdecg3p_c	C17H33O7P1	-2	Preserved from Nmb_iTM560
23dhdp_c	C7H5NO4	-2	Preserved from Nmb_iTM560
23dhmb_c	C5H9O4	-1	Preserved from Nmb_iTM560
23dhmp_c	C6H11O4	-1	Preserved from Nmb_iTM560
25aics_c	C13H15N4O12P	-4	Preserved from Nmb_iTM560
25drapp_c	C9H14N5O8P	-2	Preserved from Nmb_iTM560
26dap_LL_c	C7H14N2O4	0	Preserved from Nmb_iTM560
26dap_M_c	C7H14N2O4	0	Preserved from Nmb_iTM560
2agpe120_c	C17H36NO7P1	0	Preserved from Nmb_iTM560
2agpe120_p	C17H36NO7P1	0	Preserved from Nmb_iTM560
2agpe140_c	C19H40NO7P1	0	Preserved from Nmb_iTM560
2agpe140_p	C19H40NO7P1	0	Preserved from Nmb_iTM560
2agpe141_c	C19H38NO7P1	0	Preserved from Nmb_iTM560
2agpe141_p	C19H38NO7P1	0	Preserved from Nmb_iTM560
2agpe160_c	C21H44NO7P1	0	Preserved from Nmb_iTM560
2agpe160_p	C21H44NO7P1	0	Preserved from Nmb_iTM560
2agpe161_c	C21H42NO7P1	0	Preserved from Nmb_iTM560
2agpe161_p	C21H42NO7P1	0	Preserved from Nmb_iTM560
2agpe180_c	C23H48NO7P1	0	Preserved from Nmb_iTM560
2agpe180_p	C23H48NO7P1	0	Preserved from Nmb_iTM560
2agpe181_c	C23H46NO7P1	0	Preserved from Nmb_iTM560
2agpe181_p	C23H46NO7P1	0	Preserved from Nmb_iTM560
2agpg120_c	C18H36O9P1	-1	Preserved from Nmb_iTM560
2agpg120_p	C18H36O9P1	-1	Preserved from Nmb_iTM560
2agpg140_c	C20H40O9P1	-1	Preserved from Nmb_iTM560
2agpg140_p	C20H40O9P1	-1	Preserved from Nmb_iTM560
2agpg141_c	C20H38O9P1	-1	Preserved from Nmb_iTM560
2agpg141_p	C20H38O9P1	-1	Preserved from Nmb_iTM560
2agpg160_c	C22H44O9P1	-1	Preserved from Nmb_iTM560
2agpg160_p	C22H44O9P1	-1	Preserved from Nmb_iTM560
2agpg161_c	C22H42O9P1	-1	Preserved from Nmb_iTM560
2agpg161_p	C22H42O9P1	-1	Preserved from Nmb_iTM560
2agpg180_c	C24H48O9P1	-1	Preserved from Nmb_iTM560
2agpg180_p	C24H48O9P1	-1	Preserved from Nmb_iTM560
2agpg181_c	C24H46O9P1	-1	Preserved from Nmb_iTM560
2agpg181_p	C24H46O9P1	-1	Preserved from Nmb_iTM560
2ahbut_c	C6H9O4	-1	Preserved from Nmb_iTM560
2amsa_c	C3H5NO3	0	Preserved from Nmb_iTM560
2aobut_c	C4H7NO3	0	Preserved from Nmb_iTM560
2cpr5p_c	C12H13NO9P	-3	Preserved from Nmb_iTM560
2dda7p_c	C7H10O10P	-3	Preserved from Nmb_iTM560
2ddecg3p_c	C15H30O7P1	-1	Preserved from Nmb_iTM560
2ddecg3p_p	C15H30O7P1	-1	Preserved from Nmb_iTM560
2ddg6p_c	C6H8O9P	-3	Preserved from Nmb_iTM560
2ddglcn_e	C6H9O6	-1	Preserved from Nmb_iTM560
2ddglcn_p	C6H9O6	-1	Preserved from Nmb_iTM560
2dh3dgal6p_c	C6H8O9P	-3	Preserved from Nmb_iTM560
2dhp_c	C6H9O4	-1	Preserved from Nmb_iTM560
2hdecg3p_c	C19H38O7P1	-1	Preserved from Nmb_iTM560
2hdecg3p_p	C19H38O7P1	-1	Preserved from Nmb_iTM560
2hdect9g3p_c	C19H36O7P1	-1	Preserved from Nmb_iTM560
2hdect9g3p_p	C19H36O7P1	-1	Preserved from Nmb_iTM560
2ippm_c	C7H8O4	-2	Preserved from Nmb_iTM560
2mahmp_c	C6H8N3O7P2	-3	Preserved from Nmb_iTM560
2mcit_c	C7H7O7	-3	Preserved from Nmb_iTM560
2me4p_c	C5H11O7P	-2	Preserved from Nmb_iTM560
2mecdp_c	C5H10O9P2	-2	Preserved from Nmb_iTM560
2obut_c	C4H5O3	-1	Preserved from Nmb_iTM560
2odec7eg3p_c	C21H40O7P1	-1	Preserved from Nmb_iTM560
2odec7eg3p_p	C21H40O7P1	-1	Preserved from Nmb_iTM560
2odecg3p_c	C21H42O7P1	-1	Preserved from Nmb_iTM560
2odecg3p_p	C21H42O7P1	-1	Preserved from Nmb_iTM560
2ohph_c	C46H70O2	0	Preserved from Nmb_iTM560
2ombzl_c	C47H72O3	0	Preserved from Nmb_iTM560
2omhmbl_c	C48H74O4	0	Preserved from Nmb_iTM560
2ommbl_c	C48H74O3	0	Preserved from Nmb_iTM560
2omph_c	C47H72O2	0	Preserved from Nmb_iTM560
2oph_c	C46H70O	0	Preserved from Nmb_iTM560
2p4c2me_c	C14H22N3O17P3	-4	Preserved from Nmb_iTM560
2pg_c	C3H4O7P	-3	Preserved from Nmb_iTM560
2pglyc_c	C2H2O6P	-3	Preserved from Nmb_iTM560
2tdec7eg3p_c	C17H32O7P1	-1	Preserved from Nmb_iTM560
2tdec7eg3p_p	C17H32O7P1	-1	Preserved from Nmb_iTM560
2tdecg3p_c	C17H34O7P1	-1	Preserved from Nmb_iTM560
2tdecg3p_p	C17H34O7P1	-1	Preserved from Nmb_iTM560
34dhpac_e	C8H8O3	0	Preserved from Nmb_iTM560
34dhpac_p	C8H8O3	0	Preserved from Nmb_iTM560
34dhpha_c	C8H7O4	0	Added to iNgo_558 from BIGG
34hpp_c	C9H7O4	-1	Preserved from Nmb_iTM560
3amp_e	C10H12N5O7P	-2	Preserved from Nmb_iTM560
3amp_p	C10H12N5O7P	-2	Preserved from Nmb_iTM560
3c2hmp_c	C7H10O5	-2	Preserved from Nmb_iTM560
3c3hmp_c	C7H10O5	-2	Preserved from Nmb_iTM560
3c4mop_c	C7H8O5	-2	Preserved from Nmb_iTM560
3cmp_e	C9H12N3O8P	-2	Preserved from Nmb_iTM560
3cmp_p	C9H12N3O8P	-2	Preserved from Nmb_iTM560
3dhq_c	C7H9O6	-1	Preserved from Nmb_iTM560
3dhsk_c	C7H7O5	-1	Preserved from Nmb_iTM560
3haACP_c	C15H27N2O9PRS	-1	Preserved from Nmb_iTM560
3hcddec5eACP_c	C23H41N2O9PRS	-1	Preserved from Nmb_iTM560
3hcinnm_e	C9H7O3	-1	Preserved from Nmb_iTM560
3hcinnm_p	C9H7O3	-1	Preserved from Nmb_iTM560
3hcmrs7eACP_c	C25H45N2O9PRS	-1	Preserved from Nmb_iTM560
3hcpalm5eACP_c	C27H49N2O9PRS	-1	Added to iNgo_558 from BIGG
3hcpalm9eACP_c	C27H49N2O9PRS	-1	Preserved from Nmb_iTM560
3hcvac7eACP_c	C29H53N2O9PRS	-1	Preserved from Nmb_iTM560
3hddecACP_c	C23H43N2O9PRS	-1	Preserved from Nmb_iTM560
3hdecACP_c	C21H39N2O9PRS	-1	Preserved from Nmb_iTM560
3hhexACP_c	C17H31N2O9PRS	-1	Preserved from Nmb_iTM560
3hmrsACP_c	C25H47N2O9PRS	-1	Preserved from Nmb_iTM560
3hoctaACP_c	C29H55N2O9PRS	-1	Preserved from Nmb_iTM560
3hoctACP_c	C19H35N2O9PRS	-1	Preserved from Nmb_iTM560
3hpalmACP_c	C27H51N2O9PRS	-1	Preserved from Nmb_iTM560
3hpppn_e	C9H9O3	-1	Preserved from Nmb_iTM560
3hpppn_p	C9H9O3	-1	Preserved from Nmb_iTM560
3ig3p_c	C11H12NO6P	-2	Preserved from Nmb_iTM560
3mob_c	C5H7O3	-1	Preserved from Nmb_iTM560
3mop_c	C6H9O3	-1	Preserved from Nmb_iTM560
3ocddec5eACP_c	C23H39N2O9PRS	-1	Preserved from Nmb_iTM560
3ocmrs7eACP_c	C25H43N2O9PRS	-1	Preserved from Nmb_iTM560
3ocpalm5eACP_c	C27H47N2O9PRS	-1	Preserved from Nmb_iTM560
3ocpalm9eACP_c	C27H47N2O9PRS	-1	Preserved from Nmb_iTM560
3ocvac7eACP_c	C29H51N2O9PRS	-1	Preserved from Nmb_iTM560
3oddecACP_c	C23H41N2O9PRS	-1	Preserved from Nmb_iTM560
3odecACP_c	C21H37N2O9PRS	-1	Preserved from Nmb_iTM560
3ohexACP_c	C17H29N2O9PRS	-1	Preserved from Nmb_iTM560
3omrsACP_c	C25H45N2O9PRS	-1	Preserved from Nmb_iTM560
3ooctACP_c	C19H33N2O9PRS	-1	Preserved from Nmb_iTM560
3ooctdACP_c	C29H53N2O9PRS	-1	Preserved from Nmb_iTM560
3opalmACP_c	C27H49N2O9PRS	-1	Preserved from Nmb_iTM560
3ophb_c	C47H69O3	-1	Preserved from Nmb_iTM560
3pg_c	C3H4O7P	-3	Preserved from Nmb_iTM560
3php_c	C3H2O7P	-3	Preserved from Nmb_iTM560
3psme_c	C10H9O10P	-4	Preserved from Nmb_iTM560
3ump_e	C9H11N2O9P	-2	Preserved from Nmb_iTM560
3ump_p	C9H11N2O9P	-2	Preserved from Nmb_iTM560
4abut_e	C4H9NO2	0	Preserved from Nmb_iTM560
4abut_p	C4H9NO2	0	Preserved from Nmb_iTM560
4abz_c	C7H6NO2	-1	Preserved from Nmb_iTM560
4adcho_c	C10H10NO5	-1	Preserved from Nmb_iTM560
4ahmmp_c	C6H9N3O	0	Preserved from Nmb_iTM560
4ampm_c	C6H8N3O4P	-2	Preserved from Nmb_iTM560
4c2me_c	C14H23N3O14P2	-2	Preserved from Nmb_iTM560
4h2oglt_c	C5H4O6	-2	Changed from Nmb_iTM560
4hba_c	C7H8O2	0	Preserved from Nmb_iTM560
4hbz_c	C7H5O3	-1	Preserved from Nmb_iTM560
4hoxpacd_e	C8H8O2	0	Preserved from Nmb_iTM560
4hoxpacd_p	C8H8O2	0	Preserved from Nmb_iTM560
4hphac_c	C8H7O3	0	Added to iNgo_558 from BIGG
4hpro_LT_c	C5H9NO3	0	Preserved from Nmb_iTM560
4hthr_c	C4H9NO4	0	Preserved from Nmb_iTM560
4mop_c	C6H9O3	-1	Preserved from Nmb_iTM560
4mpetz_c	C6H8NO4PS	-2	Preserved from Nmb_iTM560
4pasp_c	C4H6NO7P	-2	Preserved from Nmb_iTM560
4per_c	C4H6O8P	-3	Preserved from Nmb_iTM560
4ppan_c	C9H15NO8P	-3	Preserved from Nmb_iTM560
4ppcys_c	C12H20N2O9PS	-3	Preserved from Nmb_iTM560
4r5au_c	C9H16N4O6	0	Preserved from Nmb_iTM560
5aizc_c	C9H11N3O9P	-3	Preserved from Nmb_iTM560
5aop_c	C5H9NO3	0	Preserved from Nmb_iTM560
5aprbu_c	C9H15N4O9P	-2	Preserved from Nmb_iTM560
5apru_c	C9H13N4O9P	-2	Preserved from Nmb_iTM560
5caiz_c	C9H11N3O9P	-3	Preserved from Nmb_iTM560
5dglcn_e	C6H9O7	-1	Preserved from Nmb_iTM560
5dglcn_p	C6H9O7	-1	Preserved from Nmb_iTM560
5drib_c	C5H10O4	0	Preserved from Nmb_iTM560
5fthf_c	C20H21N7O7	-2	Added to iNgo_558 from BIGG
5mcsn_c	C5H7N3O	0	Added to iNgo_558 from BIGG
5mta_c	C11H15N5O3S	0	Preserved from Nmb_iTM560
5mthf_c	C20H23N7O6	-2	Added to iNgo_558 from BIGG
5mtr_c	C6H12O4S	0	Preserved from Nmb_iTM560
6hmhpt_c	C7H9N5O2	0	Preserved from Nmb_iTM560
6hmhptpp_c	C7H8N5O8P2	-3	Preserved from Nmb_iTM560
6pgc_c	C6H10O10P	-3	Preserved from Nmb_iTM560
6pgl_c	C6H9O9P	-2	Preserved from Nmb_iTM560
6pthp_c	C9H11N5O3	0	Added to iNgo_558 from BIGG
8aonn_c	C9H17NO3	0	Preserved from Nmb_iTM560
ac_c	C2H3O2	-1	Preserved from Nmb_iTM560
ac_e	C2H3O2	-1	Preserved from Nmb_iTM560
ac_p	C2H3O2	-1	Preserved from Nmb_iTM560
acac_e	C4H5O3	-1	Preserved from Nmb_iTM560
acac_p	C4H5O3	-1	Preserved from Nmb_iTM560
acACP_c	C13H23N2O8PRS	-1	Preserved from Nmb_iTM560
acald_c	C2H4O	0	Preserved from Nmb_iTM560
accoa_c	C23H34N7O17P3S	-4	Preserved from Nmb_iTM560
acg5p_c	C7H9NO8P	-3	Preserved from Nmb_iTM560
acg5sa_c	C7H10NO4	-1	Preserved from Nmb_iTM560
acgal_e	C8H15NO6	0	Preserved from Nmb_iTM560
acgal_p	C8H15NO6	0	Preserved from Nmb_iTM560
acgam_c	C8H15NO6	0	Preserved from Nmb_iTM560
acgam_e	C8H15NO6	0	Preserved from Nmb_iTM560
acgam_p	C8H15NO6	0	Preserved from Nmb_iTM560
acgam1p_c	C8H14NO9P	-2	Preserved from Nmb_iTM560
acgam1p_e	C8H14NO9P	-2	Preserved from Nmb_iTM560
acgam1p_p	C8H14NO9P	-2	Preserved from Nmb_iTM560
acglu_c	C7H9NO5	-2	Preserved from Nmb_iTM560
achms_c	C6H11NO4	0	Preserved from Nmb_iTM560
acmana_e	C8H15NO6	0	Preserved from Nmb_iTM560
acmana_p	C8H15NO6	0	Preserved from Nmb_iTM560
acmum_e	C11H18NO8	-1	Preserved from Nmb_iTM560
acmum_p	C11H18NO8	-1	Preserved from Nmb_iTM560
acmum6p_c	C11H17NO11P	-3	Preserved from Nmb_iTM560
acon_C_c	C6H3O6	-3	Preserved from Nmb_iTM560
acon_T_c	C6H3O6	-3	Preserved from Nmb_iTM560
acorn_c	C7H14N2O3	0	Preserved from Nmb_iTM560
ACP_c	C11H21N2O7PRS	-1	Preserved from Nmb_iTM560
acser_c	C5H9NO4	0	Preserved from Nmb_iTM560
acser_e	C5H9NO4	0	Preserved from Nmb_iTM560
acser_p	C5H9NO4	0	Preserved from Nmb_iTM560
actACP_c	C15H25N2O9PRS	-1	Preserved from Nmb_iTM560
actn__R_c	C4H8O2	0	Added to iNgo_558 from BIGG
actp_c	C2H3O5P	-2	Preserved from Nmb_iTM560
ade_c	C5H5N5	0	Preserved from Nmb_iTM560
ade_e	C5H5N5	0	Preserved from Nmb_iTM560
ade_p	C5H5N5	0	Preserved from Nmb_iTM560
adn_c	C10H13N5O4	0	Preserved from Nmb_iTM560
adp_c	C10H12N5O10P2	-3	Preserved from Nmb_iTM560
adphep_DD_c	C17H25N5O16P2	-2	Preserved from Nmb_iTM560
adphep_LD_c	C17H25N5O16P2	-2	Preserved from Nmb_iTM560
ag_c	Ag	1	Preserved from Nmb_iTM560
ag_e	Ag	1	Preserved from Nmb_iTM560
agm_c	C5H16N4	2	Preserved from Nmb_iTM560
agm_e	C5H16N4	2	Preserved from Nmb_iTM560
agm_p	C5H16N4	2	Preserved from Nmb_iTM560
ahcys_c	C14H20N6O5S	0	Preserved from Nmb_iTM560
ahdt_c	C9H12N5O13P3	-4	Preserved from Nmb_iTM560
aicar_c	C9H13N4O8P	-2	Preserved from Nmb_iTM560
air_c	C8H12N3O7P	-2	Preserved from Nmb_iTM560
akg_c	C5H4O5	-2	Preserved from Nmb_iTM560
akg_e	C5H4O5	-2	Preserved from Nmb_iTM560
akg_p	C5H4O5	-2	Preserved from Nmb_iTM560
ala_B_c	C3H7NO2	0	Preserved from Nmb_iTM560
ala_B_e	C3H7NO2	0	Preserved from Nmb_iTM560
ala_B_p	C3H7NO2	0	Preserved from Nmb_iTM560
ala_D_c	C3H7NO2	0	Preserved from Nmb_iTM560
ala_D_e	C3H7NO2	0	Preserved from Nmb_iTM560
ala_D_p	C3H7NO2	0	Preserved from Nmb_iTM560
ala_L_c	C3H7NO2	0	Preserved from Nmb_iTM560
ala_L_e	C3H7NO2	0	Preserved from Nmb_iTM560
ala_L_p	C3H7NO2	0	Preserved from Nmb_iTM560
alaala_c	C6H12N2O3	0	Preserved from Nmb_iTM560
alaala_e	C6H12N2O3	0	Preserved from Nmb_iTM560
alaala_p	C6H12N2O3	0	Preserved from Nmb_iTM560
alac_S_c	C5H7O4	-1	Preserved from Nmb_iTM560
all_D_e	C6H12O6	0	Preserved from Nmb_iTM560
all_D_p	C6H12O6	0	Preserved from Nmb_iTM560
alltn_e	C4H6N4O3	0	Preserved from Nmb_iTM560
alltn_p	C4H6N4O3	0	Preserved from Nmb_iTM560
amet_c	C15H23N6O5S	1	Preserved from Nmb_iTM560
ametam_c	C14H24N6O3S	2	Preserved from Nmb_iTM560
amob_c	C15H19N5O6S	0	Preserved from Nmb_iTM560
amp_c	C10H12N5O7P	-2	Preserved from Nmb_iTM560
amp_e	C10H12N5O7P	-2	Preserved from Nmb_iTM560
amp_p	C10H12N5O7P	-2	Preserved from Nmb_iTM560
anhgm_c	C19H29N2O12	-1	Preserved from Nmb_iTM560
anhgm_e	C19H29N2O12	-1	Preserved from Nmb_iTM560
anhgm_p	C19H29N2O12	-1	Preserved from Nmb_iTM560
anhgm3p_c	C34H52N6O19	-2	Preserved from Nmb_iTM560
anhgm3p_p	C34H52N6O19	-2	Preserved from Nmb_iTM560
anhgm4p_c	C37H57N7O20	-2	Preserved from Nmb_iTM560
anhgm4p_p	C37H57N7O20	-2	Preserved from Nmb_iTM560
anhm_c	C11H16NO7	-1	Preserved from Nmb_iTM560
anhm3p_c	C26H39N5O14	-2	Preserved from Nmb_iTM560
anhm4p_c	C29H44N6O15	-2	Preserved from Nmb_iTM560
anth_c	C7H6NO2	-1	Preserved from Nmb_iTM560
ap4a_c	C20H24N10O19P4	-4	Added to iNgo_558 from BIGG
apoACP_c	HOR	0	Added to iNgo_558 from BIGG
ara5p_c	C5H9O8P	-2	Preserved from Nmb_iTM560
arab_L_e	C5H10O5	0	Preserved from Nmb_iTM560
arab_L_p	C5H10O5	0	Preserved from Nmb_iTM560
arg_L_c	C6H15N4O2	1	Preserved from Nmb_iTM560
arg_L_e	C6H15N4O2	1	Preserved from Nmb_iTM560
arg_L_p	C6H15N4O2	1	Preserved from Nmb_iTM560
argsuc_c	C10H17N4O6	-1	Preserved from Nmb_iTM560
ascb_L_e	C6H8O6	0	Preserved from Nmb_iTM560
ascb_L_p	C6H8O6	0	Preserved from Nmb_iTM560
asn_L_c	C4H8N2O3	0	Preserved from Nmb_iTM560
asn_L_e	C4H8N2O3	0	Preserved from Nmb_iTM560
asn_L_p	C4H8N2O3	0	Preserved from Nmb_iTM560
aso3_e	AsO3	-3	Preserved from Nmb_iTM560
aso3_p	AsO3	-3	Preserved from Nmb_iTM560
asp_L_c	C4H6NO4	-1	Preserved from Nmb_iTM560
asp_L_e	C4H6NO4	-1	Preserved from Nmb_iTM560
asp_L_p	C4H6NO4	-1	Preserved from Nmb_iTM560
aspsa_c	C4H7NO3	0	Preserved from Nmb_iTM560
athr_L_c	C4H9NO3	0	Preserved from Nmb_iTM560
atp_c	C10H12N5O13P3	-4	Preserved from Nmb_iTM560
biliverd_c	C33H33N4O6	0	Added to iNgo_558 from BIGG
biomass		0	Manually recreated biomass equation for Gc specific biomass production
btd_RR_c	C4H10O2	0	Added to iNgo_558 from BIGG
btn_c	C10H15N2O3S	-1	Preserved from Nmb_iTM560
but_e	C4H7O2	-1	Preserved from Nmb_iTM560
but_p	C4H7O2	-1	Preserved from Nmb_iTM560
but2eACP_c	C15H25N2O8PRS	-1	Preserved from Nmb_iTM560
butACP_c	C15H27N2O8PRS	-1	Preserved from Nmb_iTM560
butso3_e	C4H9O3S	-1	Preserved from Nmb_iTM560
butso3_p	C4H9O3S	-1	Preserved from Nmb_iTM560
ca2_c	Ca	2	Preserved from Nmb_iTM560
ca2_e	Ca	2	Preserved from Nmb_iTM560
ca2_p	Ca	2	Preserved from Nmb_iTM560
cbasp_c	C5H6N2O5	-2	Preserved from Nmb_iTM560
cbp_c	CH2NO5P	-2	Preserved from Nmb_iTM560
cd2_c	Cd	2	Preserved from Nmb_iTM560
cd2_e	Cd	2	Preserved from Nmb_iTM560
cd2_p	Cd	2	Preserved from Nmb_iTM560
cddec5eACP_c	C23H41N2O8PRS	-1	Preserved from Nmb_iTM560
cdec3eACP_c	C21H37N2O8PRS	-1	Preserved from Nmb_iTM560
cdg_c	C7H5N4O3	-1	Added to iNgo_558 from BIGG
cdp_c	C9H12N3O11P2	-3	Preserved from Nmb_iTM560
cdp161_c	C44H75N3O15P2	-2	Added to iNgo_558 from BIGG
cdpdddecg_c	C36H63N3O15P2	-2	Preserved from Nmb_iTM560
cdpdhdecg_c	C44H79N3O15P2	-2	Preserved from Nmb_iTM560
cdpdodec7eg_c	C48H83N3O15P2	-2	Preserved from Nmb_iTM560
cdpdodecg_c	C48H87N3O15P2	-2	Preserved from Nmb_iTM560
cdpdtdec7eg_c	C40H67N3O15P2	-2	Preserved from Nmb_iTM560
cdpdtdecg_c	C40H71N3O15P2	-2	Preserved from Nmb_iTM560
cgly_c	C5H10N2O3S	0	Preserved from Nmb_iTM560
cgly_e	C5H10N2O3S	0	Preserved from Nmb_iTM560
cgly_p	C5H10N2O3S	0	Preserved from Nmb_iTM560
chol_c	C5H14NO	1	Preserved from Nmb_iTM560
chol_e	C5H14NO	1	Preserved from Nmb_iTM560
chol_p	C5H14NO	1	Preserved from Nmb_iTM560
chor_c	C10H8O6	-2	Preserved from Nmb_iTM560
cit_c	C6H5O7	-3	Preserved from Nmb_iTM560
cit_e	C6H5O7	-3	Preserved from Nmb_iTM560
cit_p	C6H5O7	-3	Preserved from Nmb_iTM560
citr_L_c	C6H13N3O3	0	Preserved from Nmb_iTM560
ckdo_c	C17H24N3O15P	-2	Preserved from Nmb_iTM560
cl_c	Cl	-1	Preserved from Nmb_iTM560
cl_e	Cl	-1	Preserved from Nmb_iTM560
cl_p	Cl	-1	Preserved from Nmb_iTM560
clpn120_p	C57H108O17P2	-2	Added to iNgo_558 from BIGG
clpn140_p	C65H124O17P2	-2	Added to iNgo_558 from BIGG
clpn141_p	C65H116O17P2	-2	Added to iNgo_558 from BIGG
clpn160_p	C73H140O17P2	-2	Added to iNgo_558 from BIGG
clpn161_p	C73H132O17P2	-2	Added to iNgo_558 from BIGG
clpn180_p	C81H156O17P2	-2	Added to iNgo_558 from BIGG
clpn181_p	C81H148O17P2	-2	Added to iNgo_558 from BIGG
cmp_c	C9H12N3O8P	-2	Preserved from Nmb_iTM560
cmp_e	C9H12N3O8P	-2	Preserved from Nmb_iTM560
cmp_p	C9H12N3O8P	-2	Preserved from Nmb_iTM560
cmpacna_c	C20H30N4O16P	-2	Preserved from Nmb_iTM560
cmrs3eACP_c	C25H45N2O8PRS	-1	Preserved from Nmb_iTM560
co_c	CO	0	Preserved from Nmb_iTM560
co_e	CO	0	Preserved from Nmb_iTM560
co_p	CO	0	Preserved from Nmb_iTM560
co2_c	CO2	0	Preserved from Nmb_iTM560
co2_e	CO2	0	Preserved from Nmb_iTM560
co2_p	CO2	0	Preserved from Nmb_iTM560
coa_c	C21H32N7O16P3S	-4	Preserved from Nmb_iTM560
cobalt2_c	Co	2	Preserved from Nmb_iTM560
cobalt2_e	Co	2	Preserved from Nmb_iTM560
cobalt2_p	Co	2	Preserved from Nmb_iTM560
colipa_e	C176H303N2O100P4	-11	Preserved from Nmb_iTM560
cph4_c	C7H8N5O3	-1	Added to iNgo_558 from BIGG
cpppg3_c	C36H40N4O8	-4	Preserved from Nmb_iTM560
crn_e	C7H15NO3	0	Preserved from Nmb_iTM560
crn_p	C7H15NO3	0	Preserved from Nmb_iTM560
csn_c	C4H5N3O	0	Preserved from Nmb_iTM560
csn_e	C4H5N3O	0	Preserved from Nmb_iTM560
csn_p	C4H5N3O	0	Preserved from Nmb_iTM560
ctp_c	C9H12N3O14P3	-4	Preserved from Nmb_iTM560
cu_c	Cu	1	Preserved from Nmb_iTM560
cu_e	Cu	1	Preserved from Nmb_iTM560
cu_p	Cu	1	Preserved from Nmb_iTM560
cu2_c	Cu	2	Preserved from Nmb_iTM560
cu2_e	Cu	2	Preserved from Nmb_iTM560
cu2_p	Cu	2	Preserved from Nmb_iTM560
cyan_e	CHN	0	Preserved from Nmb_iTM560
cyan_p	CHN	0	Preserved from Nmb_iTM560
cynt_e	CNO	-1	Preserved from Nmb_iTM560
cynt_p	CNO	-1	Preserved from Nmb_iTM560
cys_D_e	C3H7NO2S	0	Preserved from Nmb_iTM560
cys_D_p	C3H7NO2S	0	Preserved from Nmb_iTM560
cys_L_c	C3H7NO2S	0	Preserved from Nmb_iTM560
cys_L_e	C3H7NO2S	0	Preserved from Nmb_iTM560
cys_L_p	C3H7NO2S	0	Preserved from Nmb_iTM560
cyst_L_c	C7H14N2O4S	0	Preserved from Nmb_iTM560
cystine_L_c	C6H12N2O4S2	0	Added to iNgo_558 from BIGG
cystine_L_e	C6H12N2O4S2	0	Added to iNgo_558 from BIGG
cystine_L_p	C6H12N2O4S2	0	Added to iNgo_558 from BIGG
cytd_c	C9H13N3O5	0	Preserved from Nmb_iTM560
cytd_e	C9H13N3O5	0	Preserved from Nmb_iTM560
cytd_p	C9H13N3O5	0	Preserved from Nmb_iTM560
dad_2_c	C10H13N5O3	0	Preserved from Nmb_iTM560
dad_5_c	C10H13N5O3	0	Preserved from Nmb_iTM560
dadp_c	C10H12N5O9P2	-3	Preserved from Nmb_iTM560
damp_c	C10H12N5O6P	-2	Preserved from Nmb_iTM560
damp_e	C10H12N5O6P	-2	Preserved from Nmb_iTM560
damp_p	C10H12N5O6P	-2	Preserved from Nmb_iTM560
dann_c	C9H21N2O2	1	Preserved from Nmb_iTM560
datp_c	C10H12N5O12P3	-4	Preserved from Nmb_iTM560
db4p_c	C4H7O6P	-2	Preserved from Nmb_iTM560
dca_e	C10H19O2	-1	Preserved from Nmb_iTM560
dca_p	C10H19O2	-1	Preserved from Nmb_iTM560
dcaACP_c	C21H39N2O8PRS	-1	Preserved from Nmb_iTM560
dcacoa_c	C31H50N7O17P3S	-4	Preserved from Nmb_iTM560
dcamp_c	C14H14N5O11P	-4	Preserved from Nmb_iTM560
dcdp_c	C9H12N3O10P2	-3	Preserved from Nmb_iTM560
dcmp_c	C9H12N3O7P	-2	Preserved from Nmb_iTM560
dcmp_e	C9H12N3O7P	-2	Preserved from Nmb_iTM560
dcmp_p	C9H12N3O7P	-2	Preserved from Nmb_iTM560
dctp_c	C9H12N3O13P3	-4	Preserved from Nmb_iTM560
dcyt_c	C9H13N3O4	0	Preserved from Nmb_iTM560
ddca_e	C12H23O2	-1	Preserved from Nmb_iTM560
ddca_p	C12H23O2	-1	Preserved from Nmb_iTM560
ddcaACP_c	C23H43N2O8PRS	-1	Preserved from Nmb_iTM560
ddcacoa_c	C33H54N7O17P3S	-4	Preserved from Nmb_iTM560
ddcap_c	C12H24O5P1	-1	Added to iNgo_558 from BIGG
dgdp_c	C10H12N5O10P2	-3	Preserved from Nmb_iTM560
dgmp_c	C10H12N5O7P	-2	Preserved from Nmb_iTM560
dgmp_e	C10H12N5O7P	-2	Preserved from Nmb_iTM560
dgmp_p	C10H12N5O7P	-2	Preserved from Nmb_iTM560
dgsn_c	C10H13N5O4	0	Preserved from Nmb_iTM560
dgsn_e	C10H13N5O4	0	Preserved from Nmb_iTM560
dgsn_p	C10H13N5O4	0	Preserved from Nmb_iTM560
dgtp_c	C10H12N5O13P3	-4	Preserved from Nmb_iTM560
dha_e	C3H6O3	0	Preserved from Nmb_iTM560
dha_p	C3H6O3	0	Preserved from Nmb_iTM560
dhap_c	C3H5O6P	-2	Preserved from Nmb_iTM560
dhap_e	C3H5O6P	-2	Added to iNgo_558 from BIGG
dhap_p	C3H5O6P	-2	Added to iNgo_558 from BIGG
dhf_c	C19H19N7O6	-2	Preserved from Nmb_iTM560
dhmptp_c	C9H12N5O13P3	-4	Preserved from Nmb_iTM560
dhnpt_c	C9H13N5O4	0	Preserved from Nmb_iTM560
dhor_S_c	C5H5N2O4	-1	Preserved from Nmb_iTM560
dhpmp_c	C9H12N5O7P	-2	Preserved from Nmb_iTM560
dhpt_c	C14H13N6O3	-1	Preserved from Nmb_iTM560
dhptd_c	C5H8O4	0	Preserved from Nmb_iTM560
didp_c	C10H11N4O10P2	-3	Added to iNgo_558 from BIGG
dimp_c	C10H11N4O7P	-2	Preserved from Nmb_iTM560
dimp_e	C10H11N4O7P	-2	Preserved from Nmb_iTM560
dimp_p	C10H11N4O7P	-2	Preserved from Nmb_iTM560
din_e	C10H12N4O4	0	Preserved from Nmb_iTM560
din_p	C10H12N4O4	0	Preserved from Nmb_iTM560
ditp_c	C10H11N4O13P3	-4	Preserved from Nmb_iTM560
dmlz_c	C13H18N4O6	0	Preserved from Nmb_iTM560
dmpp_c	C5H9O7P2	-3	Preserved from Nmb_iTM560
dms_e	C2H6S	0	Preserved from Nmb_iTM560
dms_p	C2H6S	0	Preserved from Nmb_iTM560
dmso_e	C2H6OS	0	Preserved from Nmb_iTM560
dmso_p	C2H6OS	0	Preserved from Nmb_iTM560
dnad_c	C21H24N6O15P2	-2	Preserved from Nmb_iTM560
dopa_e	C8H12NO2	1	Preserved from Nmb_iTM560
dopa_p	C8H12NO2	1	Preserved from Nmb_iTM560
dpcoa_c	C21H33N7O13P2S	-2	Preserved from Nmb_iTM560
dsbcox_p	X	0	Preserved from Nmb_iTM560
dsbcrd_p	XH2	0	Preserved from Nmb_iTM560
dsbdox_c	X	0	Preserved from Nmb_iTM560
dsbdrd_c	XH2	0	Preserved from Nmb_iTM560
dsbgox_p	X	0	Preserved from Nmb_iTM560
dsbgrd_p	XH2	0	Preserved from Nmb_iTM560
dscl_c	C42H41N4O16	-7	Preserved from Nmb_iTM560
dtbt_c	C10H17N2O3	-1	Preserved from Nmb_iTM560
dtdp_c	C10H13N2O11P2	-3	Preserved from Nmb_iTM560
dtdp4d6dg_c	C16H22N2O15P2	-2	Preserved from Nmb_iTM560
dtdp4d6dm_c	C16H22N2O15P2	-2	Preserved from Nmb_iTM560
dtdpglu_c	C16H24N2O16P2	-2	Preserved from Nmb_iTM560
dtdprmn_c	C16H24N2O15P2	-2	Preserved from Nmb_iTM560
dtmp_c	C10H13N2O8P	-2	Preserved from Nmb_iTM560
dtmp_e	C10H13N2O8P	-2	Preserved from Nmb_iTM560
dtmp_p	C10H13N2O8P	-2	Preserved from Nmb_iTM560
dttp_c	C10H13N2O14P3	-4	Preserved from Nmb_iTM560
dudp_c	C9H11N2O11P2	-3	Preserved from Nmb_iTM560
dump_c	C9H11N2O8P	-2	Preserved from Nmb_iTM560
dump_e	C9H11N2O8P	-2	Preserved from Nmb_iTM560
dump_p	C9H11N2O8P	-2	Preserved from Nmb_iTM560
dutp_c	C9H11N2O14P3	-4	Preserved from Nmb_iTM560
dxyl5p_c	C5H9O7P	-2	Preserved from Nmb_iTM560
e4hglu_c	C5H8NO5	-1	Added to iNgo_558 from BIGG
e4hglu_e	C5H9NO5	0	Preserved from Nmb_iTM560
e4p_c	C4H7O7P	-2	Preserved from Nmb_iTM560
eig3p_c	C6H9N2O6P	-2	Preserved from Nmb_iTM560
enlipa_e	C112H202N3O42P3	-6	Preserved from Nmb_iTM560
etha_e	C2H8NO	1	Preserved from Nmb_iTM560
etha_p	C2H8NO	1	Preserved from Nmb_iTM560
ethso3_e	C2H5O3S	-1	Preserved from Nmb_iTM560
ethso3_p	C2H5O3S	-1	Preserved from Nmb_iTM560
etoh_c	C2H6O	0	Preserved from Nmb_iTM560
etoh_e	C2H6O	0	Preserved from Nmb_iTM560
etoh_p	C2H6O	0	Preserved from Nmb_iTM560
f6p_c	C6H11O9P	-2	Preserved from Nmb_iTM560
f6p_e	C6H11O9P	-2	Preserved from Nmb_iTM560
f6p_p	C6H11O9P	-2	Preserved from Nmb_iTM560
fad_c	C27H31N9O15P2	-2	Preserved from Nmb_iTM560
fadh2_c	C27H33N9O15P2	-2	Preserved from Nmb_iTM560
fald_c	CH2O	0	Preserved from Nmb_iTM560
fald_e	CH2O	0	Preserved from Nmb_iTM560
fald_p	CH2O	0	Preserved from Nmb_iTM560
fdp_c	C6H10O12P2	-4	Preserved from Nmb_iTM560
fe2_c	Fe	2	Preserved from Nmb_iTM560
fe2_e	Fe	2	Preserved from Nmb_iTM560
fe2_p	Fe	2	Preserved from Nmb_iTM560
fe3_c	Fe	3	Preserved from Nmb_iTM560
fe3_e	Fe	3	Preserved from Nmb_iTM560
fe3_p	Fe	3	Preserved from Nmb_iTM560
fgam_c	C8H13N2O9P	-2	Preserved from Nmb_iTM560
ficytC_p	C42H44FeN8O8S2R4	3	Preserved from Nmb_iTM560
fmn_c	C17H19N4O9P	-2	Preserved from Nmb_iTM560
focytC_p	C42H44FeN8O8S2R4	2	Preserved from Nmb_iTM560
for_c	CH1O2	-1	Preserved from Nmb_iTM560
for_e	CH1O2	-1	Preserved from Nmb_iTM560
for_p	CH1O2	-1	Preserved from Nmb_iTM560
fpram_c	C8H15N3O8P	-1	Preserved from Nmb_iTM560
fprica_c	C10H13N4O9P	-2	Preserved from Nmb_iTM560
frdp_c	C15H25O7P2	-3	Preserved from Nmb_iTM560
fru_c	C6H12O6	0	Preserved from Nmb_iTM560
fru_e	C6H12O6	0	Preserved from Nmb_iTM560
fru_p	C6H12O6	0	Preserved from Nmb_iTM560
frulys_e	C12H25N2O7	1	Preserved from Nmb_iTM560
frulys_p	C12H25N2O7	1	Preserved from Nmb_iTM560
fruur_e	C6H9O7	-1	Preserved from Nmb_iTM560
fruur_p	C6H9O7	-1	Preserved from Nmb_iTM560
fuc_L_e	C6H12O5	0	Preserved from Nmb_iTM560
fuc_L_p	C6H12O5	0	Preserved from Nmb_iTM560
fum_c	C4H2O4	-2	Preserved from Nmb_iTM560
fum_e	C4H2O4	-2	Preserved from Nmb_iTM560
fum_p	C4H2O4	-2	Preserved from Nmb_iTM560
g1p_c	C6H11O9P	-2	Preserved from Nmb_iTM560
g1p_e	C6H11O9P	-2	Preserved from Nmb_iTM560
g1p_p	C6H11O9P	-2	Preserved from Nmb_iTM560
g3p_c	C3H5O6P	-2	Preserved from Nmb_iTM560
g3pc_e	C8H20NO6P	0	Preserved from Nmb_iTM560
g3pc_p	C8H20NO6P	0	Preserved from Nmb_iTM560
g3pe_e	C5H14NO6P	0	Preserved from Nmb_iTM560
g3pe_p	C5H14NO6P	0	Preserved from Nmb_iTM560
g3pg_e	C6H14O8P	-1	Preserved from Nmb_iTM560
g3pg_p	C6H14O8P	-1	Preserved from Nmb_iTM560
g3pi_e	C9H18O11P	-1	Preserved from Nmb_iTM560
g3pi_p	C9H18O11P	-1	Preserved from Nmb_iTM560
g3ps_e	C6H13NO8P	-1	Preserved from Nmb_iTM560
g3ps_p	C6H13NO8P	-1	Preserved from Nmb_iTM560
g6p_c	C6H11O9P	-2	Preserved from Nmb_iTM560
g6p_e	C6H11O9P	-2	Preserved from Nmb_iTM560
g6p_p	C6H11O9P	-2	Preserved from Nmb_iTM560
gal_bD_e	C6H12O6	0	Preserved from Nmb_iTM560
gal_bD_p	C6H12O6	0	Preserved from Nmb_iTM560
gal_c	C6H12O6	0	Preserved from Nmb_iTM560
gal_e	C6H12O6	0	Preserved from Nmb_iTM560
gal_p	C6H12O6	0	Preserved from Nmb_iTM560
gal1p_e	C6H11O9P	-2	Preserved from Nmb_iTM560
gal1p_p	C6H11O9P	-2	Preserved from Nmb_iTM560
galct_D_e	C6H8O8	0	Preserved from Nmb_iTM560
galct_D_p	C6H8O8	0	Preserved from Nmb_iTM560
galctn_D_e	C6H11O7	0	Preserved from Nmb_iTM560
galctn_D_p	C6H11O7	0	Preserved from Nmb_iTM560
galctn_L_e	C6H11O7	0	Preserved from Nmb_iTM560
galctn_L_p	C6H11O7	0	Preserved from Nmb_iTM560
galglcgnahhlipa_c	C138H242N3O66P2	-5	For GLCTR1 - Formula for icolipa_c is incorrect. When glc is added to peagnahhlipa_c, the previous reaction did not add the oxygens. #The corresponding reactions in LOS synthesis all are also missing these 5 oxygens. This is corrected here. #Used structure diagrams here PMID: 11496013 and here PMID: 30873172 to determine proper formulas.
galicolipa_c	C150H262N3O76P2	-5	For GLCTR1 - Formula for icolipa_c is incorrect. When glc is added to peagnahhlipa_c, the previous reaction did not add the oxygens.
galt_e	C6H14O6	0	#The corresponding reactions in LOS synthesis all are also missing these 5 oxygens. This is corrected here.
galt_p	C6H14O6	0	#Used structure diagrams here PMID: 11496013 and here PMID: 30873172 to determine proper formulas.
galur_e	C6H9O7	-1	Preserved from Nmb_iTM560
galur_p	C6H9O7	-1	Preserved from Nmb_iTM560
gam_e	C6H14NO5	1	Preserved from Nmb_iTM560
gam_p	C6H14NO5	1	Preserved from Nmb_iTM560
gam1p_c	C6H13NO8P	-1	Preserved from Nmb_iTM560
gam6p_c	C6H13NO8P	-1	Preserved from Nmb_iTM560
gam6p_e	C6H13NO8P	-1	Preserved from Nmb_iTM560
gam6p_p	C6H13NO8P	-1	Preserved from Nmb_iTM560
gar_c	C7H14N2O8P	-1	Preserved from Nmb_iTM560
gbbtn_e	C7H15NO2	0	Preserved from Nmb_iTM560
gbbtn_p	C7H15NO2	0	Preserved from Nmb_iTM560
gcald_c	C2H4O2	0	Preserved from Nmb_iTM560
gdp_c	C10H12N5O11P2	-3	Preserved from Nmb_iTM560
gdp_e	C10H12N5O11P2	-3	Preserved from Nmb_iTM560
gdp_p	C10H12N5O11P2	-3	Preserved from Nmb_iTM560
gdpmann_c	C16H23N5O16P2	-2	Preserved from Nmb_iTM560
gdptp_c	C10H11N5O20P5	-7	Preserved from Nmb_iTM560
gg4abut_c	C9H15O5N2	-1	Preserved from Nmb_iTM560
ggbutal_c	C9H16O4N2	0	Preserved from Nmb_iTM560
ggptrc_c	C9H20O3N3	1	Preserved from Nmb_iTM560
glc_D_c	C6H12O6	0	Preserved from Nmb_iTM560
glc_D_e	C6H12O6	0	Preserved from Nmb_iTM560
glc_D_p	C6H12O6	0	Preserved from Nmb_iTM560
glcgnahhlipa_c	C132H232N3O61P2	-5	For GLCTR1 - Formula for icolipa_c is incorrect. When glc is added to peagnahhlipa_c, the previous reaction did not add the oxygens. #The corresponding reactions in LOS synthesis all are also missing these 5 oxygens. This is corrected here. #Used structure diagrams here PMID: 11496013 and here PMID: 30873172 to determine proper formulas.
glcn_c	C6H11O7	-1	Preserved from Nmb_iTM560
glcn_p	C6H11O7	-1	Preserved from Nmb_iTM560
glcr_e	C6H8O8	-2	Preserved from Nmb_iTM560
glcr_p	C6H8O8	-2	Preserved from Nmb_iTM560
glcur_e	C6H9O7	-1	Preserved from Nmb_iTM560
glcur_p	C6H9O7	-1	Preserved from Nmb_iTM560
glcur1p_e	C6H8O10P	-3	Preserved from Nmb_iTM560
glcur1p_p	C6H8O10P	-3	Preserved from Nmb_iTM560
gln_L_c	C5H10N2O3	0	Preserved from Nmb_iTM560
gln_L_e	C5H10N2O3	0	Preserved from Nmb_iTM560
gln_L_p	C5H10N2O3	0	Preserved from Nmb_iTM560
glu_D_c	C5H8NO4	-1	Preserved from Nmb_iTM560
glu_L_c	C5H8NO4	-1	Preserved from Nmb_iTM560
glu_L_e	C5H8NO4	-1	Preserved from Nmb_iTM560
glu_L_p	C5H8NO4	-1	Preserved from Nmb_iTM560
glu1sa_c	C5H9NO3	0	Preserved from Nmb_iTM560
glu5p_c	C5H8NO7P	-2	Preserved from Nmb_iTM560
glu5sa_c	C5H9NO3	0	Preserved from Nmb_iTM560
glucys_c	C8H13N2O5S	-1	Preserved from Nmb_iTM560
glutrna_c	C5H7NO3R	0	Preserved from Nmb_iTM560
glx_c	C2H1O3	-1	Preserved from Nmb_iTM560
gly_c	C2H5NO2	0	Preserved from Nmb_iTM560
gly_e	C2H5NO2	0	Preserved from Nmb_iTM560
gly_p	C2H5NO2	0	Preserved from Nmb_iTM560
glyald_c	C3H6O3	0	Preserved from Nmb_iTM560
glyald_e	C3H6O3	0	Preserved from Nmb_iTM560
glyald_p	C3H6O3	0	Preserved from Nmb_iTM560
glyb_c	C5H11NO2	0	Preserved from Nmb_iTM560
glyb_e	C5H11NO2	0	Preserved from Nmb_iTM560
glyb_p	C5H11NO2	0	Preserved from Nmb_iTM560
glyc_c	C3H8O3	0	Preserved from Nmb_iTM560
glyc_e	C3H8O3	0	Preserved from Nmb_iTM560
glyc_p	C3H8O3	0	Preserved from Nmb_iTM560
glyc_R_c	C3H5O4	-1	Preserved from Nmb_iTM560
glyc_R_e	C3H5O4	0	Preserved from Nmb_iTM560
glyc_R_p	C3H5O4	0	Preserved from Nmb_iTM560
glyc2p_e	C3H7O6P	-2	Preserved from Nmb_iTM560
glyc2p_p	C3H7O6P	-2	Preserved from Nmb_iTM560
glyc3p_c	C3H7O6P	-2	Preserved from Nmb_iTM560
glyc3p_e	C3H7O6P	-2	Preserved from Nmb_iTM560
glyc3p_p	C3H7O6P	-2	Preserved from Nmb_iTM560
glyclt_c	C2H3O3	-1	Preserved from Nmb_iTM560
glyclt_e	C2H3O3	-1	Preserved from Nmb_iTM560
glyclt_p	C2H3O3	-1	Preserved from Nmb_iTM560
gmhep17bp_c	C7H12O13P2	-4	Preserved from Nmb_iTM560
gmhep1p_c	C7H13O10P	-2	Preserved from Nmb_iTM560
gmhep7p_c	C7H13O10P	-2	Preserved from Nmb_iTM560
gmp_c	C10H12N5O8P	-2	Preserved from Nmb_iTM560
gmp_e	C10H12N5O8P	-2	Preserved from Nmb_iTM560
gmp_p	C10H12N5O8P	-2	Preserved from Nmb_iTM560
gnagalicolipa_c	C158H276N4O81P2	-4	For GLCTR1 - Formula for icolipa_c is incorrect. When glc is added to peagnahhlipa_c, the previous reaction did not add the oxygens.
gnahhlipa_c	C126H222N3O56P2	-5	#The corresponding reactions in LOS synthesis all are also missing these 5 oxygens. This is corrected here.
grdp_c	C10H17O7P2	-3	#Used structure diagrams here PMID: 11496013 and here PMID: 30873172 to determine proper formulas.
grxox_c	X	0	Added to iNgo_558 from BIGG
grxrd_c	XH2	0	Added to iNgo_558 from BIGG
gsn_c	C10H13N5O5	0	Preserved from Nmb_iTM560
gsn_e	C10H13N5O5	0	Preserved from Nmb_iTM560
gsn_p	C10H13N5O5	0	Preserved from Nmb_iTM560
gthox_c	C20H30N6O12S2	-2	Preserved from Nmb_iTM560
gthox_e	C20H30N6O12S2	-2	Preserved from Nmb_iTM560
gthox_p	C20H30N6O12S2	-2	Preserved from Nmb_iTM560
gthrd_c	C10H16N3O6S	-1	Preserved from Nmb_iTM560
gthrd_e	C10H16N3O6S	-1	Preserved from Nmb_iTM560
gthrd_p	C10H16N3O6S	-1	Preserved from Nmb_iTM560
gtp_c	C10H12N5O14P3	-4	Preserved from Nmb_iTM560
gtp_e	C10H12N5O14P3	-4	Preserved from Nmb_iTM560
gtp_p	C10H12N5O14P3	-4	Preserved from Nmb_iTM560
gua_c	C5H5N5O	0	Preserved from Nmb_iTM560
gua_e	C5H5N5O	0	Preserved from Nmb_iTM560
gua_p	C5H5N5O	0	Preserved from Nmb_iTM560
h_c	H	1	Preserved from Nmb_iTM560
h_e	H	1	Preserved from Nmb_iTM560
h_p	H	1	Preserved from Nmb_iTM560
h2_c	H2	0	Preserved from Nmb_iTM560
h2_e	H2	0	Preserved from Nmb_iTM560
h2_p	H2	0	Preserved from Nmb_iTM560
h2mb4p_c	C5H9O8P2	-3	Preserved from Nmb_iTM560
h2o_c	H2O	0	Preserved from Nmb_iTM560
h2o_e	H2O	0	Preserved from Nmb_iTM560
h2o_p	H2O	0	Preserved from Nmb_iTM560
h2o2_c	H2O2	0	Preserved from Nmb_iTM560
h2o2_e	H2O2	0	Preserved from Nmb_iTM560
h2o2_p	H2O2	0	Preserved from Nmb_iTM560
h2s_c	H2S	0	Preserved from Nmb_iTM560
h2s_e	H2S	0	Preserved from Nmb_iTM560
h2s_p	H2S	0	Preserved from Nmb_iTM560
h5deACP_c	C27H49N2O8PRS	-1	Preserved from Nmb_iTM560
hco3_c	CHO3	-1	Preserved from Nmb_iTM560
hcys_L_c	C4H9NO2S	0	Preserved from Nmb_iTM560
hdca_e	C16H31O2	-1	Preserved from Nmb_iTM560
hdca_p	C16H31O2	-1	Preserved from Nmb_iTM560
hdcap_c	C16H32O5P	-1	Added to iNgo_558 from BIGG
hdcat9_p	C16H29O2	-1	Preserved from Nmb_iTM560
hdcea_e	C16H29O2	-1	Preserved from Nmb_iTM560
hdcea_p	C16H29O2	-1	Preserved from Nmb_iTM560
hdceap_c	C16H30O5P	-1	Added to iNgo_558 from BIGG
hdcoa_c	C37H60N7O17P3S	-4	Preserved from Nmb_iTM560
hdeACP_c	C27H49N2O8PRS	-1	Preserved from Nmb_iTM560
hdet9ACP_c	C27H49N2O8PRS	-1	Preserved from Nmb_iTM560
hexACP_c	C17H31N2O8PRS	-1	Preserved from Nmb_iTM560
Hg_e	R	0	Preserved from Nmb_iTM560
Hg2_c	Hg	0	Preserved from Nmb_iTM560
hg2_e	Hg	2	Preserved from Nmb_iTM560
hg2_p	Hg	2	Preserved from Nmb_iTM560
Hg2_p	Hg	0	Preserved from Nmb_iTM560
HgFe3_e	RC136H120Fe4N16O16	0	Preserved from Nmb_iTM560
hhlipa_c	C118H208N2O51P2	-6	Preserved from Nmb_iTM560
his_L_c	C6H9N3O2	0	Preserved from Nmb_iTM560
his_L_e	C6H9N3O2	0	Preserved from Nmb_iTM560
his_L_p	C6H9N3O2	0	Preserved from Nmb_iTM560
hisp_c	C6H11N3O4P	-1	Preserved from Nmb_iTM560
histd_c	C6H12N3O	1	Preserved from Nmb_iTM560
hlipa_c	C111H196N2O45P2	-6	Preserved from Nmb_iTM560
hmbil_c	C40H38N4O17	-8	Preserved from Nmb_iTM560
hmfurn_c	C5H6O3	0	Preserved from Nmb_iTM560
hmgth_c	C11H18N3O7S	-1	Preserved from Nmb_iTM560
hom_L_c	C4H9NO3	0	Preserved from Nmb_iTM560
hom_L_e	C4H9NO3	0	Preserved from Nmb_iTM560
hom_L_p	C4H9NO3	0	Preserved from Nmb_iTM560
hpyr_c	C3H3O4	-1	Preserved from Nmb_iTM560
hxa_e	C6H11O2	-1	Preserved from Nmb_iTM560
hxa_p	C6H11O2	-1	Preserved from Nmb_iTM560
hxan_c	C5H4N4O	0	Preserved from Nmb_iTM560
hxan_e	C5H4N4O	0	Preserved from Nmb_iTM560
hxan_p	C5H4N4O	0	Preserved from Nmb_iTM560
hxcoa_c	C27H42N7O17P3S	-4	Preserved from Nmb_iTM560
iasp_c	C4H3NO4	-2	Preserved from Nmb_iTM560
icit_c	C6H5O7	-3	Preserved from Nmb_iTM560
icolipa_c	C144H252N3O71P2	-5	For GLCTR1 - Formula for icolipa_c is incorrect. When glc is added to peagnahhlipa_c, the previous reaction did not add the oxygens.
idon_L_e	C6H11O7	0	#The corresponding reactions in LOS synthesis all are also missing these 5 oxygens. This is corrected here.
idon_L_p	C6H11O7	0	#Used structure diagrams here PMID: 11496013 and here PMID: 30873172 to determine proper formulas.
idp_c	C10H11N4O11P2	-3	Preserved from Nmb_iTM560
ile_L_c	C6H13NO2	0	Preserved from Nmb_iTM560
ile_L_e	C6H13NO2	0	Preserved from Nmb_iTM560
ile_L_p	C6H13NO2	0	Preserved from Nmb_iTM560
imacp_c	C6H7N2O5P	-2	Preserved from Nmb_iTM560
imp_c	C10H11N4O8P	-2	Preserved from Nmb_iTM560
imp_e	C10H11N4O8P	-2	Preserved from Nmb_iTM560
imp_p	C10H11N4O8P	-2	Preserved from Nmb_iTM560
indole_c	C8H7N	0	Preserved from Nmb_iTM560
indole_e	C8H7N	0	Preserved from Nmb_iTM560
indole_p	C8H7N	0	Preserved from Nmb_iTM560
inost_c	C6H12O6	0	Preserved from Nmb_iTM560
inost_e	C6H12O6	0	Preserved from Nmb_iTM560
inost_p	C6H12O6	0	Preserved from Nmb_iTM560
ins_c	C10H12N4O5	0	Preserved from Nmb_iTM560
ipdp_c	C5H9O7P2	-3	Preserved from Nmb_iTM560
isetac_e	C2H5O4S	-1	Preserved from Nmb_iTM560
isetac_p	C2H5O4S	-1	Preserved from Nmb_iTM560
itp_c	C10H11N4O14P3	-4	Preserved from Nmb_iTM560
k_c	K	1	Preserved from Nmb_iTM560
k_e	K	1	Preserved from Nmb_iTM560
k_p	K	1	Preserved from Nmb_iTM560
kdo_c	C8H13O8	-1	Preserved from Nmb_iTM560
kdo2lipid4_c	C80H140N2O37P2	-6	Preserved from Nmb_iTM560
kdo2lipid4L_c	C92H162N2O38P2	-6	Preserved from Nmb_iTM560
kdo8p_c	C8H12O11P	-3	Preserved from Nmb_iTM560
kdolipid4_c	C72H129N2O30P2	-5	Preserved from Nmb_iTM560
lac_D_c	C3H5O3	-1	Preserved from Nmb_iTM560
lac_D_e	C3H5O3	-1	Preserved from Nmb_iTM560
lac_D_p	C3H5O3	-1	Preserved from Nmb_iTM560
lac_L_c	C3H5O3	-1	Preserved from Nmb_iTM560
lac_L_e	C3H5O3	-1	Preserved from Nmb_iTM560
lac_L_p	C3H5O3	-1	Preserved from Nmb_iTM560
LalaDglu_c	C8H13N2O5	-1	Preserved from Nmb_iTM560
LalaDgluMdap_c	C15H25N4O8	-1	Preserved from Nmb_iTM560
LalaDgluMdap_e	C15H25N4O8	-1	Preserved from Nmb_iTM560
LalaDgluMdap_p	C15H25N4O8	-1	Preserved from Nmb_iTM560
LalaDgluMdapDala_c	C18H30N5O9	-1	Preserved from Nmb_iTM560
LalaDgluMdapDala_e	C18H30N5O9	-1	Preserved from Nmb_iTM560
LalaDgluMdapDala_p	C18H30N5O9	-1	Preserved from Nmb_iTM560
lald_L_c	C3H6O2	0	Preserved from Nmb_iTM560
lcts_e	C12H22O11	0	Preserved from Nmb_iTM560
lcts_p	C12H22O11	0	Preserved from Nmb_iTM560
leu_L_c	C6H13NO2	0	Preserved from Nmb_iTM560
leu_L_e	C6H13NO2	0	Preserved from Nmb_iTM560
leu_L_p	C6H13NO2	0	Preserved from Nmb_iTM560
Lf_e	R	0	Preserved from Nmb_iTM560
LfFe3_e	RFe	0	Preserved from Nmb_iTM560
lgt_S_c	C13H20N3O8S	-1	Preserved from Nmb_iTM560
lipa_c	C104H184N2O39P2	-6	Preserved from Nmb_iTM560
lipa_e	C104H184N2O39P2	-6	Preserved from Nmb_iTM560
lipa_p	C104H184N2O39P2	-6	Preserved from Nmb_iTM560
lipidA_c	C64H118N2O23P2	-4	Preserved from Nmb_iTM560
lipidAds_c	C64H119N2O20P	-2	Preserved from Nmb_iTM560
lipidX_c	C32H60NO12P	-2	Preserved from Nmb_iTM560
los_GC_c	C164H286N4O86P2	-4	For GLCTR1 - Formula for icolipa_c is incorrect. When glc is added to peagnahhlipa_c, the previous reaction did not add the oxygens. #The corresponding reactions in LOS synthesis all are also missing these 5 oxygens. This is corrected here. #Used structure diagrams here PMID: 11496013 and here PMID: 30873172 to determine proper formulas.
lys_L_c	C6H15N2O2	1	Preserved from Nmb_iTM560
lys_L_e	C6H15N2O2	1	Preserved from Nmb_iTM560
lys_L_p	C6H15N2O2	1	Preserved from Nmb_iTM560
lyx_L_e	C5H10O5	0	Preserved from Nmb_iTM560
lyx_L_p	C5H10O5	0	Preserved from Nmb_iTM560
mal_D_e	C4H4O5	0	Preserved from Nmb_iTM560
mal_D_p	C4H4O5	0	Preserved from Nmb_iTM560
mal_L_c	C4H4O5	-2	Preserved from Nmb_iTM560
mal_L_e	C4H4O5	-2	Preserved from Nmb_iTM560
mal_L_p	C4H4O5	-2	Preserved from Nmb_iTM560
malACP_c	C14H22N2O10PRS	-2	Preserved from Nmb_iTM560
malcoa_c	C24H33N7O19P3S	-5	Preserved from Nmb_iTM560
malt_c	C12H22O11	0	Preserved from Nmb_iTM560
malt_e	C12H22O11	0	Preserved from Nmb_iTM560
malt_p	C12H22O11	0	Preserved from Nmb_iTM560
man_e	C6H12O6	0	Preserved from Nmb_iTM560
man_p	C6H12O6	0	Preserved from Nmb_iTM560
man1p_c	C6H11O9P	-2	Preserved from Nmb_iTM560
man6p_e	C6H11O9P	-2	Preserved from Nmb_iTM560
man6p_p	C6H11O9P	-2	Preserved from Nmb_iTM560
manglyc_e	C9H15O9	-1	Preserved from Nmb_iTM560
manglyc_p	C9H15O9	-1	Preserved from Nmb_iTM560
melib_e	C12H22O11	0	Preserved from Nmb_iTM560
melib_p	C12H22O11	0	Preserved from Nmb_iTM560
met_D_c	C5H10NO2S	0	Preserved from Nmb_iTM560
met_D_e	C5H10NO2S	0	Preserved from Nmb_iTM560
met_D_p	C5H10NO2S	0	Preserved from Nmb_iTM560
met_L_c	C5H11NO2S	0	Preserved from Nmb_iTM560
met_L_e	C5H11NO2S	0	Preserved from Nmb_iTM560
met_L_p	C5H11NO2S	0	Preserved from Nmb_iTM560
methf_c	C20H20N7O6	-1	Preserved from Nmb_iTM560
metsox_R_L_c	C5H11NO3S	0	Preserved from Nmb_iTM560
metsox_R_L_e	C5H11NO3S	0	Preserved from Nmb_iTM560
metsox_R_L_p	C5H11NO3S	0	Preserved from Nmb_iTM560
metsox_S_L_c	C5H11NO3S	0	Preserved from Nmb_iTM560
metsox_S_L_e	C5H11NO3S	0	Preserved from Nmb_iTM560
metsox_S_L_p	C5H11NO3S	0	Preserved from Nmb_iTM560
mg2_c	Mg	2	Preserved from Nmb_iTM560
mg2_e	Mg	2	Preserved from Nmb_iTM560
mg2_p	Mg	2	Preserved from Nmb_iTM560
mi1p_D_c	C6H11O9P	-2	Preserved from Nmb_iTM560
micit_c	C7H7O7	-3	Preserved from Nmb_iTM560
mlthf_c	C20H21N7O6	-2	Preserved from Nmb_iTM560
mmet_e	C6H14NO2S	1	Preserved from Nmb_iTM560
mmet_p	C6H14NO2S	1	Preserved from Nmb_iTM560
mn2_c	Mn	2	Preserved from Nmb_iTM560
mn2_e	Mn	2	Preserved from Nmb_iTM560
mn2_p	Mn	2	Preserved from Nmb_iTM560
mnl_e	C6H14O6	0	Preserved from Nmb_iTM560
mnl_p	C6H14O6	0	Preserved from Nmb_iTM560
mobd_c	MoO4	-2	Absent from Nmb_iTM560. Added from BIGG.
mobd_e	MoO4	-2	Absent from Nmb_iTM560. Added from BIGG.
mobd_p	MoO4	-2	Absent from Nmb_iTM560. Added from BIGG.
mso3_e	CH3O3S	-1	Preserved from Nmb_iTM560
mso3_p	CH3O3S	-1	Preserved from Nmb_iTM560
mthgxl_c	C3H4O2	0	Preserved from Nmb_iTM560
murein3p3p_p	C68H104N12O38	-4	Added to iNgo_558 from BIGG
murein4p3p_p	C71H109N13O39	-4	Preserved from Nmb_iTM560
murein4p3pOAc_p	C73H113N13O41	-4	Preserved from Nmb_iTM560
murein4p4p_p	C74H114N14O40	-4	Preserved from Nmb_iTM560
murein4p4p4p_p	C111H174N15O60	0	Preserved from Nmb_iTM560
murein4p4p4pOAc_p	C113H178N15O62	0	Preserved from Nmb_iTM560
murein4p4pdOAc_p	C78H122N14O44	-4	Preserved from Nmb_iTM560
murein4p4pOAc_p	C76H118N14O42	-4	Preserved from Nmb_iTM560
murein4px4p_p	C74H112N14O39	-4	Preserved from Nmb_iTM560
murein4px4p4p_p	C111H169N21O59	-6	Preserved from Nmb_iTM560
murein4px4px4p_p	C111H167N21O58	-6	Preserved from Nmb_iTM560
murein4px4px4pdOAc_p	C115H175N21O62	-6	MAc7 and MAc8 which produces murein4p4p4pdOac and murein 4p4p4ptOAc respectively, where altered to use murein 4px4px4p as the base instead.
murein4px4px4pOAc_p	C113H171N21O60	-6	Preserved from Nmb_iTM560
murein4px4px4ptOAc_p	C117H179N21O64	-6	MAc7 and MAc8 which produces murein4p4p4pdOac and murein 4p4p4ptOAc respectively, where altered to use murein 4px4px4p as the base instead.
murein5p3p_p	C74H114N14O40	-4	Preserved from Nmb_iTM560
murein5p4p_p	C77H119N15O41	-4	Preserved from Nmb_iTM560
murein5p4pOAc_p	C79H123N15O43	-4	In the formula for murein5p4pOAc in Nmb_iTM560, the oxygen that gets added during acylation was forgotten. Corrected here.
murein5p5p_p	C80H124N16O42	-4	Preserved from Nmb_iTM560
murein5p5p5p_p	C120H186N24O63	-6	Preserved from Nmb_iTM560
murein5px3p_p	C74H112N14O39	-4	Added to iNgo_558 from BIGG
murein5px4p_p	C77H117N15O40	-4	Preserved from Nmb_iTM560
murein5px4px4p_p	C114H172N22O59	-6	Preserved from Nmb_iTM560
myrsACP_c	C25H47N2O8PRS	-1	Preserved from Nmb_iTM560
n2o_c	N2O	0	Preserved from Nmb_iTM560
n2o_e	N2O	0	Preserved from Nmb_iTM560
n2o_p	N2O	0	Preserved from Nmb_iTM560
na1_c	Na	1	Preserved from Nmb_iTM560
na1_e	Na	1	Preserved from Nmb_iTM560
na1_p	Na	1	Preserved from Nmb_iTM560
nac_c	C6H4NO2	-1	Preserved from Nmb_iTM560
nac_e	C6H4NO2	-1	Preserved from Nmb_iTM560
nac_p	C6H4NO2	-1	Preserved from Nmb_iTM560
nad_c	C21H26N7O14P2	-1	Preserved from Nmb_iTM560
nadh_c	C21H27N7O14P2	-2	Preserved from Nmb_iTM560
nadp_c	C21H25N7O17P3	-3	Preserved from Nmb_iTM560
nadph_c	C21H26N7O17P3	-4	Preserved from Nmb_iTM560
ncam_c	C6H6N2O	0	Preserved from Nmb_iTM560
nh4_c	H4N	1	Preserved from Nmb_iTM560
nh4_e	H4N	1	Preserved from Nmb_iTM560
nh4_p	H4N	1	Preserved from Nmb_iTM560
ni2_c	Ni	2	Preserved from Nmb_iTM560
ni2_e	Ni	2	Preserved from Nmb_iTM560
ni2_p	Ni	2	Preserved from Nmb_iTM560
nicrns_c	C11H13NO6	0	Added to iNgo_558 from BIGG
nicrnt_c	C11H12NO9P	-2	Preserved from Nmb_iTM560
nmn_c	C11H14N2O8P	-1	Preserved from Nmb_iTM560
nmn_e	C11H14N2O8P	-1	Preserved from Nmb_iTM560
nmn_p	C11H14N2O8P	-1	Preserved from Nmb_iTM560
no_c	NO	0	Preserved from Nmb_iTM560
no_e	NO	0	Preserved from Nmb_iTM560
no_p	NO	0	Preserved from Nmb_iTM560
no2_e	NO2	-1	Preserved from Nmb_iTM560
no2_p	NO2	-1	Preserved from Nmb_iTM560
no3_e	NO3	-1	Preserved from Nmb_iTM560
no3_p	NO3	-1	Preserved from Nmb_iTM560
o2_c	O2	0	Preserved from Nmb_iTM560
o2_e	O2	0	Preserved from Nmb_iTM560
o2_p	O2	0	Preserved from Nmb_iTM560
o2s_c	O2	-1	Preserved from Nmb_iTM560
o2s_e	O2	-1	Preserved from Nmb_iTM560
o2s_p	O2	-1	Preserved from Nmb_iTM560
oaa_c	C4H2O5	-2	Preserved from Nmb_iTM560
oaa_e	C4H2O5	-2	Preserved from Nmb_iTM560
oaa_p	C4H2O5	-2	Preserved from Nmb_iTM560
ocACP_c	C19H35N2O8PRS	-1	Preserved from Nmb_iTM560
occoa_c	C29H46N7O17P3S	-4	Preserved from Nmb_iTM560
ocdca_e	C18H35O2	-1	Preserved from Nmb_iTM560
ocdca_p	C18H35O2	-1	Preserved from Nmb_iTM560
ocdcaACP_c	C29H55N2O8PRS	-1	Preserved from Nmb_iTM560
ocdcap_c	C18H36O5P	-1	Added to iNgo_558 from BIGG
ocdcea_e	C18H33O2	-1	Preserved from Nmb_iTM560
ocdcea_p	C18H33O2	-1	Preserved from Nmb_iTM560
ocdceap_c	C18H34O5P	-1	Added to iNgo_558 from BIGG
oct7eACP_c	C29H53N2O8PRS	-1	Preserved from Nmb_iTM560
octa_e	C8H15O2	-1	Preserved from Nmb_iTM560
octa_p	C8H15O2	-1	Preserved from Nmb_iTM560
octdp_c	C40H65O7P2	-3	Preserved from Nmb_iTM560
octeACP_c	C29H53N2O8PRS	-1	Added to iNgo_558 from BIGG
odecoa_c	C39H64N7O17P3S	-4	Preserved from Nmb_iTM560
ohpb_c	C4H4O8P	-3	Preserved from Nmb_iTM560
orn_c	C5H13N2O2	1	Preserved from Nmb_iTM560
orn_e	C5H13N2O2	1	Preserved from Nmb_iTM560
orn_p	C5H13N2O2	1	Preserved from Nmb_iTM560
orot_c	C5H3N2O4	-1	Preserved from Nmb_iTM560
orot_e	C5H3N2O4	-1	Preserved from Nmb_iTM560
orot_p	C5H3N2O4	-1	Preserved from Nmb_iTM560
orot5p_c	C10H10N2O11P	-3	Preserved from Nmb_iTM560
oxa_c	C2H2O4	-2	Preserved from Nmb_iTM560
oxa_p	C2H2O4	-2	Preserved from Nmb_iTM560
pa120_c	C27H51O8P1	-2	Preserved from Nmb_iTM560
pa120_p	C27H51O8P1	-2	Preserved from Nmb_iTM560
pa140_c	C31H59O8P1	-2	Preserved from Nmb_iTM560
pa140_p	C31H59O8P1	-2	Preserved from Nmb_iTM560
pa141_c	C31H55O8P1	-2	Preserved from Nmb_iTM560
pa141_p	C31H55O8P1	-2	Preserved from Nmb_iTM560
pa160_c	C35H67O8P1	-2	Preserved from Nmb_iTM560
pa160_p	C35H67O8P1	-2	Preserved from Nmb_iTM560
pa160a_c	C31H59O8P1	-2	Preserved from Nmb_iTM560
pa161_c	C35H63O8P1	-2	Preserved from Nmb_iTM560
pa161_p	C35H63O8P1	-2	Preserved from Nmb_iTM560
pa180_c	C39H75O8P1	-2	Preserved from Nmb_iTM560
pa180_p	C39H75O8P1	-2	Preserved from Nmb_iTM560
pa181_c	C39H71O8P1	-2	Preserved from Nmb_iTM560
pa181_p	C39H71O8P1	-2	Preserved from Nmb_iTM560
pacald_e	C8H8O	0	Preserved from Nmb_iTM560
pacald_p	C8H8O	0	Preserved from Nmb_iTM560
palmACP_c	C27H51N2O8PRS	-1	Preserved from Nmb_iTM560
pan4p_c	C11H21N2O7PS	-2	Preserved from Nmb_iTM560
pant_R_c	C6H11O4	-1	Preserved from Nmb_iTM560
pap_c	C10H11N5O10P2	-4	Preserved from Nmb_iTM560
pdx5p_c	C8H10NO6P	-2	Preserved from Nmb_iTM560
pe120_c	C29H58N1O8P1	0	Preserved from Nmb_iTM560
pe120_p	C29H58N1O8P1	0	Preserved from Nmb_iTM560
pe140_c	C33H66N1O8P1	0	Preserved from Nmb_iTM560
pe140_p	C33H66N1O8P1	0	Preserved from Nmb_iTM560
pe141_c	C33H62N1O8P1	0	Preserved from Nmb_iTM560
pe141_p	C33H62N1O8P1	0	Preserved from Nmb_iTM560
pe141b_c	C33H64N1O8P1	0	Added to iNgo_558 from BIGG
pe141b_p	C33H64N1O8P1	0	Added to iNgo_558 from BIGG
pe160_c	C37H74N1O8P1	0	Preserved from Nmb_iTM560
pe160_p	C37H74N1O8P1	0	Preserved from Nmb_iTM560
pe161_c	C37H70N1O8P1	0	Added to iNgo_558 from BIGG
pe161_p	C37H70N1O8P1	0	Added to iNgo_558 from BIGG
pe180_c	C41H82N1O8P1	0	Preserved from Nmb_iTM560
pe180_p	C41H82N1O8P1	0	Preserved from Nmb_iTM560
pe181_c	C41H78N1O8P1	0	Preserved from Nmb_iTM560
pe181_p	C41H78N1O8P1	0	Preserved from Nmb_iTM560
peamn_e	C8H12N	1	Preserved from Nmb_iTM560
peamn_p	C8H12N	1	Preserved from Nmb_iTM560
pep_c	C3H2O6P	-3	Preserved from Nmb_iTM560
pg120_c	C30H58O10P1	-1	Preserved from Nmb_iTM560
pg120_p	C30H58O10P1	-1	Preserved from Nmb_iTM560
pg140_c	C34H66O10P1	-1	Preserved from Nmb_iTM560
pg140_p	C34H66O10P1	-1	Preserved from Nmb_iTM560
pg141_c	C34H62O10P1	-1	Preserved from Nmb_iTM560
pg141_p	C34H62O10P1	-1	Preserved from Nmb_iTM560
pg160_c	C38H74O10P1	-1	Preserved from Nmb_iTM560
pg160_p	C38H74O10P1	-1	Preserved from Nmb_iTM560
pg161_c	C38H70O10P1	-1	Preserved from Nmb_iTM560
pg161_p	C38H70O10P1	-1	Preserved from Nmb_iTM560
pg180_c	C42H82O10P1	-1	Preserved from Nmb_iTM560
pg180_p	C42H82O10P1	-1	Preserved from Nmb_iTM560
pg181_c	C42H78O10P1	-1	Preserved from Nmb_iTM560
pg181_p	C42H78O10P1	-1	Preserved from Nmb_iTM560
pgp120_c	C30H57O13P2	-3	Preserved from Nmb_iTM560
pgp120_p	C30H57O13P2	-3	Preserved from Nmb_iTM560
pgp140_c	C34H65O13P2	-3	Preserved from Nmb_iTM560
pgp140_p	C34H65O13P2	-3	Preserved from Nmb_iTM560
pgp141_c	C34H61O13P2	-3	Preserved from Nmb_iTM560
pgp141_p	C34H61O13P2	-3	Preserved from Nmb_iTM560
pgp160_c	C38H73O13P2	-3	Preserved from Nmb_iTM560
pgp160_p	C38H73O13P2	-3	Preserved from Nmb_iTM560
pgp161_c	C38H69O13P2	-3	Preserved from Nmb_iTM560
pgp161_p	C38H69O13P2	-3	Preserved from Nmb_iTM560
pgp180_c	C42H81O13P2	-3	Preserved from Nmb_iTM560
pgp180_p	C42H81O13P2	-3	Preserved from Nmb_iTM560
pgp181_c	C42H77O13P2	-3	Preserved from Nmb_iTM560
pgp181_p	C42H77O13P2	-3	Preserved from Nmb_iTM560
phe_L_c	C9H11NO2	0	Preserved from Nmb_iTM560
phe_L_e	C9H11NO2	0	Preserved from Nmb_iTM560
phe_L_p	C9H11NO2	0	Preserved from Nmb_iTM560
pheme_c	C34H30FeN4O4	-2	Preserved from Nmb_iTM560
pheme_e	C34H30FeN4O4	-2	Preserved from Nmb_iTM560
pheme_p	C34H30FeN4O4	-2	Preserved from Nmb_iTM560
phom_c	C4H8NO6P	-2	Preserved from Nmb_iTM560
phpyr_c	C9H7O3	-1	Preserved from Nmb_iTM560
phthr_c	C4H8NO7P	-2	Preserved from Nmb_iTM560
pi_c	HO4P	-2	Preserved from Nmb_iTM560
pi_e	HO4P	-2	Preserved from Nmb_iTM560
pi_p	HO4P	-2	Preserved from Nmb_iTM560
pmcoa_c	C28H41N7O19P3S	-5	Preserved from Nmb_iTM560
pmtcoa_c	C37H62N7O17P3S	-4	Preserved from Nmb_iTM560
pnto_R_c	C9H16NO5	-1	Preserved from Nmb_iTM560
pnto_R_e	C9H16NO5	0	Preserved from Nmb_iTM560
pnto_R_p	C9H16NO5	0	Preserved from Nmb_iTM560
ppa_c	C3H5O2	-1	Preserved from Nmb_iTM560
ppa_e	C3H5O2	-1	Preserved from Nmb_iTM560
ppa_p	C3H5O2	-1	Preserved from Nmb_iTM560
ppal_c	C3H6O	0	Preserved from Nmb_iTM560
ppal_e	C3H6O	0	Preserved from Nmb_iTM560
ppal_p	C3H6O	0	Preserved from Nmb_iTM560
ppap_c	C3H5O5P	-2	Preserved from Nmb_iTM560
ppbng_c	C10H13N2O4	-1	Preserved from Nmb_iTM560
ppcoa_c	C24H36N7O17P3S	-4	Preserved from Nmb_iTM560
ppgpp_c	C10H11N5O17P4	-6	Preserved from Nmb_iTM560
pphn_c	C10H8O6	-2	Preserved from Nmb_iTM560
ppi_c	HO7P2	-3	Preserved from Nmb_iTM560
ppp9_c	C34H32N4O4	-2	Preserved from Nmb_iTM560
pppg9_c	C34H38N4O4	-2	Preserved from Nmb_iTM560
pppi_c	HO10P3	-4	Preserved from Nmb_iTM560
pppn_e	C9H9O2	-1	Preserved from Nmb_iTM560
pppn_p	C9H9O2	-1	Preserved from Nmb_iTM560
ppt_e	HO3P	-2	Preserved from Nmb_iTM560
ppt_p	HO3P	-2	Preserved from Nmb_iTM560
pram_c	C5H11NO7P	-1	Preserved from Nmb_iTM560
pran_c	C12H13NO9P	-3	Preserved from Nmb_iTM560
prbamp_c	C15H19N5O14P2	-4	Preserved from Nmb_iTM560
prbatp_c	C15H19N5O20P4	-6	Preserved from Nmb_iTM560
preq0_c	C7H5N5O	0	Added to iNgo_558 from BIGG
preq1_c	C7H10N5O	1	Added to iNgo_558 from BIGG
prfp_c	C15H21N5O15P2	-4	Preserved from Nmb_iTM560
prlp_c	C15H21N5O15P2	-4	Preserved from Nmb_iTM560
pro_L_c	C5H9NO2	0	Preserved from Nmb_iTM560
pro_L_e	C5H9NO2	0	Preserved from Nmb_iTM560
pro_L_p	C5H9NO2	0	Preserved from Nmb_iTM560
progly_c	C7H12N2O3	0	Preserved from Nmb_iTM560
progly_e	C7H12N2O3	0	Preserved from Nmb_iTM560
progly_p	C7H12N2O3	0	Preserved from Nmb_iTM560
prpp_c	C5H9O14P3	-4	Added to iNgo_558 from BIGG
ps120_c	C30H57N1O10P1	-1	Preserved from Nmb_iTM560
ps140_c	C34H65N1O10P1	-1	Preserved from Nmb_iTM560
ps141_c	C34H61N1O10P1	-1	Preserved from Nmb_iTM560
ps160_c	C38H73N1O10P1	-1	Preserved from Nmb_iTM560
ps161_c	C38H69N1O10P1	-1	Added to iNgo_558 from BIGG
ps180_c	C42H81N1O10P1	-1	Preserved from Nmb_iTM560
ps181_c	C42H77N1O10P1	-1	Preserved from Nmb_iTM560
psclys_e	C12H25N2O7	1	Preserved from Nmb_iTM560
psclys_p	C12H25N2O7	1	Preserved from Nmb_iTM560
pser_L_c	C3H6NO6P	-2	Preserved from Nmb_iTM560
pser_L_e	C3H6NO6P	0	Preserved from Nmb_iTM560
pser_L_p	C3H6NO6P	0	Preserved from Nmb_iTM560
ptrc_c	C4H14N2	2	Preserved from Nmb_iTM560
ptrc_e	C4H14N2	2	Preserved from Nmb_iTM560
ptrc_p	C4H14N2	2	Preserved from Nmb_iTM560
pyam5p_c	C8H12N2O5P	-1	Preserved from Nmb_iTM560
pydam_c	C8H13N2O2	1	Preserved from Nmb_iTM560
pydx_c	C8H9NO3	0	Preserved from Nmb_iTM560
pydx5p_c	C8H8NO6P	-2	Preserved from Nmb_iTM560
pydxn_c	C8H11NO3	0	Preserved from Nmb_iTM560
pyr_c	C3H3O3	-1	Preserved from Nmb_iTM560
pyr_e	C3H3O3	-1	Preserved from Nmb_iTM560
pyr_p	C3H3O3	-1	Preserved from Nmb_iTM560
q8_c	C49H74O4	0	Preserved from Nmb_iTM560
q8h2_c	C49H76O4	0	Preserved from Nmb_iTM560
quln_c	C7H3NO4	-2	Preserved from Nmb_iTM560
r1p_c	C5H9O8P	-2	Preserved from Nmb_iTM560
r5p_c	C5H9O8P	-2	Preserved from Nmb_iTM560
r5p_e	C5H9O8P	-2	Preserved from Nmb_iTM560
r5p_p	C5H9O8P	-2	Preserved from Nmb_iTM560
rbflvrd_c	C17H22N4O6	0	Added to iNgo_558 from BIGG
rhcys_c	C9H17NO6S	0	Preserved from Nmb_iTM560
rib_D_c	C5H10O5	0	Preserved from Nmb_iTM560
rib_D_e	C5H10O5	0	Preserved from Nmb_iTM560
rib_D_p	C5H10O5	0	Preserved from Nmb_iTM560
ribflv_c	C17H20N4O6	0	Preserved from Nmb_iTM560
rmn_e	C6H12O5	0	Preserved from Nmb_iTM560
rmn_p	C6H12O5	0	Preserved from Nmb_iTM560
rnam_c	C11H15N2O5	1	Preserved from Nmb_iTM560
ru5p_D_c	C5H9O8P	-2	Preserved from Nmb_iTM560
s7p_c	C7H13O10P	-2	Preserved from Nmb_iTM560
sbt_D_e	C6H14O6	0	Preserved from Nmb_iTM560
sbt_D_p	C6H14O6	0	Preserved from Nmb_iTM560
ser_D_c	C3H7NO3	0	Preserved from Nmb_iTM560
ser_D_e	C3H7NO3	0	Preserved from Nmb_iTM560
ser_D_p	C3H7NO3	0	Preserved from Nmb_iTM560
ser_L_c	C3H7NO3	0	Preserved from Nmb_iTM560
ser_L_e	C3H7NO3	0	Preserved from Nmb_iTM560
ser_L_p	C3H7NO3	0	Preserved from Nmb_iTM560
Sfglutth_c	C11H16N3O7S	-1	Preserved from Nmb_iTM560
sheme_c	C42H36FeN4O16	-8	Preserved from Nmb_iTM560
sialylated_los_GC_c	C175H304N5O94P2	-4	For GLCTR1 - Formula for icolipa_c is incorrect. When glc is added to peagnahhlipa_c, the previous reaction did not add the oxygens. The corresponding reactions in LOS synthesis all are also missing these 5 oxygens. This is corrected here. Used structure diagrams here PMID: 11496013 and here PMID: 30873172 to determine proper formulas. Additionally for SIALT1 - When LPS is sialylated, the NeuAC w…
skm_c	C7H9O5	-1	Preserved from Nmb_iTM560
skm_e	C7H9O5	-1	Preserved from Nmb_iTM560
skm_p	C7H9O5	-1	Preserved from Nmb_iTM560
skm5p_c	C7H8O8P	-3	Preserved from Nmb_iTM560
sl26da_c	C11H16N2O7	-2	Preserved from Nmb_iTM560
sl2a6o_c	C11H12NO8	-3	Preserved from Nmb_iTM560
so2_c	O2S	0	Preserved from Nmb_iTM560
so2_e	O2S	0	Preserved from Nmb_iTM560
so2_p	O2S	0	Preserved from Nmb_iTM560
so3_c	O3S	-2	Preserved from Nmb_iTM560
so3_e	O3S	-2	Preserved from Nmb_iTM560
so3_p	O3S	-2	Preserved from Nmb_iTM560
so4_c	O4S	-2	Preserved from Nmb_iTM560
so4_e	O4S	-2	Preserved from Nmb_iTM560
so4_p	O4S	-2	Preserved from Nmb_iTM560
spmd_c	C7H22N3	3	Preserved from Nmb_iTM560
spmd_e	C7H22N3	3	Preserved from Nmb_iTM560
spmd_p	C7H22N3	3	Preserved from Nmb_iTM560
stcoa_c	C39H66N7O17P3S	-4	Preserved from Nmb_iTM560
succ_c	C4H4O4	-2	Preserved from Nmb_iTM560
succ_e	C4H4O4	-2	Preserved from Nmb_iTM560
succ_p	C4H4O4	-2	Preserved from Nmb_iTM560
succoa_c	C25H35N7O19P3S	-5	Preserved from Nmb_iTM560
suchms_c	C8H12NO6	-1	Preserved from Nmb_iTM560
sucr_e	C12H22O11	0	Preserved from Nmb_iTM560
sucr_p	C12H22O11	0	Preserved from Nmb_iTM560
sucsal_c	C4H5O3	-1	Preserved from Nmb_iTM560
sulfac_e	C2H2O5S	-2	Preserved from Nmb_iTM560
sulfac_p	C2H2O5S	-2	Preserved from Nmb_iTM560
t3c5ddeceACP_c	C23H39N2O8PRS	-1	Preserved from Nmb_iTM560
t3c5palmeACP_c	C27H47N2O8PRS	-1	Preserved from Nmb_iTM560
t3c7mrseACP_c	C25H43N2O8PRS	-1	Preserved from Nmb_iTM560
t3c7vaceACP_c	C29H51N2O8PRS	-1	Preserved from Nmb_iTM560
t3c9palmeACP_c	C27H47N2O8PRS	-1	Preserved from Nmb_iTM560
tartr_L_e	C4H4O6	0	Preserved from Nmb_iTM560
tartr_L_p	C4H4O6	0	Preserved from Nmb_iTM560
taur_e	C2H7NO3S	0	Preserved from Nmb_iTM560
taur_p	C2H7NO3S	0	Preserved from Nmb_iTM560
tcynt_e	CNS	-1	Preserved from Nmb_iTM560
tcynt_p	CNS	-1	Preserved from Nmb_iTM560
tdcoa_c	C35H58N7O17P3S	-4	Preserved from Nmb_iTM560
tddec2eACP_c	C23H41N2O8PRS	-1	Preserved from Nmb_iTM560
tdeACP_c	C25H45N2O8PRS	-1	Preserved from Nmb_iTM560
tdec2eACP_c	C21H37N2O8PRS	-1	Preserved from Nmb_iTM560
tdec3eACP_c	C21H37N2O8PRS	-1	Preserved from Nmb_iTM560
tdecoa_c	C35H56N7O17P3S	-4	Preserved from Nmb_iTM560
Tf_e	R	0	Preserved from Nmb_iTM560
TfFe3_e	RFe	3	Preserved from Nmb_iTM560
thdp_c	C7H7NO4	-2	Preserved from Nmb_iTM560
thex2eACP_c	C17H29N2O8PRS	-1	Preserved from Nmb_iTM560
thf_c	C19H21N7O6	-2	Preserved from Nmb_iTM560
thm_c	C12H17N4OS	1	Preserved from Nmb_iTM560
thm_e	C12H17N4OS	1	Preserved from Nmb_iTM560
thm_p	C12H17N4OS	1	Preserved from Nmb_iTM560
thmmp_c	C12H16N4O4PS	-1	Preserved from Nmb_iTM560
thmpp_c	C12H16N4O7P2S	-2	Preserved from Nmb_iTM560
thr_L_c	C4H9NO3	0	Preserved from Nmb_iTM560
thr_L_e	C4H9NO3	0	Preserved from Nmb_iTM560
thr_L_p	C4H9NO3	0	Preserved from Nmb_iTM560
thrp_e	C4H8NO6P	-2	Preserved from Nmb_iTM560
thrp_p	C4H8NO6P	-2	Preserved from Nmb_iTM560
thym_e	C5H6N2O2	0	Preserved from Nmb_iTM560
thym_p	C5H6N2O2	0	Preserved from Nmb_iTM560
thymd_c	C10H14N2O5	0	Preserved from Nmb_iTM560
thymd_e	C10H14N2O5	0	Preserved from Nmb_iTM560
thymd_p	C10H14N2O5	0	Preserved from Nmb_iTM560
tma_e	C3H10N	1	Preserved from Nmb_iTM560
tma_p	C3H10N	1	Preserved from Nmb_iTM560
tmao_e	C3H9NO	0	Preserved from Nmb_iTM560
tmao_p	C3H9NO	0	Preserved from Nmb_iTM560
tmrs2eACP_c	C25H45N2O8PRS	-1	Preserved from Nmb_iTM560
toct2eACP_c	C19H33N2O8PRS	-1	Preserved from Nmb_iTM560
toctd2eACP_c	C29H53N2O8PRS	-1	Preserved from Nmb_iTM560
tpalm2eACP_c	C27H49N2O8PRS	-1	Preserved from Nmb_iTM560
trdox_c	X	0	Preserved from Nmb_iTM560
trdrd_c	XH2	0	Preserved from Nmb_iTM560
tre_e	C12H22O11	0	Preserved from Nmb_iTM560
tre_p	C12H22O11	0	Preserved from Nmb_iTM560
trnaglu_c	R	0	Preserved from Nmb_iTM560
trp_L_c	C11H12N2O2	0	Preserved from Nmb_iTM560
trp_L_e	C11H12N2O2	0	Preserved from Nmb_iTM560
trp_L_p	C11H12N2O2	0	Preserved from Nmb_iTM560
tsul_c	O3S2	-2	Preserved from Nmb_iTM560
tsul_e	O3S2	-2	Preserved from Nmb_iTM560
tsul_p	O3S2	-2	Preserved from Nmb_iTM560
ttdca_e	C14H27O2	-1	Preserved from Nmb_iTM560
ttdca_p	C14H27O2	-1	Preserved from Nmb_iTM560
ttdcap_c	C14H28O5P	-1	Added to iNgo_558 from BIGG
ttdcea_e	C14H25O2	-1	Preserved from Nmb_iTM560
ttdcea_p	C14H25O2	-1	Preserved from Nmb_iTM560
ttdceap_c	C14H26O5P	-1	Added to iNgo_558 from BIGG
tungs_e	O4W1	-2	Preserved from Nmb_iTM560
tungs_p	O4W1	-2	Preserved from Nmb_iTM560
tym_e	C8H12NO	1	Preserved from Nmb_iTM560
tym_p	C8H12NO	1	Preserved from Nmb_iTM560
tyr_L_c	C9H11NO3	0	Preserved from Nmb_iTM560
tyr_L_e	C9H11NO3	0	Preserved from Nmb_iTM560
tyr_L_p	C9H11NO3	0	Preserved from Nmb_iTM560
tyrp_e	C9H10NO6P	-2	Preserved from Nmb_iTM560
tyrp_p	C9H10NO6P	-2	Preserved from Nmb_iTM560
u23ga_c	C41H71N3O20P2	-2	Preserved from Nmb_iTM560
u3aga_c	C29H47N3O19P2	-2	Preserved from Nmb_iTM560
u3hga_c	C27H46N3O18P2	-1	Preserved from Nmb_iTM560
uaagmda_c	C95H152N8O28P2	-4	Preserved from Nmb_iTM560
uaccg_c	C20H26N3O19P2	-3	Preserved from Nmb_iTM560
uacgam_c	C17H25N3O17P2	-2	Preserved from Nmb_iTM560
uacgam_e	C17H25N3O17P2	-2	Preserved from Nmb_iTM560
uacgam_p	C17H25N3O17P2	-2	Preserved from Nmb_iTM560
uagmda_c	C87H139N7O23P2	-4	Preserved from Nmb_iTM560
uama_c	C23H33N4O20P2	-3	Preserved from Nmb_iTM560
uamag_c	C28H39N5O23P2	-4	Preserved from Nmb_iTM560
uamr_c	C20H28N3O19P2	-3	Preserved from Nmb_iTM560
udcpdp_c	C55H89O7P2	-3	Preserved from Nmb_iTM560
udcpdp_p	C55H89O7P2	-3	Preserved from Nmb_iTM560
udcpp_c	C55H89O4P	-2	Preserved from Nmb_iTM560
udcpp_p	C55H89O4P	-2	Preserved from Nmb_iTM560
udp_c	C9H11N2O12P2	-3	Preserved from Nmb_iTM560
udpacgal_e	C17H25N3O17P2	-2	Preserved from Nmb_iTM560
udpacgal_p	C17H25N3O17P2	-2	Preserved from Nmb_iTM560
udpg_c	C15H22N2O17P2	-2	Preserved from Nmb_iTM560
udpg_e	C15H22N2O17P2	-2	Preserved from Nmb_iTM560
udpg_p	C15H22N2O17P2	-2	Preserved from Nmb_iTM560
udpgal_c	C15H22N2O17P2	-2	Preserved from Nmb_iTM560
udpgal_e	C15H22N2O17P2	-2	Preserved from Nmb_iTM560
udpgal_p	C15H22N2O17P2	-2	Preserved from Nmb_iTM560
udpglcur_e	C15H19N2O18P2	-3	Preserved from Nmb_iTM560
udpglcur_p	C15H19N2O18P2	-3	Preserved from Nmb_iTM560
ugmd_c	C35H51N7O26P2	-4	Preserved from Nmb_iTM560
ugmda_c	C41H61N9O28P2	-4	Preserved from Nmb_iTM560
um4p_c	C38H56N8O27P2	-4	Preserved from Nmb_iTM560
ump_c	C9H11N2O9P	-2	Preserved from Nmb_iTM560
ump_e	C9H11N2O9P	-2	Preserved from Nmb_iTM560
ump_p	C9H11N2O9P	-2	Preserved from Nmb_iTM560
unaga_c	C63H103NO12P2	-2	Preserved from Nmb_iTM560
uppg3_c	C40H36N4O16	-8	Preserved from Nmb_iTM560
ura_c	C4H4N2O2	0	Preserved from Nmb_iTM560
ura_e	C4H4N2O2	0	Preserved from Nmb_iTM560
ura_p	C4H4N2O2	0	Preserved from Nmb_iTM560
urea_c	CH4N2O	0	Preserved from Nmb_iTM560
urea_e	CH4N2O	0	Preserved from Nmb_iTM560
urea_p	CH4N2O	0	Preserved from Nmb_iTM560
uri_c	C9H12N2O6	0	Preserved from Nmb_iTM560
utp_c	C9H11N2O15P3	-4	Preserved from Nmb_iTM560
val_L_c	C5H11NO2	0	Preserved from Nmb_iTM560
val_L_e	C5H11NO2	0	Preserved from Nmb_iTM560
val_L_p	C5H11NO2	0	Preserved from Nmb_iTM560
xan_c	C5H4N4O2	0	Preserved from Nmb_iTM560
xan_e	C5H4N4O2	0	Preserved from Nmb_iTM560
xan_p	C5H4N4O2	0	Preserved from Nmb_iTM560
xmp_c	C10H11N4O9P	-2	Preserved from Nmb_iTM560
xmp_e	C10H11N4O9P	-2	Preserved from Nmb_iTM560
xmp_p	C10H11N4O9P	-2	Preserved from Nmb_iTM560
xtp_c	C10H11N4O15P3	-4	Preserved from Nmb_iTM560
xtsn_c	C10H12N4O6	0	Preserved from Nmb_iTM560
xtsn_e	C10H12N4O6	0	Preserved from Nmb_iTM560
xtsn_p	C10H12N4O6	0	Preserved from Nmb_iTM560
xu5p_D_c	C5H9O8P	-2	Preserved from Nmb_iTM560
xyl_D_e	C5H10O5	0	Preserved from Nmb_iTM560
xyl_D_p	C5H10O5	0	Preserved from Nmb_iTM560
xylu_L_e	C5H10O5	0	Preserved from Nmb_iTM560
xylu_L_p	C5H10O5	0	Preserved from Nmb_iTM560
zn2_c	Zn	2	Preserved from Nmb_iTM560
zn2_e	Zn	2	Preserved from Nmb_iTM560
zn2_p	Zn	2	Preserved from Nmb_iTM560

## Sheet: Model Genes
NGO ids in Ngo_558	NME IDs in Nmb_iTM560	Protein IDs in CarveMe FA1090	Annotation Notes	Source
NGO0003	NMB1900	YP_207188.1	Auto Called Based >80% Homology
NGO0017	NMB1887	YP_207198.1	Auto Called Based >80% Homology
NGO0027	NMB1876	YP_207208.1	Auto Called Based >80% Homology
NGO0029	NMB1874	YP_207210.1	Auto Called Based >80% Homology
NGO0034	NMB1869	YP_207215.1	Auto Called Based >80% Homology
NGO0036	NMB1867	YP_207217.1	Auto Called Based >80% Homology
NGO0040	NMB1864	YP_207220.1	Auto Called Based >80% Homology
NGO0044	NMB1861	YP_207223.1	Auto Called Based >80% Homology
NGO0045	NMB1860	YP_207224.1	Auto Called Based >80% Homology
NGO0048	NMB1855	YP_207227.1	Auto Called Based >80% Homology
NGO0053	NMB1849	YP_207230.1	Auto Called Based >80% Homology
NGO0057	#N/A	YP_207234.1	Identified by CarveMe, confirmed with KEGG/other literature, and added	Carveme, KEGG
NGO0059	#N/A	YP_207236.1	Identified by CarveMe for reaction FADRx. CARVEME indicates FADRx uses NGO0059 or NGO0659. However NGO0659 has different annotations in KEGG that do not match this function. Removed NGO0659.	CarveMe, KEGG
NGO0060	NMB1841	YP_207237.1	Auto Called Based >80% Homology
NGO0062	NMB1839	YP_207238.1	Auto Called Based >80% Homology
NGO0068	NMB1834	YP_207243.1	Auto Called Based >80% Homology
NGO0072	NMB1831	YP_207247.1	Auto Called Based >80% Homology
NGO00720	#N/A	#N/A	NGO1684 was Identified by CarveME as performing reaction GTPCI. Howerver, performs a reaction in a pathway involved in folate synthesis just downstream. Corrected and added the full pathway. To include NGO0387 (GTPCI), NGO0131, NGO00720, NGO0129, NGO1684 (https://www.genome.jp/pathway/ngo00790+NGO_1684)	KEGG
NGO0073	NMB1830	YP_207248.1	Auto Called Based >80% Homology
NGO0082	NMB1823	YP_207255.1	Auto Called Based >80% Homology
NGO0089	NMB1817	YP_207262.1	Auto Called Based >80% Homology
NGO0092	NMB1814	YP_207265.1	Auto Called Based >80% Homology
NGO0093	NMB1813	YP_207266.1	Auto Called Based >80% Homology
NGO0099	NMB1807	YP_207272.1	Auto Called Based >80% Homology
NGO0101	NMB1805	#N/A	Auto Called Based >80% Homology
NGO0105	NMB1801	#N/A	Auto Called Based >80% Homology
NGO0106	NMB1799	#N/A	Auto Called Based >80% Homology
NGO0107	NMB1797	YP_207280.1	Auto Called Based >80% Homology
NGO0110	NMB1794	#N/A	Auto Called Based >80% Homology
NGO0114	#N/A	YP_207286.1	Identified by CarveMe, confirmed with KEGG/other literature, and added	Carveme, KEGG
NGO0118	NMB1787	YP_207290.1	Auto Called Based >80% Homology
NGO0129	#N/A	#N/A	NGO1684 was Identified by CarveME as performing reaction GTPCI. Howerver, performs a reaction in a pathway involved in folate synthesis just downstream. Corrected and added the full pathway. To include NGO0387 (GTPCI), NGO0131, NGO00720, NGO0129, NGO1684 (https://www.genome.jp/pathway/ngo00790+NGO_1684)	KEGG
NGO0131	#N/A	#N/A	NGO1684 was Identified by CarveME as performing reaction GTPCI. Howerver, performs a reaction in a pathway involved in folate synthesis just downstream. Corrected and added the full pathway. To include NGO0387 (GTPCI), NGO0131, NGO00720, NGO0129, NGO1684 (https://www.genome.jp/pathway/ngo00790+NGO_1684)	KEGG
NGO0135	NMB0530	YP_207305.1	Auto Called Based >80% Homology
NGO0136	NMB0531	YP_207306.1	Auto Called Based >80% Homology
NGO0142	NMB0535	YP_207312.1	Auto Called Based >80% Homology
NGO0143	NMB0536	YP_207313.1	Auto Called Based >80% Homology
NGO0144	NMB0537	#N/A	Auto Called Based >80% Homology
NGO0146	NMB0539	YP_207316.1	Auto Called Based >80% Homology
NGO0154	NMB1418	#N/A	Auto Called Based >80% Homology
NGO0158	NMB1416	YP_207327.1	Auto Called Based >80% Homology
NGO0168	NMB0586	YP_207336.1	Auto Called Based >80% Homology
NGO0169	NMB0587	#N/A	Auto Called Based >80% Homology
NGO0170	NMB0588	#N/A	Auto Called Based >80% Homology
NGO0185	NMB0603	YP_207352.1	Auto Called Based >80% Homology
NGO0186	#N/A	YP_207353.1	Identified by CarveMe, confirmed with KEGG/other literature, and added	Carveme, KEGG
NGO0192	NMB0610	#N/A	Auto Called Based >80% Homology
NGO0195	NMB0611	YP_207360.1	Auto Called Based >80% Homology
NGO0196	NMB0612	YP_207361.1	Auto Called Based >80% Homology
NGO0197	NMB0614	#N/A	Auto Called Based >80% Homology
NGO0198	NMB0615	#N/A	Auto Called Based >80% Homology
NGO0200	NMB0618	YP_207365.1	Auto Called Based >80% Homology
NGO0203	NMB0620	YP_207368.1	Auto Called Based >80% Homology
NGO0206	NMB0623	#N/A	Auto Called Based >80% Homology
NGO0210	NMB0627	YP_207375.1	Auto Called Based >80% Homology
NGO0211	NMB0628	YP_207376.1	Auto Called Based >80% Homology
NGO0212	NMB0629	YP_207377.1	Auto Called Based >80% Homology
NGO0213	NMB0630	YP_207378.1	Auto Called Based >80% Homology
NGO0214	NMB0631	YP_207379.1	Auto Called Based >80% Homology
NGO0215	NMB0632	YP_207380.1	Auto Called Based >80% Homology
NGO0216	NMB0633	YP_207381.1	Auto Called Based >80% Homology
NGO0217	NMB0634	YP_207382.1	Auto Called Based >80% Homology
NGO0219	NMB0637	YP_207384.1	Auto Called Based >80% Homology
NGO0220	NMB0638	YP_207385.1	Auto Called Based >80% Homology
NGO0221	NMB0639	YP_207386.1	Auto Called Based >80% Homology
NGO0223	NMB0641	YP_207388.1	Auto Called Based >80% Homology
NGO0224	#N/A	#N/A	CarveMe annotated gene NGO1334 for reaction DNTPPA. This reaction was already present in the model and annotated with the gene NGO1506 based on homology to N. meningitidis However KEGG annotates NGO1506 as a 8-oxo-dGTP diphosphatase (MutT), KEGG reaction R09832. NGO1334 is annotated as a putative RNA pyrophosphohydrolase and the the function isn't clear. I decided to link NGO0224 to teh reaction …
NGO0230	NMB0661	YP_207395.1	Auto Called Based >80% Homology
NGO0231	#N/A	YP_207396.1	Identified by CarveMe, confirmed with KEGG/other literature, and added	Carveme, KEGG
NGO0234	NMB0665	YP_207399.1	Auto Called Based >80% Homology
NGO0235	NMB0666	YP_207400.1	Auto Called Based >80% Homology
NGO0237	NMB0668	YP_207402.1	Auto Called Based >80% Homology
NGO0239	NMB0670	YP_207404.1	Auto Called Based >80% Homology
NGO0242	NMB0672	YP_207407.1	Auto Called Based >80% Homology
NGO0245	NMB0675	YP_207410.1	Auto Called Based >80% Homology
NGO0248	NMB0678	YP_207413.1	Auto Called Based >80% Homology
NGO0249	NMB0679	YP_207414.1	Auto Called Based >80% Homology
NGO0255	NMB0682	YP_207418.1	Auto Called Based >80% Homology
NGO0257	NMB0684	YP_207420.1	Auto Called Based >80% Homology
NGO0261	NMB0688	YP_207424.1	Auto Called Based >80% Homology
NGO0263	NMB0690	YP_207426.1	Auto Called Based >80% Homology
NGO0266	NMB0693	YP_207429.1	Auto Called Based >80% Homology
NGO0269	NMB0696	#N/A	Auto Called Based >80% Homology
NGO0274	NMB0699	YP_207436.1	Auto Called Based >80% Homology
NGO0291	NMB0716	YP_207451.1	cvrA K(+)/H(+) antiporter. Nucleotide and kegg ortholog.	KEGG
NGO0293	NMB0718	YP_207453.1	Auto Called Based >80% Homology
NGO0308	NMB0732	#N/A	Auto Called Based >80% Homology
NGO0309	NMB0733	#N/A	Auto Called Based >80% Homology
NGO0310	NMB0734	#N/A	Auto Called Based >80% Homology
NGO0312	NMB0735	YP_207471.1	Auto Called Based >80% Homology
NGO0313	NMB0736	YP_207472.1	Auto Called Based >80% Homology
NGO0321	NMB0743	YP_207480.1	Auto Called Based >80% Homology
NGO0323	NMB0745	YP_207482.1	Auto Called Based >80% Homology
NGO0327	NMB0749	YP_207485.1	Auto Called Based >80% Homology
NGO0328	NMB0750	YP_207486.1	Auto Called Based >80% Homology
NGO0332	NMB0756	YP_207490.1	Auto Called Based >80% Homology
NGO0333	NMB0757	#N/A	Auto Called Based >80% Homology
NGO0338	NMB0760	YP_207495.1	Auto Called Based >80% Homology
NGO0340	NMB0763	YP_207497.1	Auto Called Based >80% Homology
NGO0345	NMB0767	YP_207501.1	Auto Called Based >80% Homology
NGO0351	#N/A	YP_207507.1	Identified by CarveMe, confirmed with KEGG/other literature, and added	Carveme, KEGG
NGO0353	NMB0774	YP_207509.1	Auto Called Based >80% Homology
NGO0359	NMB0777	YP_207515.1	Auto Called Based >80% Homology
NGO0360	NMB0778	#N/A	Auto Called Based >80% Homology
NGO0362	NMB0781	YP_207518.1	Auto Called Based >80% Homology
NGO0372	NMB0787	YP_207528.1	Auto Called Based >80% Homology
NGO0373	NMB0788	YP_207529.1	Auto Called Based >80% Homology
NGO0374	NMB0789	YP_207530.1	Auto Called Based >80% Homology
NGO0375	NMB0790	YP_207531.1	Auto Called Based >80% Homology
NGO0377	NMB0792	YP_207533.1	Auto Called Based >80% Homology
NGO0385	NMB0801	YP_207541.1	Auto Called Based >80% Homology
NGO0386	NMB0802	YP_207542.1	Auto Called Based >80% Homology
NGO0387	#N/A	YP_207543.1	NGO1684 was Identified by CarveME as performing reaction GTPCI. Howerver, performs a reaction in a pathway involved in folate synthesis just downstream. Corrected and added the full pathway. To include NGO0387 (GTPCI), NGO0131, NGO00720, NGO0129, NGO1684 (https://www.genome.jp/pathway/ngo00790+NGO_1684)	KEGG
NGO0388	#N/A	YP_207544.1	NGO1684 was Identified by CarveME as performing reaction GTPCI. Howerver, performs a reaction in a pathway involved in folate synthesis just downstream. Corrected and added the full pathway. To include NGO0387 (GTPCI), NGO0131, NGO00720, NGO0129, NGO1684 (https://www.genome.jp/pathway/ngo00790+NGO_1684)	KEGG
NGO0390	NMB0807	YP_207546.1	Auto Called Based >80% Homology
NGO0394	NMB0811	YP_207550.1	Auto Called Based >80% Homology
NGO0397	NMB0814	#N/A	Auto Called Based >80% Homology
NGO0398	NMB0815	YP_207554.1	Auto Called Based >80% Homology
NGO0400	NMB0823	YP_207556.1	Auto Called Based >80% Homology
NGO0401	NMB0824	YP_207557.1	Auto Called Based >80% Homology
NGO0403	NMB0828	YP_207559.1	Auto Called Based >80% Homology
NGO0421	NMB0849	YP_207576.1	Auto Called Based >80% Homology
NGO0435	NMB0869	YP_207589.1	Auto Called Based >80% Homology
NGO0436	NMB0870	YP_207590.1	Auto Called Based >80% Homology
NGO0437	NMB0871	YP_207591.1	Auto Called Based >80% Homology
NGO0440	NMB0874	YP_207593.1	Auto Called Based >80% Homology
NGO0441	NMB0875	YP_207594.1	Auto Called Based >80% Homology
NGO0443	NMB0877	YP_207596.1	Auto Called Based >80% Homology
NGO0444	NMB0878	YP_207597.1	Auto Called Based >80% Homology
NGO0445	NMB0879	#N/A	Auto Called Based >80% Homology
NGO0446	NMB0880	#N/A	Auto Called Based >80% Homology
NGO0450	NMB0884	#N/A	Evidence of superoxide dismutase NGO0450	https://onlinelibrary.wiley.com/doi/full/10.1046/j.1365-2958.2001.02460.x
NGO0459	NMB0893	YP_207609.1	Auto Called Based >80% Homology
NGO0460	NMB0894	YP_207610.1	Auto Called Based >80% Homology
NGO04615	NMB1017	#N/A	ID'd by nucleotide homology. 5' end is truncated in GC.	https://www.microbiologyresearch.org/content/journal/micro/10.1099/mic.0.000728
NGO0526	NMB1252	YP_207676.1	Auto Called Based >80% Homology
NGO0529	NMB1277	YP_207679.1	Auto Called Based >80% Homology
NGO0530	NMB1276	YP_207680.1	Auto Called Based >80% Homology
NGO0533	NMB1274	#N/A	Auto Called Based >80% Homology
NGO0534	NMB1273	#N/A	Auto Called Based >80% Homology
NGO0537	NMB1271	#N/A	Auto Called Based >80% Homology
NGO0556	NMB1029	YP_207702.1	Auto Called Based >80% Homology
NGO0562	NMB1344	YP_207707.1	Auto Called Based >80% Homology
NGO0564	NMB1342	YP_207709.1	Auto Called Based >80% Homology
NGO0565	NMB1341	YP_207710.1	Auto Called Based >80% Homology
NGO0571	#N/A	YP_207716.1	Identified by CarveMe, confirmed with KEGG/other literature, and added	Carveme, KEGG
NGO0579	NMB1325	YP_207722.1	Auto Called Based >80% Homology
NGO0580	NMB1324	YP_207723.1	Auto Called Based >80% Homology
NGO0586	NMB1318	YP_207729.1	Auto Called Based >80% Homology
NGO0589	NMB1315	YP_207732.1	Auto Called Based >80% Homology
NGO0594	NMB1310	YP_207736.1	Auto Called Based >80% Homology
NGO0597	NMB1307	#N/A	Auto Called Based >80% Homology
NGO0600	NMB1305	YP_207741.1	Auto Called Based >80% Homology
NGO0605	NMB1300	YP_207745.1	Auto Called Based >80% Homology
NGO0608	#N/A	YP_207748.1	Identified by CarveMe, confirmed with KEGG/other literature, and added	Carveme, KEGG
NGO0611	NMB1294	YP_207751.1	Auto Called Based >80% Homology
NGO0614	NMB1291	YP_207753.1	Auto Called Based >80% Homology
NGO0615	NMB1288	#N/A	Auto Called Based >80% Homology
NGO0617	NMB1285	YP_207757.1	Auto Called Based >80% Homology
NGO0619	NMB1283	YP_207759.1	Auto Called Based >80% Homology
NGO0620	NMB1282	YP_207760.1	Auto Called Based >80% Homology
NGO0626	NMB1279	YP_207766.1	Auto Called Based >80% Homology
NGO0636	NMB1379	YP_207775.1	Auto Called Based >80% Homology
NGO0639	NMB1377	YP_207778.1	Auto Called Based >80% Homology
NGO0646	NMB1371	YP_207785.1	Auto Called Based >80% Homology
NGO0652	#N/A	YP_207791.1	NGO1684 was Identified by CarveME as performing reaction GTPCI. Howerver, performs a reaction in a pathway involved in folate synthesis just downstream. Corrected and added the full pathway. To include NGO0387 (GTPCI), NGO0131, NGO00720, NGO0129, NGO1684 (https://www.genome.jp/pathway/ngo00790+NGO_1684)	KEGG
NGO0654	NMB1364	YP_207793.1	Auto Called Based >80% Homology
NGO0656	NMB1362	YP_207795.1	Auto Called Based >80% Homology
NGO0658	NMB1360	YP_207797.1	Auto Called Based >80% Homology
NGO0660	NMB1358	#N/A	Auto Called Based >80% Homology
NGO0662	NMB1356	#N/A	Auto Called Based >80% Homology
NGO0663	NMB1355	#N/A	Auto Called Based >80% Homology
NGO0665	NMB1353	YP_207804.1	Auto Called Based >80% Homology
NGO0671	NMB1347	YP_207810.1	Auto Called Based >80% Homology
NGO0674	NMB1031	YP_207813.1	Auto Called Based >80% Homology
NGO0676	#N/A	YP_207815.1	Identified by CarveMe, confirmed with KEGG/other literature, and added	Carveme, KEGG
NGO0677	NMB1034	YP_207816.1	Auto Called Based >80% Homology
NGO0679	NMB1036	YP_207818.1	Auto Called Based >80% Homology
NGO0680	NMB1037	#N/A	Auto Called Based >80% Homology
NGO0685	NMB1042	YP_207824.1	Auto Called Based >80% Homology
NGO0689	NMB1046	YP_207828.1	Auto Called Based >80% Homology
NGO0704	NMB1256	YP_207840.1	Auto Called Based >80% Homology
NGO0713	NMB1394	YP_207845.1	Auto Called Based >80% Homology
NGO0714	NMB1393	YP_207846.1	Auto Called Based >80% Homology
NGO0715	NMB1392	YP_207847.1	Auto Called Based >80% Homology
NGO0716	NMB1391	YP_207848.1	Auto Called Based >80% Homology
NGO0717	NMB1390	YP_207849.1	Auto Called Based >80% Homology
NGO0719	NMB1388	YP_207851.1	Auto Called Based >80% Homology
NGO07395	NMB0578	#N/A	Auto Called Based >80% Homology
NGO0740	NMB1446	YP_207869.1	Auto Called Based >80% Homology
NGO0746	NMB1441	#N/A	Auto Called Based >80% Homology
NGO0748	NMB1439	YP_207877.1	Auto Called Based >80% Homology
NGO0755	NMB1247	#N/A	Auto Called Based >80% Homology
NGO0758	NMB1244	YP_207885.1	Auto Called Based >80% Homology
NGO0779	NMB1228	YP_207905.1	Auto Called Based >80% Homology
NGO0792	NMB1217	YP_207918.1	Auto Called Based >80% Homology
NGO0793	NMB1216	YP_207919.1	Auto Called Based >80% Homology
NGO0799	NMB1201	YP_207925.1	Auto Called Based >80% Homology
NGO0806	NMB1191	#N/A	CysG and CysN are fused in Gc.	https://doi.org/10.1099/mic.0.000728
NGO0809	NMB1150	YP_207933.1	Auto Called Based >80% Homology
NGO0813	NMB1146	YP_207937.1	Auto Called Based >80% Homology
NGO0815	NMB1145	YP_207939.1	Auto Called Based >80% Homology
NGO0821	NMB1139	YP_207944.1	Auto Called Based >80% Homology
NGO08225	NMB0401	#N/A	Auto Called Based >80% Homology
NGO0844	NMB1074	YP_207961.1	Auto Called Based >80% Homology
NGO0845	NMB1073	#N/A	Auto Called Based >80% Homology
NGO0848	NMB1070	YP_207965.1	Auto Called Based >80% Homology
NGO0849	NMB1069	#N/A	NGO0849 is a psuedogene in Gc	NCBI
NGO0850	NMB1068	YP_207966.1	Auto Called Based >80% Homology
NGO0857	NMB1063	YP_207971.1	Auto Called Based >80% Homology
NGO0858	#N/A	YP_207972.1	Identified by CarveMe, confirmed with KEGG/other literature, and added	CarveMe, KEGG, https://www.ncbi.nlm.nih.gov/pmc/articles/PMC4697154/)
NGO0862	NMB1060	YP_207976.1	Auto Called Based >80% Homology
NGO0866	NMB1055	YP_207979.1	Auto Called Based >80% Homology
NGO0872	NMB1021	YP_207985.1	Auto Called Based >80% Homology
NGO0875	NMB1019	YP_207988.1	Auto Called Based >80% Homology
NGO08805	NMB0340	#N/A	Auto Called Based >80% Homology
NGO0890	NMB0997	YP_208001.1	Auto Called Based >80% Homology
NGO0893	NMB0998	YP_208004.1	Auto Called Based >80% Homology
NGO0900	NMB1432	YP_208010.1	Auto Called Based >80% Homology
NGO0902	#N/A	YP_208012.1	NGO1684 was Identified by CarveME as performing reaction GTPCI. Howerver, performs a reaction in a pathway involved in folate synthesis just downstream. Corrected and added the full pathway. To include NGO0387 (GTPCI), NGO0131, NGO00720, NGO0129, NGO1684 (https://www.genome.jp/pathway/ngo00790+NGO_1684)	KEGG
NGO0904	#N/A	YP_208014.1	CARVEME revealed that NGO0904-NGO0906 is not present in the Gc model - which was recently discovered as an Gc lactate dehydrogenase.	PMCID: PMC4215069 PMCID: PMC7530546
NGO0905	#N/A	YP_208015.1	CARVEME revealed that NGO0904-NGO0906 is not present in the Gc model - which was recently discovered as an Gc lactate dehydrogenase.	PMCID: PMC4215069 PMCID: PMC7530546
NGO0906	#N/A	YP_208016.1	CARVEME revealed that NGO0904-NGO0906 is not present in the Gc model - which was recently discovered as an Gc lactate dehydrogenase.	PMCID: PMC4215069 PMCID: PMC7530546
NGO0912	NMB0960	YP_208020.1	Auto Called Based >80% Homology
NGO0913	NMB0959	YP_208021.1	Auto Called Based >80% Homology
NGO0915	NMB0957	YP_208023.1	Auto Called Based >80% Homology
NGO0916	NMB0956	YP_208024.1	Auto Called Based >80% Homology
NGO0917	NMB0955	YP_208025.1	Auto Called Based >80% Homology
NGO0918	NMB0954	YP_208026.1	Auto Called Based >80% Homology
NGO0920	NMB0951	YP_208028.1	Auto Called Based >80% Homology
NGO0921	NMB0950	YP_208029.1	Auto Called Based >80% Homology
NGO0922	NMB0949	YP_208030.1	Auto Called Based >80% Homology
NGO0923	NMB0948	YP_208031.1	Auto Called Based >80% Homology
NGO0925	NMB0947	YP_208033.1	Auto Called Based >80% Homology
NGO0928	NMB0944	YP_208036.1	Auto Called Based >80% Homology
NGO0929	NMB0943	YP_208037.1	Auto Called Based >80% Homology
NGO0933	NMB0940	YP_208041.1	Auto Called Based >80% Homology
NGO0947	NMB0929	YP_208050.1	Auto Called Based >80% Homology
NGO0956	NMB1498	YP_208057.1	Auto Called Based >80% Homology
NGO0962	NMB1505	YP_208063.1	Auto Called Based >80% Homology
NGO0968	NMB1509	YP_208066.1	Auto Called Based >80% Homology
NGO0970	NMB1511	YP_208068.1	Auto Called Based >80% Homology
NGO0971	NMB1512	YP_208069.1	Auto Called Based >80% Homology
NGO0972	NMB1513	YP_208070.1	Auto Called Based >80% Homology
NGO0977	NMB1518	YP_208075.1	Auto Called Based >80% Homology
NGO0978	NMB1519	#N/A	Auto Called Based >80% Homology
NGO0987	NMB1527	YP_208084.1	Auto Called Based >80% Homology
NGO0991	NMB1530	YP_208087.1	Auto Called Based >80% Homology
NGO0994	#N/A	#N/A	NGO1769 was identified by CarveMe for reduction of H2O2 to water facilitated by cytochrome c peroxidase, with Laz as an electron donor. Laz is encoded by NGO0994	CarveMe, KEGG, https://doi.org/10.1002/1873-3468.13053
NGO10090	NMB0088	#N/A	Auto Called Based >80% Homology
NGO10165	NMB0081	#N/A	Auto Called Based >80% Homology
NGO1028	NMB1457	YP_208116.1	Auto Called Based >80% Homology
NGO1029	NMB1613	YP_208117.1	May be a psuedogene - NCBI has split this whole gene into NGO06020 and NGO06025. Replaced with FumC (NGO1029) which is the enzyme used in the absence of iron.	NCBI
NGO1033	#N/A	YP_208121.1	Identified by CarveMe, confirmed with KEGG/other literature, and added	CarveMe, KEGG
NGO1041	NMB1467	YP_208125.1	Auto Called Based >80% Homology
NGO1047	#N/A	YP_208131.1	Identified by CarveMe, confirmed with KEGG/other literature, and added	CarveMe, KEGG
NGO1052	#N/A	YP_208135.1	For PGLYCP - CARVEME indicates NGO1052, whereas KEGG indicates NGO0073 and NGO1052. NGO0203 was listed based on homology to N. meneingitidis. However, NGO0203 has a different EC number - EC 3.1.3.105 . I am replacing with the KEGG/CARVEME gene annotations.	CarveMe, KEGG
NGO1058	NMB1484	YP_208140.1	Auto Called Based >80% Homology
NGO1061	NMB1488	YP_208143.1	Auto Called Based >80% Homology
NGO1079	NMB0924	YP_208158.1	Auto Called Based >80% Homology
NGO1080	NMB0923	#N/A	Auto Called Based >80% Homology
NGO1081	NMB0922	#N/A	Auto Called Based >80% Homology
NGO1082	NMB0920	YP_208161.1	Auto Called Based >80% Homology
NGO1134	NMB1254	YP_208213.1	Auto Called Based >80% Homology
NGO1149	NMB1609	YP_208228.1	Auto Called Based >80% Homology
NGO1152	NMB1612	#N/A	Auto Called Based >80% Homology
NGO1154	#N/A	YP_208232.1	Identified by CarveMe, confirmed with KEGG/other literature, and added	CarveMe, KEGG
NGO1160	NMB1616	YP_208238.1	Auto Called Based >80% Homology
NGO1183	NMB1996	YP_208255.1	Auto Called Based >80% Homology
NGO1187	NMB1997	YP_208259.1	Auto Called Based >80% Homology
NGO1188	NMB1999	YP_208260.1	Auto Called Based >80% Homology
NGO1194	NMB2005	YP_208266.1	Auto Called Based >80% Homology
NGO1195	NMB2006	YP_208267.1	Auto Called Based >80% Homology
NGO1198	NMB2010	#N/A	Auto Called Based >80% Homology
NGO1203	NMB0967	YP_208274.1	Auto Called Based >80% Homology
NGO1204	#N/A	YP_208275.1	Identified with CarveMe. The reaction, ANS, already exists the Gc model, however according to CarveMe, and KEGG, the model GPR should require NGO9872 and NGO1204.	CarveMe, KEGG
NGO1206	NMB0963	YP_208277.1	Auto Called Based >80% Homology
NGO1212	NMB1554	YP_208283.1	Auto Called Based >80% Homology
NGO1213	NMB1555	YP_208284.1	Auto Called Based >80% Homology
NGO1216	NMB1558	YP_208287.1	Auto Called Based >80% Homology
NGO1217	NMB1559	YP_208288.1	Auto Called Based >80% Homology
NGO1224	NMB1566	YP_208295.1	Auto Called Based >80% Homology
NGO1227	#N/A	YP_208298.1	CarveMe identified as Cytosol leucyl aminopeptidase, LAP (aminopeptidase A). ampA/pepA /lap (adding only for AMPTASEPG. AMPTASECG already exists with NGO0158 listed.	CarveMe, KEGG
NGO1231	NMB1572	YP_208302.1	Auto Called Based >80% Homology
NGO1232	NMB1573	YP_208303.1	Auto Called Based >80% Homology
NGO1233	NMB1574	YP_208304.1	Auto Called Based >80% Homology
NGO1235	NMB1576	YP_208306.1	Auto Called Based >80% Homology
NGO1236	NMB1577	YP_208307.1	Auto Called Based >80% Homology
NGO1238	NMB1579	YP_208309.1	Auto Called Based >80% Homology
NGO1240	NMB1581	YP_208311.1	Auto Called Based >80% Homology
NGO1241	NMB1582	#N/A	Auto Called Based >80% Homology
NGO1242	NMB1583	YP_208313.1	Auto Called Based >80% Homology
NGO1243	#N/A	YP_208314.1	CarveME identified NGO1243 for reactions GLYCLTDx and GHBDHy. Ngo2043 was already listed for GLYCLTDx. However Kegg indicates NGO2043 is a possible alanine aminotransferase (unknown EC number). Interestingly, GLYCLTDx is not indicated for Gc in Kegg at all. For GHBDHy there is also no evidence that this reaction occurs in Gc. Kegg indicates that NGO1243 is a 3-hydroxyisobutyerate dehydrogenase. W…
NGO1247	NMB1588	YP_208318.1	Auto Called Based >80% Homology
NGO1253	NMB1594	YP_208324.1	Auto Called Based >80% Homology
NGO1258	NMB1604	YP_208329.1	Auto Called Based >80% Homology
NGO1274	NMB1620	YP_208343.1	Auto Called Based >80% Homology
NGO1275	NMB1622	YP_208344.1	Auto Called Based >80% Homology
NGO1276	NMB1623	#N/A	Auto Called Based >80% Homology
NGO1283	NMB1640	YP_208349.1	Auto Called Based >80% Homology
NGO1290	NMB1647	YP_208356.1	Auto Called Based >80% Homology
NGO1295	NMB1651	YP_208361.1	Auto Called Based >80% Homology
NGO1307	NMB1658	YP_208371.1	Auto Called Based >80% Homology
NGO1308	NMB1659	YP_208372.1	Auto Called Based >80% Homology
NGO1310	NMB1661	YP_208374.1	Auto Called Based >80% Homology
NGO1311	NMB1662	YP_208375.1	Auto Called Based >80% Homology
NGO1312	NMB1663	YP_208376.1	Auto Called Based >80% Homology
NGO1318	NMB1669	#N/A	Auto Called Based >80% Homology
NGO1325	#N/A	YP_208388.1	Model has NGO1406 annotated for GLYCL. CARVEME has NGO1325 annotated. The Glycine cleavage system is a functional system composed of 4 different components *H, P, T, and L. All 4 components should be required for function of this system. As such, I am listing ALL 6 genes, indicated in KEGG, for this reaction.	https://www.biocyc.org/GCF_000006845/NEW-IMAGE?type=PATHWAY&object=GLYCLEAV-PWY
NGO1328	NMB1677	#N/A	Auto Called Based >80% Homology
NGO1329	NMB1678	YP_208391.1	Auto Called Based >80% Homology
NGO1331	NMB1680	YP_208393.1	Auto Called Based >80% Homology
NGO1334	#N/A	YP_208396.1	Identified by CarveMe. The reaction, DNMPPA is not annotated in KEGG, but is predicted to use an enzyme with E.C. number 3.6.1-, and is listed as an orphan gene in the current model. I am tentatively de-orphaning the gene by adding the annotation from CarveMe for NGO1334.	CarveMe
NGO1336	NMB1685	YP_208398.1	Auto Called Based >80% Homology
NGO1339	NMB1688	YP_208401.1	Auto Called Based >80% Homology
NGO1341	NMB1690	YP_208403.1	Auto Called Based >80% Homology
NGO1342	NMB1691	YP_208404.1	Auto Called Based >80% Homology
NGO1343	NMB1692	YP_208405.1	Auto Called Based >80% Homology
NGO1345	NMB1694	YP_208407.1	Auto Called Based >80% Homology
NGO1353	NMB1704	YP_208414.1	Auto Called Based >80% Homology
NGO1354	NMB1705	#N/A	Auto Called Based >80% Homology
NGO1357	NMB1709	YP_208417.1	Auto Called Based >80% Homology
NGO1358	NMB1710	YP_208418.1	Auto Called Based >80% Homology
NGO1361	NMB1712	#N/A	Auto Called Based >80% Homology
NGO1363	NMB1714	#N/A	Auto Called Based >80% Homology
NGO1368	NMB1719	#N/A	Auto Called Based >80% Homology
NGO1371	NMB1723	#N/A	Gc and NME have some unique biology with the ccoP.	https://journals.plos.org/plospathogens/article?id=10.1371/journal.ppat.1001055
NGO1373	NMB1724	#N/A	Auto Called Based >80% Homology
NGO1374	NMB1725	#N/A	Auto Called Based >80% Homology
NGO1377	NMB1728	#N/A	Auto Called Based >80% Homology
NGO1378	NMB1729	#N/A	Auto Called Based >80% Homology
NGO1379	NMB1730	#N/A	Uniprot	Uniprot
NGO1381	#N/A	YP_208441.1	Identified by CarveMe, confirmed with KEGG/other literature, and added	Carveme, KEGG
NGO1382	NMB1735	YP_208442.1	Auto Called Based >80% Homology
NGO1399	NMB0579	#N/A	Auto Called Based >80% Homology
NGO1403	NMB0576	YP_208460.1	Auto Called Based >80% Homology
NGO1404	#N/A	YP_208461.1	Model has NGO1406 annotated for GLYCL. CARVEME has NGO1325 annotated. The Glycine cleavage system is a functional system composed of 4 different components *H, P, T, and L. All 4 components should be required for function of this system. As such, I am listing ALL 6 genes, indicated in KEGG, for this reaction.	https://www.biocyc.org/GCF_000006845/NEW-IMAGE?type=PATHWAY&object=GLYCLEAV-PWY
NGO1406	NMB0574	YP_208463.1	Auto Called Based >80% Homology
NGO1413	NMB0569	YP_208469.1	Auto Called Based >80% Homology
NGO1414	NMB0568	YP_208470.1	Auto Called Based >80% Homology
NGO1415	NMB0567	YP_208471.1	Auto Called Based >80% Homology
NGO1416	NMB0566	YP_208472.1	Auto Called Based >80% Homology
NGO1417	NMB0565	YP_208473.1	Auto Called Based >80% Homology
NGO1418	NMB0564	YP_208474.1	Auto Called Based >80% Homology
NGO1423	NMB0560	YP_208479.1	Auto Called Based >80% Homology
NGO1424	NMB0559	YP_208480.1	Auto Called Based >80% Homology
NGO1438	NMB0550	#N/A	Auto Called Based >80% Homology
NGO1442	NMB0546	#N/A	Auto Called Based >80% Homology
NGO1448	NMB0544	YP_208502.1	Auto Called Based >80% Homology
NGO1449	NMB0543	YP_208503.1	Auto Called Based >80% Homology
NGO1452	NMB0540	YP_208506.1	Auto Called Based >80% Homology
NGO1466	NMB0983	YP_208518.1	Auto Called Based >80% Homology
NGO1467	NMB0982	#N/A	Auto Called Based >80% Homology
NGO1468	NMB0981	YP_208520.1	Auto Called Based >80% Homology
NGO1470	NMB0980	YP_208522.1	Auto Called Based >80% Homology
NGO1472	NMB0978	YP_208524.1	Auto Called Based >80% Homology
NGO1473	NMB0977	YP_208525.1	Auto Called Based >80% Homology
NGO1481	NMB0474	#N/A	Auto Called Based >80% Homology
NGO1483	NMB0472	#N/A	Auto Called Based >80% Homology
NGO1485	NMB0470	YP_208535.1	Auto Called Based >80% Homology
NGO1486	NMB0469	YP_208536.1	Auto Called Based >80% Homology
NGO1487	NMB0468	YP_208537.1	Auto Called Based >80% Homology
NGO1489	NMB0466	#N/A	NGO1489 is aspS (aspartyl- tRNA synthase). Pseudogene in GC (FA1090). However it is unclear how Gc would function missing this tRNA.	NCBI
NGO1492	NMB0464	YP_208542.1	Auto Called Based >80% Homology
NGO1494	NMB0462	#N/A	Auto Called Based >80% Homology
NGO1495	NMB0461	#N/A	Auto Called Based >80% Homology
NGO1496	NMB0460	#N/A	nucleotide and kegg ortholog	KEGG
NGO1500	NMB0458	YP_208550.1	Auto Called Based >80% Homology
NGO1502	NMB0456	YP_208552.1	Auto Called Based >80% Homology
NGO1506	NMB0453	YP_208556.1	Auto Called Based >80% Homology
NGO1507	NMB0452	#N/A	Auto Called Based >80% Homology
NGO1508	NMB0448	YP_208558.1	Auto Called Based >80% Homology
NGO1510	NMB0446	YP_208560.1	Auto Called Based >80% Homology
NGO1515	NMB0440	YP_208565.1	Auto Called Based >80% Homology
NGO1521	NMB0435	YP_208571.1	Auto Called Based >80% Homology
NGO1525	NMB0431	YP_208573.1	Auto Called Based >80% Homology
NGO1526	NMB0430	YP_208574.1	Auto Called Based >80% Homology
NGO1527	NMB0428	YP_208575.1	Auto Called Based >80% Homology
NGO1531	NMB0424	YP_208579.1	Auto Called Based >80% Homology
NGO1532	NMB0423	#N/A	Auto Called Based >80% Homology
NGO1533	NMB0422	YP_208581.1	Auto Called Based >80% Homology
NGO1535	NMB0420	YP_208583.1	Auto Called Based >80% Homology
NGO1537	NMB0418	YP_208585.1	Auto Called Based >80% Homology
NGO1539	NMB0416	YP_208587.1	Auto Called Based >80% Homology
NGO1541	NMB0414	YP_208589.1	Auto Called Based >80% Homology
NGO1542	NMB0413	YP_208590.1	Auto Called Based >80% Homology
NGO1547	NMB0408	YP_208595.1	Auto Called Based >80% Homology
NGO1552	NMB0402	YP_208600.1	Auto Called Based >80% Homology
NGO1565	NMB0396	YP_208610.1	Auto Called Based >80% Homology
NGO1567	NMB0394	YP_208612.1	Auto Called Based >80% Homology
NGO1568	NMB0392	YP_208613.1	Auto Called Based >80% Homology
NGO1574	NMB0386	YP_208615.1	Auto Called Based >80% Homology
NGO1575	NMB0385	YP_208616.1	Auto Called Based >80% Homology
NGO1580	NMB0379	YP_208621.1	Auto Called Based >80% Homology
NGO1581	NMB0378	#N/A	Auto Called Based >80% Homology
NGO1583	NMB0377	YP_208624.1	Auto Called Based >80% Homology
NGO1599	NMB0360	YP_208639.1	Auto Called Based >80% Homology
NGO1600	NMB0359	YP_208640.1	Auto Called Based >80% Homology
NGO1602	NMB0358	YP_208642.1	Auto Called Based >80% Homology
NGO1603	NMB0357	YP_208643.1	Auto Called Based >80% Homology
NGO1608	NMB0353	YP_208648.1	Auto Called Based >80% Homology
NGO1609	NMB0352	YP_208649.1	Auto Called Based >80% Homology
NGO1610	NMB0351	YP_208650.1	Auto Called Based >80% Homology
NGO1665	NMB0337	YP_208702.1	Auto Called Based >80% Homology
NGO1666	NMB0336	YP_208703.1	Auto Called Based >80% Homology
NGO1667	NMB0335	YP_208704.1	Auto Called Based >80% Homology
NGO1668	NMB0334	YP_208705.1	There are two PGIs (1 and 2). Assigned NGO1688 here. The other, NGO0719 is homologous to NMB1388.	KEGG
NGO1671	NMB0331	YP_208708.1	Auto Called Based >80% Homology
NGO1675	NMB0326	YP_208712.1	Auto Called Based >80% Homology
NGO1678	NMB0323	#N/A	Auto Called Based >80% Homology
NGO1682	NMB0319	#N/A	Auto Called Based >80% Homology
NGO1684	#N/A	YP_208721.1	NGO1684 was Identified by CarveME as performing reaction GTPCI. Howerver, performs a reaction in a pathway involved in folate synthesis just downstream. Corrected and added the full pathway. To include NGO0387 (GTPCI), NGO0131, NGO00720, NGO0129, NGO1684 (https://www.genome.jp/pathway/ngo00790+NGO_1684)	KEGG
NGO1686	#N/A	YP_208723.1	Identified by CarveMe, confirmed with KEGG/other literature, and added	Carveme, KEGG
NGO1692	#N/A	YP_208728.1	Identified by CarveMe for reaction PPPGO, which was already present in the model as an Orphan reaction, confirmed with KEGG/other literature, and added	Carveme, KEGG
NGO1694	NMB0308	YP_208730.1	Auto Called Based >80% Homology
NGO1695	NMB0307	YP_208731.1	Auto Called Based >80% Homology
NGO1711	NMB0284	YP_208744.1	Auto Called Based >80% Homology
NGO1721	NMB0275	YP_208754.1	Auto Called Based >80% Homology
NGO1725	NMB0270	#N/A	Auto Called Based >80% Homology
NGO1735	NMB0261	YP_208768.1	Auto Called Based >80% Homology
NGO1737	NMB0259	#N/A	Auto Called Based >80% Homology
NGO1738	NMB0258	#N/A	Auto Called Based >80% Homology
NGO1740	NMB0257	#N/A	Auto Called Based >80% Homology
NGO1741	NMB0254	#N/A	Auto Called Based >80% Homology
NGO1742	NMB0253	#N/A	Auto Called Based >80% Homology
NGO1743	NMB0251	#N/A	Auto Called Based >80% Homology
NGO1744	NMB0250	#N/A	Auto Called Based >80% Homology
NGO1745	NMB0249	#N/A	Auto Called Based >80% Homology
NGO1746	NMB0246	YP_208779.1	Auto Called Based >80% Homology
NGO1747	NMB0245	#N/A	Auto Called Based >80% Homology
NGO1748	NMB0244	#N/A	Auto Called Based >80% Homology
NGO1749	NMB0243	#N/A	Auto Called Based >80% Homology
NGO1750	NMB0242	#N/A	Auto Called Based >80% Homology
NGO1751	NMB0241	#N/A	Auto Called Based >80% Homology
NGO1752	NMB0240	#N/A	Auto Called Based >80% Homology
NGO1761	NMB0221	YP_208794.1	Auto Called Based >80% Homology
NGO1762	NMB0220	YP_208795.1	Auto Called Based >80% Homology
NGO1763	NMB0219	YP_208796.1	Auto Called Based >80% Homology
NGO1767	NMB0216	YP_208798.1	Auto Called Based >80% Homology
NGO1769	#N/A	YP_208800.1	NGO1769 was identified by CarveMe for reduction of H2O2 to water facilitated by cytochrome c peroxidase, with Laz as an electron donor. Laz is encoded by NGO0994	CarveMe, KEGG, https://doi.org/10.1002/1873-3468.13053
NGO1773	NMB0211	YP_208804.1	Auto Called Based >80% Homology
NGO1774	NMB0209	#N/A	Nucleotide and kegg ortholog	KEGG
NGO1776	NMB0207	YP_208807.1	Auto Called Based >80% Homology
NGO1781	NMB0203	YP_208812.1	Auto Called Based >80% Homology
NGO1782	NMB0199	YP_208813.1	Auto Called Based >80% Homology
NGO1786	NMB0195	YP_208817.1	Auto Called Based >80% Homology
NGO1787	NMB0194	YP_208818.1	Auto Called Based >80% Homology
NGO1797	NMB0186	YP_208827.1	Auto Called Based >80% Homology
NGO1798	NMB0185	YP_208828.1	Auto Called Based >80% Homology
NGO1799	NMB0184	YP_208829.1	Auto Called Based >80% Homology
NGO1801	NMB0182	#N/A	Auto Called Based >80% Homology
NGO1802	NMB0181	#N/A	Auto Called Based >80% Homology
NGO1803	NMB0180	YP_208833.1	Auto Called Based >80% Homology
NGO1804	NMB0179	YP_208834.1	Auto Called Based >80% Homology
NGO1806	NMB0178	YP_208836.1	Auto Called Based >80% Homology
NGO1807	NMB0177	YP_208837.1	Auto Called Based >80% Homology
NGO1808	NMB0176	YP_208838.1	Auto Called Based >80% Homology
NGO1812	NMB2039	#N/A	porB	NCBI
NGO1876	NMB0107	YP_208908.1	Auto Called Based >80% Homology
NGO1877	NMB0106	YP_208909.1	Auto Called Based >80% Homology
NGO1881	NMB0089	YP_208914.1	Auto Called Based >80% Homology
NGO1890	NMB0085	YP_208919.1	Auto Called Based >80% Homology
NGO1896	NMB0064	YP_208924.1	Auto Called Based >80% Homology
NGO1897	NMB0063	YP_208925.1	Auto Called Based >80% Homology
NGO1898	NMB0062	YP_208926.1	Auto Called Based >80% Homology
NGO1905	NMB0055	YP_208931.1	Auto Called Based >80% Homology
NGO1914	NMB0015	YP_208939.1	Auto Called Based >80% Homology
NGO1915	NMB0014	YP_208940.1	Auto Called Based >80% Homology
NGO1918	NMB0011	YP_208943.1	Auto Called Based >80% Homology
NGO1919	NMB0010	YP_208944.1	Auto Called Based >80% Homology
NGO1923	NMB0006	#N/A	Auto Called Based >80% Homology
NGO1926	NMB0003	YP_208951.1	Auto Called Based >80% Homology
NGO1931	NMB2159	YP_208956.1	Auto Called Based >80% Homology
NGO1933	NMB2157	YP_208958.1	Auto Called Based >80% Homology
NGO1934	NMB2156	YP_208959.1	Auto Called Based >80% Homology
NGO1939	NMB2151	YP_208963.1	Auto Called Based >80% Homology
NGO1957	NMB2133	YP_208980.1	Auto Called Based >80% Homology
NGO1961	NMB2129	YP_208984.1	Auto Called Based >80% Homology
NGO1973	NMB2103	YP_208994.1	Auto Called Based >80% Homology
NGO1977	#N/A	YP_208998.1	Identified by CarveMe. This reaction is indicated as a bidirectional reaction in Bigg. However Kegg indicates it is unidirection with NGO1977 performing the forward reaction and NGO1406 the reverse reaction (https://www.kegg.jp/pathway/ngo00670+NGO_1977)	CarveMe, KEGG
NGO1980	NMB2096	YP_209000.1	Auto Called Based >80% Homology
NGO1986	NMB2090	YP_209006.1	Auto Called Based >80% Homology
NGO1997	NMB2079	YP_209017.1	Auto Called Based >80% Homology
NGO2000	NMB2076	YP_209020.1	Auto Called Based >80% Homology
NGO2001	NMB2075	YP_209021.1	Auto Called Based >80% Homology
NGO2005	NMB2071	YP_209025.1	Auto Called Based >80% Homology
NGO2007	NMB2069	YP_209027.1	Auto Called Based >80% Homology
NGO2009	NMB2067	YP_209029.1	Auto Called Based >80% Homology
NGO2011	#N/A	YP_209031.1	NGO2011, NGO2012, NGO2013, and NGO2014 are a cysteine (cys_L_) transporter.	PMID: 22138345
NGO2012	#N/A	YP_209032.1	NGO2011, NGO2012, NGO2013, and NGO2014 are a cysteine (cys_L_) transporter.	PMID: 22138345
NGO2013	#N/A	YP_209033.1	NGO2011, NGO2012, NGO2013, and NGO2014 are a cysteine (cys_L_) transporter.	PMID: 22138345
NGO2014	#N/A	YP_209034.1	NGO2011, NGO2012, NGO2013, and NGO2014 are a cysteine (cys_L_) transporter.	PMID: 22138345
NGO2016	NMB2064	YP_209036.1	Auto Called Based >80% Homology
NGO2019	NMB2062	#N/A	Auto Called Based >80% Homology
NGO2020	NMB2061	#N/A	Auto Called Based >80% Homology
NGO2021	NMB2060	YP_209041.1	Auto Called Based >80% Homology
NGO2029	NMB2053	#N/A	Auto Called Based >80% Homology
NGO2030	NMB2052	#N/A	Auto Called Based >80% Homology
NGO2031	NMB2051	#N/A	Auto Called Based >80% Homology
NGO2033	#N/A	YP_209053.1	CARVEME indicated NGO2033 for the reaction GLYOX. KEGG indicates NGO1187 AND NGO2033 participate in this reaction https://www.genome.jp/entry/ngo:NGO_1187+ngo:NGO_2033	CarveMe, KEGG
NGO2035	NMB2047	YP_209055.1	Auto Called Based >80% Homology
NGO2036	NMB2046	#N/A	Auto Called Based >80% Homology
NGO2037	NMB2045	YP_209057.1	Auto Called Based >80% Homology
NGO2038	NMB2044	YP_209058.1	Auto Called Based >80% Homology
NGO2039	NMB2042	#N/A	Auto Called Based >80% Homology
NGO2041	NMB2040	YP_209061.1	Auto Called Based >80% Homology
NGO2043	NMB0029	YP_209063.1	Auto Called Based >80% Homology
NGO2045	NMB0031	YP_209065.1	Auto Called Based >80% Homology
NGO2048	NMB0033	YP_209068.1	Auto Called Based >80% Homology
NGO2053	NMB0038	YP_209072.1	Auto Called Based >80% Homology
NGO2056	NMB0041	#N/A	Auto Called Based >80% Homology
NGO2059	NMB0044	YP_209078.1	Auto Called Based >80% Homology
NGO2065	NMB0017	YP_209080.1	Auto Called Based >80% Homology
NGO2069	NMB2034	YP_209082.1	Auto Called Based >80% Homology
NGO2070	NMB2033	YP_209083.1	Auto Called Based >80% Homology
NGO2072	#N/A	#N/A	Identified by CarveMe, confirmed with KEGG/other literature, and added	CarveMe, KEGG
NGO2073	NMB2031	YP_209086.1	Auto Called Based >80% Homology
NGO2074	NMB2030	#N/A	Auto Called Based >80% Homology
NGO2075	NMB2029	YP_209088.1	Auto Called Based >80% Homology
NGO2076	NMB2028	YP_209089.1	Auto Called Based >80% Homology
NGO2077	NMB2027	YP_209090.1	Auto Called Based >80% Homology
NGO2078	NMB2026	#N/A	Auto Called Based >80% Homology
NGO2079	NMB2025	YP_209092.1	Auto Called Based >80% Homology
NGO2080	NMB2024	YP_209093.1	Auto Called Based >80% Homology
NGO2085	NMB2019	YP_209098.1	Auto Called Based >80% Homology
NGO2098	NMB1976	YP_209111.1	Auto Called Based >80% Homology
NGO2102	NMB1981	YP_209115.1	Auto Called Based >80% Homology
NGO2109	#N/A	#N/A	Gc uses NGO2110 and NGO2109 (HbuAB) for hemoglobin acquisition. There is a premature stop codon in the HmpR of gonoccocci.	PMCID: PMC178238, PMCID: PMC139576
NGO2110	#N/A	#N/A	Gc uses NGO2110 and NGO2109 (HbuAB) for hemoglobin acquisition. There is a premature stop codon in the HmpR of gonoccocci.	PMCID: PMC178238, PMCID: PMC139576
NGO2112	NMB1970	YP_209124.1	Auto Called Based >80% Homology
NGO2114	NMB1968	#N/A	psudogene in Gc in the AE004969.1 genome, but in the newly annotated FA1090 NC_002946.2 it is indicated to be functional.	NCBI
NGO2124	NMB1958	#N/A	Auto Called Based >80% Homology
NGO2127	NMB1955	#N/A	Auto Called Based >80% Homology
NGO2137	NMB1948	YP_209146.1	Auto Called Based >80% Homology
NGO2138	NMB1947	YP_209147.1	Auto Called Based >80% Homology
NGO2139	NMB1946	YP_209148.1	Auto Called Based >80% Homology
NGO2140	NMB1945	YP_209149.1	Auto Called Based >80% Homology
NGO2143	NMB1941	#N/A	Auto Called Based >80% Homology
NGO2144	NMB1940	#N/A	Auto Called Based >80% Homology
NGO2145	NMB1939	#N/A	Auto Called Based >80% Homology
NGO2146	NMB1938	#N/A	Auto Called Based >80% Homology
NGO2147	NMB1937	#N/A	Auto Called Based >80% Homology
NGO2148	NMB1936	#N/A	Auto Called Based >80% Homology
NGO2149	NMB1935	#N/A	Auto Called Based >80% Homology
NGO2150	NMB1934	#N/A	Auto Called Based >80% Homology
NGO2151	NMB1933	#N/A	Auto Called Based >80% Homology
NGO2156	NMB1928	#N/A	Auto Called Based >80% Homology
NGO2158	NMB1929	#N/A	Kegg ortholog, though has relatively low homology (.68)	KEGG
NGO2159	NMB1926	#N/A	Auto Called Based >80% Homology
NGO2161	NMB1924	YP_209167.1	Auto Called Based >80% Homology
NGO2163	NMB1921	YP_209169.1	Auto Called Based >80% Homology
NGO2164	NMB1920	YP_209170.1	Auto Called Based >80% Homology
NGO2165	NMB1919	YP_209171.1	Auto Called Based >80% Homology
NGO2166	NMB1918	YP_209172.1	Auto Called Based >80% Homology
NGO2168	NMB1916	YP_209174.1	Auto Called Based >80% Homology
NGO2171	#N/A	YP_209176.1	Identified by CarveMe, confirmed with KEGG/other literature, and added	CarveMe, KEGG, https://www.ncbi.nlm.nih.gov/pmc/articles/PMC4697154/)
#N/A	NMB0067	#N/A	No Homology Found
#N/A	NMB0068	#N/A	No Homology Found
#N/A	NMB0069	#N/A	No Homology Found
#N/A	NMB0070	#N/A	No Homology Found
#N/A	NMB0071	#N/A	No Homology Found
#N/A	NMB0072	#N/A	No Homology Found
#N/A	NMB0073	#N/A	No Homology Found
#N/A	NMB0175	#N/A	No Homology Found
#N/A	NMB0227	#N/A	No Homology Found
#N/A	NMB1154	#N/A	Deleted in Gc	https://www.microbiologyresearch.org/content/journal/micro/10.1099/mic.0.000728?crawler=true
#N/A	NMB1155	#N/A	Deleted in Gc	https://www.microbiologyresearch.org/content/journal/micro/10.1099/mic.0.000728?crawler=true
#N/A	NMB1398	#N/A	No Homology Found
#N/A	NMB1603	#N/A	No Homology Found
#N/A	NMB1621	#N/A	Automated call (NGO1237) was a poor match by KEGG	KEGG
#N/A	NMB1638	#N/A	Automated call (NGO06735) was a poor match by KEGG	KEGG
#N/A	NMB1732	#N/A	No Homology Found
#N/A	NMB1192	#N/A	CysD is deleted in Gc.	https://doi.org/10.1099/mic.0.000728
#N/A	NMB1193	#N/A	CysH is deleted in Gc.	https://doi.org/10.1099/mic.0.000728
#N/A	NMB0388	#N/A	maltose transporter, Gc is not capable of importing maltose. Although NGO08325 is present and 95% identical, it appears to be truncated compared to the NME gene	NCBI
#N/A	NMB0389	#N/A	No ORF found. Related to maltose use - Gc is not capable of using maltose
#N/A	NMB0390	#N/A	no kegg ortholog. Kegg anotation is mapA (maltose phosphorolase). Gc can’t use maltose	KEGG
#N/A	NMB0825	#N/A	NGO0402 is a psuedogene ortholog
#N/A	NMB0881	#N/A	Now annotated cysU -- not present in FA1090.	https://www.microbiologyresearch.org/content/journal/micro/10.1099/mic.0.000728#tab2.
#N/A	NMB0892	#N/A	No ORF found
#N/A	NMB0930	#N/A	Only minimal homology to NGO0589
#N/A	NMB1057	#N/A	No Orf found
#N/A	NMB1064	#N/A	No ORF found
#N/A	NMB1151	#N/A	psudeogene in Gc	https://www.microbiologyresearch.org/content/journal/micro/10.1099/mic.0.000728?crawler=true
#N/A	NMB1156	#N/A	psuedogene in Gc	https://www.microbiologyresearch.org/content/journal/micro/10.1099/mic.0.000728?crawler=true
#N/A	NMB1268	#N/A	No ORF found
#N/A	NMB1304	#N/A	Only minimal homology to NGO1442
#N/A	NMB1429	#N/A	No ORF found
#N/A	NMB1476	#N/A	No ORF Found
#N/A	NMB1540	#N/A	deleted in FA1090.	https://www.ncbi.nlm.nih.gov/pmc/articles/PMC3119411/
#N/A	NMB1668	#N/A	hmbR is degenerate in Gc.	https://bmcmicrobiol.biomedcentral.com/articles/10.1186/1471-2180-5-21
#N/A	NMB1703	#N/A	Only minimal homology to 1763
#N/A	NMB1189	#N/A	No ORF found
#N/A	NMB1190	#N/A	No ORF found
#N/A	#N/A	YP_008914856.1	No Homology Found
#N/A	#N/A	YP_009115485.1	No Homology Found
#N/A	#N/A	YP_207279_2	No Homology Found
#N/A	#N/A	YP_207324_2	No Homology Found
#N/A	#N/A	YP_207337_2	No Homology Found
#N/A	#N/A	YP_207359_2	No Homology Found
#N/A	#N/A	YP_207362_2	No Homology Found
#N/A	#N/A	YP_207363_2	No Homology Found
#N/A	#N/A	YP_207389_2	No Homology Found
#N/A	#N/A	YP_207405.1	No Homology Found
#N/A	#N/A	YP_207423_2	No Homology Found
#N/A	#N/A	YP_207491_2	No Homology Found
#N/A	#N/A	YP_207558.1	No Homology Found
#N/A	#N/A	YP_207739_2	No Homology Found
#N/A	#N/A	YP_207754_2	No Homology Found
#N/A	#N/A	YP_207843.1	No Homology Found
#N/A	#N/A	YP_207882_2	No Homology Found
#N/A	#N/A	YP_208496_2	No Homology Found
#N/A	#N/A	YP_208561.1	No Homology Found
#N/A	#N/A	YP_208580_3	No Homology Found
#N/A	#N/A	YP_208805.1	No Homology Found
#N/A	#N/A	YP_209019.1	No Homology Found
#N/A	#N/A	YP_209040_2	No Homology Found
#N/A	#N/A	YP_208072.1	NGO0974 CarveMe and Kegg annotations do not match. Low confidence for gene function	CarveMe, KEGG
#N/A	#N/A	YP_208604.1	NGO1559 CarveMe and Kegg annotations do not match. Low confidence for gene function	CarveMe, KEGG
#N/A	#N/A	YP_209177.1	NGO2172 CarveMe and Kegg annotations do not match. Low confidence for gene function	CarveMe, KEGG
#N/A	#N/A	YP_207959.1	NGO0842 CarveMe and Kegg annotations do not match. Low confidence for gene function	CarveMe, KEGG
#N/A	#N/A	YP_208507.1	NGO1454 CarveMe and Kegg annotations do not match. Low confidence for gene function	CarveMe, KEGG
#N/A	#N/A	YP_208955.1	NGO1930 CarveMe and Kegg annotations do not match. Low confidence for gene function	CarveMe, KEGG
#N/A	#N/A	YP_207997.1	NGO0886 CarveMe and Kegg annotations do not match. Low confidence for gene function	CarveMe, KEGG
#N/A	#N/A	YP_208898.1	NGO1866 CarveMe and Kegg annotations do not match. Low confidence for gene function	CarveMe, KEGG
#N/A	#N/A	YP_208048.1	NGO0941 CarveMe and Kegg annotations do not match. Low confidence for gene function	CarveMe, KEGG
#N/A	#N/A	YP_207890.1	NGO0763 CarveMe and Kegg annotations do not match. Low confidence for gene function	CarveMe, KEGG
#N/A	#N/A	YP_208297.1	NGO1226 CarveMe and Kegg annotations do not match. Low confidence for gene function	CarveMe, KEGG
#N/A	#N/A	YP_207344.1	NGO0177 CarveMe and Kegg annotations do not match. Low confidence for gene function	CarveMe, KEGG
#N/A	#N/A	YP_207343.1	NGO0176 CarveMe and Kegg annotations do not match. Low confidence for gene function	CarveMe, KEGG
#N/A	#N/A	YP_208578.1	NGO1530 CarveMe and Kegg annotations do not match. Low confidence for gene function	CarveMe, KEGG
#N/A	#N/A	YP_207744.1	NGO0604 CarveMe and Kegg annotations do not match. Low confidence for gene function	CarveMe, KEGG
#N/A	#N/A	YP_208755.1	NGO1722 CarveMe and Kegg annotations do not match. Low confidence for gene function	CarveMe, KEGG
#N/A	#N/A	YP_208138.1	NGO1055 CarveMe and Kegg annotations do not match. Low confidence for gene function	CarveMe, KEGG
#N/A	#N/A	YP_207798.1	NGO0659 CarveMe and Kegg annotations do not match. Low confidence for gene function	CarveMe, KEGG
#N/A	#N/A	YP_207239.1	NGO0063 CarveMe and Kegg annotations do not match. Low confidence for gene function	CarveMe, KEGG
#N/A	#N/A	YP_209010.1	NGO1990 CarveMe and Kegg annotations do not match. Low confidence for gene function	CarveMe, KEGG
#N/A	#N/A	YP_207792.1	NGO0653 CarveMe and Kegg annotations do not match. Low confidence for gene function	CarveMe, KEGG
#N/A	#N/A	YP_208947.1	NGO1922 CarveMe and Kegg annotations do not match. Low confidence for gene function	CarveMe, KEGG
#N/A	#N/A	YP_208765.1	NGO1732 CarveMe and Kegg annotations do not match. Low confidence for gene function	CarveMe, KEGG
#N/A	#N/A	YP_207952.1	NGO0830 CarveMe and Kegg annotations do not match. Low confidence for gene function	CarveMe, KEGG
#N/A	#N/A	YP_208618.1	NGO1577 CarveMe and Kegg annotations do not match. Low confidence for gene function	CarveMe, KEGG
#N/A	#N/A	YP_207687.1	NGO0541 CarveMe and Kegg annotations do not match. Low confidence for gene function	CarveMe, KEGG
#N/A	#N/A	YP_207712.1	NGO0567 CarveMe and Kegg annotations do not match. Low confidence for gene function	CarveMe, KEGG
#N/A	#N/A	YP_208042.1	NGO0934 CarveMe and Kegg annotations do not match. Low confidence for gene function	CarveMe, KEGG
#N/A	#N/A	YP_207773.1	NGO0633 CarveMe and Kegg annotations do not match. Low confidence for gene function	CarveMe, KEGG
#N/A	#N/A	YP_209113.1	NGO2100 CarveMe and Kegg annotations do not match. Low confidence for gene function	CarveMe, KEGG
#N/A	#N/A	YP_207772.1	NGO0632 CarveMe and Kegg annotations do not match. Low confidence for gene function	CarveMe, KEGG
#N/A	#N/A	YP_208425.1	NGO1365 CarveMe and Kegg annotations do not match. Low confidence for gene function	CarveMe, KEGG
#N/A	#N/A	YP_208424.1	NGO1364 CarveMe and Kegg annotations do not match. Low confidence for gene function	CarveMe, KEGG
#N/A	#N/A	YP_209060.1	NGO2040 CarveMe and Kegg annotations do not match. Low confidence for gene function	CarveMe, KEGG
#N/A	#N/A	YP_208386.1	NGO1323 CarveMe and Kegg annotations do not match. Low confidence for gene function	CarveMe, KEGG
#N/A	#N/A	YP_208986.1	NGO1963 CarveMe and Kegg annotations do not match. Low confidence for gene function	CarveMe, KEGG
#N/A	#N/A	YP_209144.1	NGO2135 CarveMe and Kegg annotations do not match. Low confidence for gene function	CarveMe, KEGG
#N/A	#N/A	YP_208278.1	NGO1207 CarveMe and Kegg annotations do not match. Low confidence for gene function	CarveMe, KEGG
#N/A	#N/A	YP_209074.1	NGO2055 CarveMe and Kegg annotations do not match. Low confidence for gene function	CarveMe, KEGG
#N/A	#N/A	YP_207951.1	NGO0829 CarveMe and Kegg annotations do not match. Low confidence for gene function	CarveMe, KEGG
#N/A	#N/A	YP_208766.1	NGO1733 CarveMe and Kegg annotations do not match. Low confidence for gene function	CarveMe, KEGG
#N/A	#N/A	YP_207538.1	NGO0382 CarveMe and Kegg annotations do not match. Low confidence for gene function	CarveMe, KEGG
#N/A	#N/A	YP_209047.1	NGO2027 CarveMe and Kegg annotations do not match. Low confidence for gene function	CarveMe, KEGG
#N/A	#N/A	YP_207356.1	NGO0189 CarveMe and Kegg annotations do not match. Low confidence for gene function	CarveMe, KEGG
#N/A	#N/A	YP_207454.1	NGO0294 CarveMe and Kegg annotations do not match. Low confidence for gene function	CarveMe, KEGG
#N/A	#N/A	YP_207355.1	NGO0188 CarveMe and Kegg annotations do not match. Low confidence for gene function	CarveMe, KEGG
#N/A	#N/A	YP_209125.1	NGO2113 CarveMe and Kegg annotations do not match. Low confidence for gene function	CarveMe, KEGG
#N/A	#N/A	YP_209035.1	NGO2015 CarveMe and Kegg annotations do not match. Low confidence for gene function	CarveMe, KEGG
#N/A	#N/A	YP_208364.1	NGO1298 CarveMe and Kegg annotations do not match. Low confidence for gene function	CarveMe, KEGG
#N/A	#N/A	YP_207850.1	NGO0718 CarveMe and Kegg annotations do not match. Low confidence for gene function	CarveMe, KEGG
#N/A	#N/A	YP_208891.1	NGO1858 CarveMe and Kegg annotations do not match. Low confidence for gene function	CarveMe, KEGG
#N/A	#N/A	YP_207364.1	NGO0199 CarveMe and Kegg annotations do not match. Low confidence for gene function	CarveMe, KEGG
#N/A	#N/A	YP_208120.1	NGO1032 CarveMe and Kegg annotations do not match. Low confidence for gene function	CarveMe, KEGG
#N/A	#N/A	YP_208786.1	NGO1753 CarveMe and Kegg annotations do not match. Low confidence for gene function	CarveMe, KEGG
#N/A	#N/A	YP_208487.1	NGO1432 CarveMe and Kegg annotations do not match. Low confidence for gene function	CarveMe, KEGG
#N/A	#N/A	YP_208489.1	NGO1434 CarveMe and Kegg annotations do not match. Low confidence for gene function	CarveMe, KEGG
#N/A	#N/A	YP_208488.1	NGO1433 CarveMe and Kegg annotations do not match. Low confidence for gene function	CarveMe, KEGG
#N/A	#N/A	YP_207258.1	NGO0085 CarveMe and Kegg annotations do not match. Low confidence for gene function	CarveMe, KEGG
#N/A	#N/A	YP_207257.1	NGO0084 CarveMe and Kegg annotations do not match. Low confidence for gene function	CarveMe, KEGG
