# Supplementary material for: Transcriptome-guided metabolic network analysis reveals rearrangements of carbon flux distribution in Neisseria gonorrhoeae during neutrophil co-culture
Source: mSystems. 2023 Jun 30;8(4):e01265-22. doi: 10.1128/msystems.01265-22 (PMC10470122; doi:10.1128/msystems.01265-22)
Supplement: Data Set S2 — An Excel file containing calculations to determine biomass components and stoichiometries, and molecular weights using data from the Nmb_iTM560 modified with Gc-specific data. [file msystems.01265-22-s0002.xlsx]

## Sheet: Legend
Dataset S2: An Excel file containing calculations to determine biomass components and stoichiometries, and molecular weights using data fromas derived from Nmb_iTM560 in Mendum et al (2011) and modified according Baart et al (2008) and Rahman et al (2000) with Gc-specific data.

## Sheet: Biomass Equation
Gc Biomass Equation
0.000223 10fthf_c + 0.000223 2ohph_c + 0.801362443841416 ala_L_c + 0.000223 amet_c + 0.326223794247415 arg_L_c + 0.251609961417047 asn_L_c + 0.328506488951245 asp_L_c + 52.84 atp_c + 0.004737 ca2_c + 0.004737 cl_c + 0.000576 coa_c + 0.003158 cobalt2_c + 0.112753363956914 ctp_c + 0.003158 cu2_c + 0.0606915932106025 cys_L_c + 0.0193660372420178 datp_c + 0.0205433507259598 dctp_c + 0.020543350725959…

## Sheet: Mol wgt of cell
				This sheet derives the composition and molecular weight of model biomass, and the ATP requirements for maintenance and growth. Bold values indicate updated for Gc.
Component		mmol/biomass	mol wgt	g/biomass	%age of biomass (w/w)
pa120[p]	pa120_p	0.000503555	503.425	0.00100026	0.0929626
pa140[p]	pa140_p	0	559.492	0	0
pa160[p]	pa160_p	0.00207597	615.56	0.0033725	0.313435
pa180[p]	pa180_p	0.000290081	671.627	0.000431907	0.0401408
pa141[p]	pa141_p	0.000371732	555.461	0.000669232	0.0621974
pa161a[p]	pa161_p	0.00564538	611.528	0.0092316	0.857971
pa181c[p]	pa181_p	0.00216477	667.596	0.00324264	0.301366
pe120[p]	pe120_p	0.00234346	548.489	0.00427257	0.397086
pe140[p]	pe140_p	0.00255983	604.557	0.00423423	0.393523
pe160[p]	pe160_p	0.0557488	660.624	0.0843881	7.8429
pe180[p]	pe180_p	0.00137835	716.692	0.00192321	0.17874
pe141[p]	pe141_p	0.00821978	600.525	0.0136876	1.27211
pe161a[p]	pe161_p	0.0255682	684.626	0.0373462	3.4709
pe181c[p]	pe181_p	0.0102822	712.66	0.014428	1.34091
pg120[p]	pg120_p	0.000703621	578.481	0.00121632	0.113043
pg140[p]	pg140_p	3.03208e-05	634.549	4.77832e-05	0.0044409
pg160[p]	pg160_p	0.0122304	690.616	0.0177094	1.64588
pg180[p]	pg180_p	0.000418945	746.684	0.000561074	0.0521453
pg141[p]	pg141_p	0.00290596	630.517	0.00460884	0.428339
pg161a[p]	pg161a_p	0.00862596	642.612	0.0134233	1.24754
pg181c[p]	pg181c_p	0.00312454	742.652	0.00420728	0.391018
LOS	los_GC_c	0.0129924	3937.26	0.00329987	0.306685
murein4px4px4pOAc_p	murein4px4px4pOAc_p	0.005556	2782.56	0.0154599	1.43682
murein4p4p4pOAc_p	murein4p4p4pOAc_p	0.008334	2737.57	0.0228149	2.12039
Aspartate	Asp_L_c	0.328506	114.04	0.0374629	3.48174
Glutamate	Glu_L_c	0.417927	128.057	0.0535184	4.97392
Serine	Ser_L_c	0.298519	87.0478	0.0259854	2.41505
Histidine	His_L_c	0.101131	137.082	0.0138632	1.28842
Glycine	Gly_c	0.632003	57.0319	0.0360443	3.3499
Threonine	Thr_L_c	0.289017	101.065	0.0292094	2.71468
Alanine	Ala_L_c	0.801362	71.0488	0.0569358	5.29153
Arginine	Arg_L_c	0.326224	157.136	0.0512616	4.76418
Tyrosine	Tyr_L_c	0.14273	163.086	0.0232773	2.16335
Valine	Val_L_c	0.43927	99.0826	0.043524	4.04505
Methionine	Met_L_c	0.102311	131.089	0.0134118	1.24648
Phenylalanine	Phe_L_c	0.199025	147.087	0.0292739	2.72067
Isoleucine	Ile_L_c	0.2919	113.099	0.0330138	3.06825
Leucine	Leu_L_c	0.472627	113.099	0.0534539	4.96793
Lysine	Lys_L_c	0.351058	129.122	0.0453294	4.21285
Proline	Pro_L_c	0.24645	97.0668	0.0239221	2.22328
Asparagine	Asn_L_c	0.25161	114.04	0.0286936	2.66674
Trypthophan	Trp_L_c	0.0689481	186.104	0.0128315	1.19254
Cysteine	Cys_L_c	0.0606916	103.055	0.00625456	0.581289
Glutamine	Gln_L_c	0.246224	128.057	0.0315307	2.93042
polymerised dATP	datp_c	0.019366	281.128	0.00544433	0.505988
polymerised dTTP	dttp_c	0.019366	272.113	0.00526975	0.489762
polymerised dGTP	dgtp_c	0.0205434	297.127	0.00610398	0.567295
polymerised dCTP	dctp_c	0.0205434	257.112	0.00528194	0.490895
polymerised ATP	atp_c	0.108889	297.127	0.0323539	3.00692
polymerised UTP	utp_c	0.108889	274.095	0.029846	2.77384
polymerised GTP	gtp_c	0.112753	313.126	0.035306	3.28129
polymerised CTP	ctp_c	0.112753	273.111	0.0307942	2.86196
10fthf	10fthf_c	0.000223	473.246	0.000105534	0.00980815
2ohph	2ohph_c	0.000223	654.602	0.000145976	0.0135668
amet	amet_c	0.000223	398.233	8.8806e-05	0.0082535
ca2	ca2_c	0.004737	40.078	0.000189849	0.0176443
cl	cl_c	0.004737	35.45	0.000167927	0.0156068
coa	coa_c	0.000576	767.268	0.000441947	0.0410738
cobalt2	cobalt2_c	0.003158	58.93	0.000186101	0.0172959
cu2	cu2_c	0.003158	63.546	0.000200678	0.0186507
fad	fad_c	0.000223	783.271	0.000174669	0.0162335
fe2	fe2_c	0.007106	55.845	0.000396835	0.0368812
fe3	fe3_c	0.007106	55.845	0.000396835	0.0368812
k	k_c	0.1776	39.1	0.00694416	0.64538
mg2	mg2_c	0.007895	24.3	0.000191848	0.0178301
mlthf	mlthf_c	0.000223	457.247	0.000101966	0.00947657
mn2	mn2_c	0.003158	54.94	0.000173501	0.0161249
mobd	mobd_c	0.003158	95.96	0.000303042	0.0281642
nad	nad_c	0.001831	664.227	0.0012162	0.113032
nadp	nadp_c	0.000447	744.206	0.00033266	0.0309169
nh4	nh4_c	0.11843	18.0386	0.00213631	0.198546
pheme	pheme_c	0.000223	616.159	0.000137404	0.0127701
pydx5p	pydx5p_c	0.000223	247.063	5.5095e-05	0.00512045
ribflv	ribflv_c	0.000223	376.199	8.38923e-05	0.00779682
sheme	sheme_c	0.000223	916.251	0.000204324	0.0189896
so4	so4_c	0.003948	96.002	0.000379016	0.0352252
thf	thf_c	0.000223	445.246	9.92898e-05	0.00922784
thmpp	thmpp_c	0.000223	425.138	9.48058e-05	0.00881111
udcpdp	udcpdp_c	5.5e-05	926.728	5.09701e-05	0.00473708
zn2	zn2_c	0.003158	65.38	0.00020647	0.019189
Growth Associated ATP	atp_c	52.855
					100
			Wgt of biomass	1.07598
						ATP maintenance for capsule minus mutant as calculated from Baart et al (2008)	2.99688
						Growth assoc ATP for capsule minus mutant as calculated by Baart et al (2008)	52.855

## Sheet: Petidoglycan and LOS
This sheet describes the amounts and character of the capsule and peptidoglycan in the biomass
Peptidoglycan
Only the most abundant peptidoglycan moiety and its cross-linked derivative where included in the biomass (Tzeng et al, 2005)
			C	H	N	O	S	P	MW		mmol/biomass
Three-disacharide-linked-murein-units-tetrapeptide-crosslinked-tetrapeptide-A2pm-D-ala--tetrapeptide-corsslinked-tetrapeptide-A2pm-D-ala--middle-of-chain-O_acytelated	murein4px4px4pOAc_p	C113H171N21O60	113	171	21	60	0	0	2782.56		0.005556
Three-linked-disacharide-tetrapeptide-murein-units-crosslinked-middle-of-chain	murein4px4px4px_p	C111H167N21O58	113	178	15	62	0	0	2737.57		0.008334
										Total Pepglycan	0.01389

## Sheet: Phospholipids Gc
This sheet derives the character and amounts of phospolidis in the biomass using values from both Baart (2008) and Rahman (2000)
PhosphoL	Formula	C	H	N	O	S	P	Mw	%age Total Cell	mmol/ g biomass	Removal of subtypes by adding back to the main phospholipid	mmol/ g biomass		UPDATED: 0.000503555042155509 M_pa120_p + 0.00207597350252432 M_pa160_p + 0.000290080640591335 M_pa180_p + 0.000371731800974898 M_pa141_p + 0.00564538392418283 M_pa161_p + 0.00216477129604764 M_pa181_p + 0.00234345993674653 M_pe120_p + 0.0025598346977071 M_pe140_p + 0.055748823259178 M_pe160_p + 0.00137834776769998 M_pe180_p + 0.00821977537556325 M_pe141_p + 0.0255682154771119 M_pe161_p + 0.01028…
pa120_p	C27H51O8P1	27	51		8		1	503.425	0.0253502	0.000503555	0.0253502	0.000503555
pa140_p	C31H59O8P1	31	59		8		1	559.492	0	0	0	0
pa160_p	C35H67O8P1	35	67		8		1	615.56	0.127789	0.00207597	0.127789	0.00207597
pa180_p	C39H75O8P1	39	75		8		1	671.627	0.0194826	0.000290081	0.0194826	0.000290081
pa141_p	C31H55O8P1	31	55		8		1	555.461	0.0206482	0.000371732	0.0206482	0.000371732
pa161_p	C35H63O8P1	35	63		8		1	611.528	0.345231	0.00564538	0.345231	0.00564538
pa181_p	C39H71O8P1	39	71		8		1	667.596	0.144519	0.00216477	0.144519	0.00216477
									7.1
pe120_p	C29H58N1O8P1	29	58	1	8		1	548.489	0.128536	0.00234346	0.128536	0.00234346
pe140_p	C33H66N1O8P1	33	66	1	8		1	604.557	0.154757	0.00255983	0.154757	0.00255983
pe160_p	C37H74N1O8P1	37	74	1	8		1	660.624	0.647942	0.00980803	3.6829	0.0557488
pe180_p	C41H82N1O8P1	41	82	1	8		1	716.692	0.0987851	0.00137835	0.0987851	0.00137835
pe141_p	C33H62N1O8P1	33	62	1	8		1	600.525	0.104695	0.0017434	0.493618	0.00821978
pe161_p	C39H74N1O8P1	39	74	1	8		1	684.626	1.75047	0.0255682	1.75047	0.0255682
pe181_p	C41H78N1O8P1	41	78	1	8		1	712.66	0.732774	0.0102822	0.732774	0.0102822
pe160a_p	C33H66N1O8P1	33	66	1	8		1	604.557	0.201183	0.00332779
pe160c_p	C37H72N1O8P1	37	72	1	8		1	658.608	2.33354	0.0354313
pe160e_p	C37H70N1O8P1	37	70	1	8		1	656.593	0.50024	0.00761873
pe141b_p	C33H64N1O8P1	33	64	1	8		1	602.541	0.388923	0.00645471
									73.2
pg120_p	C30H58O10P1	30	58		10		1	578.481	0.0407031	0.000703621	0.0407031	0.000703621
pg140_p	C34H66O10P1	34	66		10		1	634.549	0.001924	3.03208e-05	0.001924	3.03208e-05
pg160_p	C38H74O10P1	38	74		10		1	690.616	0.205182	0.00297099	0.844649	0.0122304
pg180_p	C42H82O10P1	42	82		10		1	746.684	0.0312819	0.000418945	0.0312819	0.000418945
pg141_p	C34H62O10P1	34	62		10		1	630.517	0.0331535	0.000525814	0.183226	0.00290596
pg161a_p	C34H74O10P1	34	74		10		1	642.612	0.554315	0.00862596	0.554315	0.00862596
pg181c_p	C42H78O10P1	42	78		10		1	742.652	0.232045	0.00312454	0.232045	0.00312454
pg160a_p	C34H70O10P1	34	70		10		1	638.58	0.017316	0.000271164
pg160b_p	C36H72O10P1	36	72		10		1	664.598	0.0218636	0.000328975
pg160c_p	C38H74O10P1	38	74		10		1	690.616	0.600288	0.00869206
pg141b_p	C34H66O10P1	34	66		10		1	634.549	0.150072	0.00236502
									19.9
LPS	C165H285N3O94P4	165	285	3	94	0	4	3937.26	5.11546	0.0129924		0.0129924
									Sum	0.158617		0.158184
Isobaric molecular ions and their assignment (Rahman et al, 2000)
ID	Ion	Sn1	Sn2	%age	Proportions asigned to each ion (Rahmen et al, 2000 Table 5)
Total PA	Total PA			7.1
PE(28:0)	634-A	C16:0	C12:0	3.7	2.0913
PE(28:0)	634-B	C14:0	C14:0	3.7	1.6087
PE(30:0)	662	C16:0	C14:0	5.2	5.2
PE(32:1)	688-A	C16:0	C16:1	28.3	24.2571
PE(32:1)	688-B	C14:0	C18:1	28.3	4.04286
Total PE	Total PE			73.2
PG(28:0)	665-A	C16:0	C12:0	0.2	0.18
PG(28:0)	665-B	C14:0	C14:0	0.2	0.02
PG(30:0)	693-A	C13:0	C17:0	0.5	0.272727
PG(30:0)	693-B	C16:0	C14:0	0.5	0.227273
PG(32:1)	719-A	C16:0	C16:1	7.8	6.24
PG(32:1)	719-B	C14:0	C18:1	7.8	1.56
Total PG	Total PG			19.9
					54.6
Comparisons between Baart et al (2008) and Rahman et al (2000)
	Total ffrom Rahman 2000	Characterised by Rahman et al 2000	Uncharacterised by Rahman et al (2000)
PA	7.1	0	7.1
PE	73.2	37.2	36
PG	19.9	8.5	11.4
SUM:	100.2	45.7	54.5
	C12:0	C14:0	C16:0	C18:0	C14:1	C16:1	C18:1	%age	Proportions asigned to each ion	Sn1	Sn2	ID
												Total PA
PE160a	1.04565		1.04565					3.7	2.0913	C16:0	C12:0	PE(28:0)
PE140		1.6087						3.7	1.6087	C14:0	C14:0	PE(28:0)
PE160e		2.6	2.6					5.2	5.2	C16:0	C14:0	PE(30:0)
PE160c			12.1286			12.1286		28.3	24.2571	C16:0	C16:1	PE(32:1)
PE141b		2.02143					2.02143	28.3	4.04286	C14:0	C18:1	PE(32:1)
												Total PE
PG160a	0.09		0.09					0.2	0.18	C16:0	C12:0	PG(28:0)
PG140		0.02						0.2	0.02	C14:0	C14:0	PG(28:0)
?								0.5	0.272727	C13:0	C17:0	PG(30:0)
PG160b		0.113636	0.113636					0.5	0.227273	C16:0	C14:0	PG(30:0)
PG160c			3.12			3.12		7.8	6.24	C16:0	C16:1	PG(32:1)
PG141b		0.78					0.78	7.8	1.56	C14:0	C18:1	PG(32:1)
	C12:0	C14:0	C16:0	C18:0	C14:1	C16:1	C18:1	Totals
Known	1.13565	7.14376	19.0979	0	0	15.2486	2.80143	45.4273
Measured	3.1	6.7	29	1.50968	1.6	42	14	97.9097
Diff	1.96435	0	9.90214	1.50968	1.6	26.7514	11.1986	52.9262
%age unknown	3.71149	0	18.7093	2.85242	3.02308	50.5448	21.1589	100
%age of total	0.357045	0	1.79984	0.274403	0.29082	4.86241	2.03548	9.62
	Known	Measured	Diff	%age unknown	%age of total
C12:0	1.13565	3.1	1.96435	3.71149	0.357045
C14:0	7.14376	6.7	0	0	0
C16:0	19.0979	29	9.90214	18.7093	1.79984
C18:0	0	1.50968	1.50968	2.85242	0.274403
C14:1	0	1.6	1.6	3.02308	0.29082
C16:1	15.2486	42	26.7514	50.5448	4.86241
C18:1	2.80143	14	11.1986	21.1589	2.03548
Totals	45.4273	97.9097	52.9262	100	9.62
	%age
Phopholipids	9.62	(Based on Baart, 2008, Table 1, fastest growth rate 0.161)	8.15?	Sud, Feingold 1975 (https://journals.asm.org/doi/epdf/10.1128/jb.124.2.713-717.1975) Average from table 1, phospholipids, averaged
LPS	5.11546	From Baart 2008 - inNeisseria gonorrhoeae an increasing hexose content, which is proportional to the LPS content, with growth rate was observed (Morse et al., 1983).

## Sheet: Prot
This sheet derives the character and amounts of protein in the biomass using values from both Baart (2008), at a growth rate of 0.161 /h
AA	Symbol	%age (aa/total aa)	Formula (as peptides)	C	H	N	O	S	P	Mw	mmol/ g biomass
Aspartate	Asp_L_c	5.81	C4H4NO3	4	4	1	3	0	0	114.04	0.328506
Glutamate	Glu_L_c	8.3	C5H6NO3	5	6	1	3	0	0	128.057	0.417927
Serine	Ser_L_c	4.03	C3H5NO2	3	5	1	2	0	0	87.0478	0.298519
Histidine	His_L_c	2.15	C6H7N3O	6	7	3	1	0	0	137.082	0.101131
Glycine	Gly_c	5.59	C2H3NO	2	3	1	1	0	0	57.0319	0.632003
Threonine	Thr_L_c	4.53	C4H7NO2	4	7	1	2	0	0	101.065	0.289017
Alanine	Ala_L_c	8.83	C3H5NO	3	5	1	1	0	0	71.0488	0.801362
Arginine	Arg_L_c	7.95	C6H13N4O	6	13	4	1	0	0	157.136	0.326224
Tyrosine	Tyr_L_c	3.61	C9H9NO2	9	9	1	2	0	0	163.086	0.14273
Valine	Val_L_c	6.75	C5H9NO	5	9	1	1	0	0	99.0826	0.43927
Methionine	Met_L_c	2.08	C5H9NOS	5	9	1	1	1	0	131.089	0.102311
Phenylalanine	Phe_L_c	4.54	C9H9NO	9	9	1	1	0	0	147.087	0.199025
Isoleucine	Ile_L_c	5.12	C6H11NO	6	11	1	1	0	0	113.099	0.2919
Leucine	Leu_L_c	8.29	C6H9NO	6	11	1	1	0	0	113.099	0.472627
Lysine	Lys_L_c	7.03	C6H13N2O	6	13	2	1	0	0	129.122	0.351058
Proline	Pro_L_c	3.71	C5H7NO	5	7	1	1	0	0	97.0668	0.24645
Asparagine	Asn_L_c	4.45	C4H4NO3	4	4	1	3	0	0	114.04	0.25161
Trypthophan	Trp_L_c	1.99	C11H10N2O	11	10	2	1	0	0	186.104	0.0689481
Cysteine	Cys_L_c	0.97	C3H5NOS	3	5	1	1	1	0	103.055	0.0606916
Glutamine	Gln_L_c	4.89	C5H6NO3	5	6	1	3	0	0	128.057	0.246224
%age prot (w/w)		64.48							Mol Wgt of 1 average polymerised amino acid	116.107	5.55351

## Sheet: DNA and RNA
This sheet derives the character and amounts of nucleic acids in the biomass using values from both Baart (2008), at a growth rate of 0.161 /h
Nucleotide	Symbol	%age	Formula	C	H	N	O	S	P	Mw	mmol/ g biomass
polymerised dATP	datp_c	24.24	C10H11N5O5P	10	11	5	5	0	1	281.128	0.019366
polymerised dTTP	dttp_c	24.24	C10H12N2O7P	10	12	2	7	0	1	272.113	0.019366
polymerised dGTP	dgtp_c	25.76	C10H11N5O6P	10	11	5	6	0	1	297.127	0.0205434
polymerised dCTP	dctp_c	25.76	C9H11N3O6P	9	11	3	6	0	1	257.112	0.0205434
polymerised ATP	atp_c	24.24	C10H11N5O6P	10	11	5	6	0	1	297.127	0.108889
polymerised UTP	utp_c	24.24	C9H10N2O8P	9	10	2	8	0	1	274.095	0.108889
polymerised GTP	gtp_c	25.76	C10H11N5O7P	10	11	5	7	0	1	313.126	0.112753
polymerised CTP	ctp_c	25.76	C9H11N3O7P	9	11	3	7	0	1	273.111	0.112753
%age DNA (w/w)		2.21							Mol Wgt of average polymerised dNTP	276.877	0.0798187
%age RNA (w/w)		12.83							Mol Wgt of average polymerised NTP	289.479	0.44321

## Sheet: Others
This sheet describes the amount and character of other cellular components in the biomass taken from the original iAF1260 E. coli model of Feist et al. (2007)
	Symbol	Formula	C	H	N	O	S	P	Other	Mw	mmol/g biomass
10-Formyltetrahydrofolate	10fthf_c	C20H23N7O7	20	23	7	7	0	0		473.246	0.000223
2-Octaprenyl-6-hydroxyphenol	2ohph_c	C46H70O2	46	70	0	2	0	0		654.602	0.000223
S-Adenosyl-L-methionine	amet_c	C15H22N6O5S	15	22	6	5	1	0		398.233	0.000223
Calcium	ca2_c	Ca	0	0	0	0	0	0	40.078	40.078	0.004737
Chloride	cl_c	Cl	0	0	0	0	0	0	35.45	35.45	0.004737
Coenzyme-A	coa_c	C21H36N7O16P3S	21	36	7	16	1	3		767.268	0.000576
Co2	cobalt2_c	Co	0	0	0	0	0	0	58.93	58.93	0.003158
Cu2	cu2_c	Cu	0	0	0	0	0	0	63.546	63.546	0.003158
Flavin-adenine-dinucleotide-oxidized	fad_c	C27H31N9O15P2	27	31	9	15	0	2		783.271	0.000223
Fe2	fe2_c	Fe	0	0	0	0	0	0	55.845	55.845	0.007106
Fe3	fe3_c	Fe	0	0	0	0	0	0	55.845	55.845	0.007106
potassium	k_c	K	0	0	0	0	0	0	39.1	39.1	0.1776
magnesium	mg2_c	Mg	0	0	0	0	0	0	24.3	24.3	0.007895
5-10-Methylenetetrahydrofolate	mlthf_c	C20H23N7O6	20	23	7	6	0	0		457.247	0.000223
Mn2	mn2_c	Mn	0	0	0	0	0	0	54.94	54.94	0.003158
Molybdate-MoO4	mobd_c	Mo	0	0	0	0	0	0	95.96	95.96	0.003158
Nicotinamide-adenine-dinucleotide	nad_c	C21H28N7O14P2	21	28	7	14	0	2		664.227	0.001831
Nicotinamide-adenine-dinucleotide-phosphate	nadp_c	C21H29N7O17P3	21	29	7	17	0	3		744.206	0.000447
Ammonium	nh4_c	NH4		4	1	0	0	0		18.0386	0.11843
Protoheme	pheme_c	C34H32FeN4O4	34	32	4	4	0	0	55.845	616.159	0.000223
Pyridoxal-5-phosphate	pydx5p_c	C8H10NO6P	8	10	1	6	0	1		247.063	0.000223
Riboflavin	ribflv_c	C17H20N4O6	17	20	4	6	0	0		376.199	0.000223
Siroheme	sheme_c	C42H44FeN4O16	42	44	4	16	0	0	55.845	916.251	0.000223
Sulfate	so4_c	SO4	0	0	0	4	1	0		96.002	0.003948
5-6-7-8-Tetrahydrofolate	thf_c	C19H23N7O6	19	23	7	6	0	0		445.246	0.000223
Thiamine-diphosphate	thmpp_c	C12H19N4O7P2S	12	19	4	7	1	2		425.138	0.000223
Undecaprenyl-diphosphate	udcpdp_c	C55H92O7P2	55	92	0	7	0	2		926.728	5.5e-05
Zinc	zn2_c	Zn	0	0	0	0	0	0	65.38	65.38	0.003158
Putrescine	ptrc_c	C4H12N2	4	12	2	0	0	0		88.1132	0.0077376	12umol/g prot (Dependence of the Putrescine Content of Escherichia coli on the Osmotic Strength of the Medium, J Biol Chem 1972, 4:1272-1280)
amp	amp_c	C10H12N5O7P	10	12	5	7	0	1		347.22
cmp	cmp_c	C9H12N3O8P	9	12	3	8	0	1		323.19
gmp	gmp_c	C10H12N5O8P	10	12	5	8	0	1		363.22
cdp	cdp_c	C9H12N3O11P2	9	12	3	11	0	2		403.18
gdp	gdp_c	C10H12N5O11P2	10	12	5	11	0	2		443.2
ACP	ACP_c	C11H21N2O7PRS	11	21	2	7	1	1	R	8847
										Sum	0.360449

## Sheet: Elemental weights
C	12.0011
H	1.0079
N	14.007
O	15.999
S	32.006
P	30.974
Ca	40.078
Cl	35.45
Co	58.93
Cu	63.546
Fe	55.845
Fe	55.845
K	39.1
Mg	24.3
Mn	54.94
Mo	95.96
Fe	55.845
Zn	65.38
