# Supplementary material for: Transcriptome-guided metabolic network analysis reveals rearrangements of carbon flux distribution in Neisseria gonorrhoeae during neutrophil co-culture
Source: mSystems. 2023 Jun 30;8(4):e01265-22. doi: 10.1128/msystems.01265-22 (PMC10470122; doi:10.1128/msystems.01265-22)
Supplement: Data Set S3 — An Excel file containing the iNgo_557 model reactions, stoichiometries, metabolites, and genes. [file msystems.01265-22-s0003.xlsx]

## Sheet: Legend
Dataset S3: An Excel file containing the iNgo_557 model reactions, stoichiometries, metabolites, and genes.

## Sheet: reactions
	Reaction ID	Name	Genes	Equation
0	12DGR120tipp	1,2 diacylglycerol transport via flipping (periplasm to cytoplasm, n-C12:0)	Sgene	12dgr120_p --> 12dgr120_c
1	12DGR140tipp	1,2 diacylglycerol transport via flipping (periplasm to cytoplasm, n-C14:0)	Sgene	12dgr140_p --> 12dgr140_c
2	12DGR141tipp	1,2 diacylglycerol transport via flipping (periplasm to cytoplasm, n-C14:1)	Sgene	12dgr141_p --> 12dgr141_c
3	12DGR160tipp	1,2 diacylglycerol transport via flipping (periplasm to cytoplasm, n-C16:0)	Sgene	12dgr160_p --> 12dgr160_c
4	12DGR161tipp	1,2 diacylglycerol transport via flipping (periplasm to cytoplasm, n-C16:1)	Sgene	12dgr161_p --> 12dgr161_c
5	12DGR180tipp	1,2 diacylglycerol transport via flipping (periplasm to cytoplasm, n-C18:0)	Sgene	12dgr180_p --> 12dgr180_c
6	12DGR181tipp	1,2 diacylglycerol transport via flipping (periplasm to cytoplasm, n-C18:1)	Sgene	12dgr181_p --> 12dgr181_c
7	2AGPA120tipp	2-Acyl-sn-glycero-3-phosphatidate (n-C12:0) transporter via facilitated diffusion (periplasm)	NGO1682, NGO1801	2ddecg3p_p --> 2ddecg3p_c
8	2AGPA140tipp	2-Acyl-sn-glycero-3-phosphatidate (n-C14:0) transporter via facilitated diffusion (periplasm)	NGO1682, NGO1801	2tdecg3p_p --> 2tdecg3p_c
9	2AGPA141tipp	2-Acyl-sn-glycero-3-phosphatidate (n-C14:1) transporter via facilitated diffusion (periplasm)	NGO1682, NGO1801	2tdec7eg3p_p --> 2tdec7eg3p_c
10	2AGPA160tipp	2-Acyl-sn-glycero-3-phosphatidate (n-C16:0) transporter via facilitated diffusion (periplasm)	NGO1682, NGO1801	2hdecg3p_p --> 2hdecg3p_c
11	2AGpa161tipp	2-hexadec-trans-9-enoyl-sn-glycerol-3-phosphate transporter via facilitated diffusion periplasm	NGO1682, NGO1801	2hdect9g3p_p --> 2hdect9g3p_c
12	2AGPA161tipp	2-hexadec-trans-9-enoyl-sn-glycerol-3-phosphate transporter via facilitated diffusion periplasm	NGO1682, NGO1801	2hdect9g3p_p --> 2hdect9g3p_c
13	2AGPA180tipp	2-Acyl-sn-glycero-3-phosphatidate (n-C18:0) transporter via facilitated diffusion (periplasm)	NGO1682, NGO1801	2odecg3p_p --> 2odecg3p_c
14	2AGPA181tipp	2-Acyl-sn-glycero-3-phosphatidate (n-C18:1) transporter via facilitated diffusion (periplasm)	NGO1682, NGO1801	2odec7eg3p_p --> 2odec7eg3p_c
15	2AGPE120tipp	2-Acyl-sn-glycero-3-phosphoethanolamine (n-C12:0) transporter via facilitated diffusion (periplasm)	NGO1682, NGO1801	2agpe120_p --> 2agpe120_c
16	2AGPE140tipp	2-Acyl-sn-glycero-3-phosphoethanolamine (n-C14:0) transporter via facilitated diffusion (periplasm)	NGO1682, NGO1801	2agpe140_p --> 2agpe140_c
17	2AGPE141tipp	2-Acyl-sn-glycero-3-phosphoethanolamine (n-C14:1) transporter via facilitated diffusion (periplasm)	NGO1682, NGO1801	2agpe141_p --> 2agpe141_c
18	2AGPE160tipp	2-Acyl-sn-glycero-3-phosphoethanolamine (n-C16:0) transporter via facilitated diffusion (periplasm)	NGO1682, NGO1801	2agpe160_p --> 2agpe160_c
19	2AGpe161tipp	2 Acyl sn glycero 3 phosphoethanolamine n C161a transporter via facilitated diffusion periplasm	NGO1682, NGO1801	2agpe161_p --> 2agpe161_c
20	2AGPE161tipp	2 Acyl sn glycero 3 phosphoethanolamine n C161a transporter via facilitated diffusion periplasm	NGO1682, NGO1801	2agpe161_p --> 2agpe161_c
21	2AGPE180tipp	2-Acyl-sn-glycero-3-phosphoethanolamine (n-C18:0) transporter via facilitated diffusion (periplasm)	NGO1682, NGO1801	2agpe180_p --> 2agpe180_c
22	2agpe181tipp	2 Acyl sn glycero 3 phosphoethanolamine n C181a transporter via facilitated diffusion periplasm	NGO1682, NGO1801	2agpe181_p --> 2agpe181_c
23	2AGPG120tipp	2-Acyl-sn-glycero-3-phosphoglycerol (n-C12:0) transporter via facilitated diffusion (periplasm)	NGO1682, NGO1801	2agpg120_p --> 2agpg120_c
24	2AGPG140tipp	2-Acyl-sn-glycero-3-phosphoglycerol (n-C14:0) transporter via facilitated diffusion (periplasm)	NGO1682, NGO1801	2agpg140_p --> 2agpg140_c
25	2AGPG141tipp	2-Acyl-sn-glycero-3-phosphoglycerol (n-C14:1) transporter via facilitated diffusion (periplasm)	NGO1682, NGO1801	2agpg141_p --> 2agpg141_c
26	2AGPG160tipp	2-Acyl-sn-glycero-3-phosphoglycerol (n-C16:0) transporter via facilitated diffusion (periplasm)	NGO1682, NGO1801	2agpg160_p --> 2agpg160_c
27	2AGpg161tipp	2 Acyl sn glycero 3 phosphoglycerol n C161a transporter via facilitated diffusion periplasm	NGO1682, NGO1801	2agpg161_p --> 2agpg161_c
28	2AGPG161tipp	2 Acyl sn glycero 3 phosphoglycerol n C161a transporter via facilitated diffusion periplasm	NGO1682, NGO1801	2agpg161_p --> 2agpg161_c
29	2AGPG180tipp	2-Acyl-sn-glycero-3-phosphoglycerol (n-C18:0) transporter via facilitated diffusion (periplasm)	NGO1682, NGO1801	2agpg180_p --> 2agpg180_c
30	2agpg181tipp	2 Acyl sn glycero 3 phosphoglycerol n C181a transporter via facilitated diffusion periplasm	NGO1682, NGO1801	2agpg181_p --> 2agpg181_c
31	2MAHMP	2-Methyl-4-amino-5-hydroxymethylpyrimidine diphosphatase	NGO1506	2mahmp_c + h2o_c --> 4ampm_c + h_c + pi_c
32	34dhpactex	Dihydroxyphenylacetaldehyde transport via diffusion (extracellular to periplasm)	NGO1812	34dhpac_e <=> 34dhpac_p
33	3AMPtex	3AMP transport via diffusion (extracellular to periplasm)	NGO1812	3amp_e <=> 3amp_p
34	3CMPtex	3CMP transport via diffusion (extracellular to periplasm)	NGO1812	3cmp_e <=> 3cmp_p
35	3HAD100	3-hydroxyacyl-[acyl-carrier-protein] dehydratase (n-C10:0)	NGO1804	3hdecACP_c --> h2o_c + tdec2eACP_c
36	3HAD120	3-hydroxyacyl-[acyl-carrier-protein] dehydratase (n-C12:0)	NGO1804	3hddecACP_c --> h2o_c + tddec2eACP_c
37	3HAD121	3-hydroxyacyl-[acyl-carrier-protein] dehydratase (n-C12:1)	NGO1804	3hcddec5eACP_c --> h2o_c + t3c5ddeceACP_c
38	3HAD140	3-hydroxyacyl-[acyl-carrier-protein] dehydratase (n-C14:0)	NGO1804	3hmrsACP_c --> h2o_c + tmrs2eACP_c
39	3HAD141	3-hydroxyacyl-[acyl-carrier-protein] dehydratase (n-C14:1)	NGO1804	3hcmrs7eACP_c --> h2o_c + t3c7mrseACP_c
40	3HAD160	3-hydroxyacyl-[acyl-carrier-protein] dehydratase (n-C16:0)	NGO1804	3hpalmACP_c --> h2o_c + tpalm2eACP_c
41	3HAD161	3-hydroxyacyl-[acyl-carrier-protein] dehydratase (n-C16:1)	NGO1804	3hcpalm9eACP_c --> h2o_c + t3c9palmeACP_c
42	3HAD161x	3 hydroxyacyl acyl carrier protein dehydratase n C161	NGO1804	3hcpalm5eACP_c --> h2o_c + t3c5palmeACP_c
43	3HAD180	3-hydroxyacyl-[acyl-carrier-protein] dehydratase (n-C18:0)	NGO1804	3hoctaACP_c --> h2o_c + toctd2eACP_c
44	3HAD181a	3 hydroxyacyl acyl carrier protein dehydratase n C181	NGO1804	3hcvac7eACP_c --> h2o_c + t3c7vaceACP_c
45	3HAD40	3-hydroxyacyl-[acyl-carrier-protein] dehydratase (n-C4:0)	NGO1804	3haACP_c --> but2eACP_c + h2o_c
46	3HAD60	3-hydroxyacyl-[acyl-carrier-protein] dehydratase (n-C6:0)	NGO1804	3hhexACP_c --> h2o_c + thex2eACP_c
47	3HAD80	3-hydroxyacyl-[acyl-carrier-protein] dehydratase (n-C8:0)	NGO1804	3hoctACP_c --> h2o_c + toct2eACP_c
48	3OAR100	3-oxoacyl-[acyl-carrier-protein] reductase (n-C10:0)	NGO2163	3odecACP_c + h_c + nadph_c <=> 3hdecACP_c + nadp_c
49	3OAR120	3-oxoacyl-[acyl-carrier-protein] reductase (n-C12:0)	NGO2163	3oddecACP_c + h_c + nadph_c <=> 3hddecACP_c + nadp_c
50	3OAR121	3-oxoacyl-[acyl-carrier-protein] reductase (n-C12:1)	NGO2163	3ocddec5eACP_c + h_c + nadph_c --> 3hcddec5eACP_c + nadp_c
51	3OAR140	3-oxoacyl-[acyl-carrier-protein] reductase (n-C14:0)	NGO2163	3omrsACP_c + h_c + nadph_c <=> 3hmrsACP_c + nadp_c
52	3OAR141	3-oxoacyl-[acyl-carrier-protein] reductase (n-C14:1)	NGO2163	3ocmrs7eACP_c + h_c + nadph_c --> 3hcmrs7eACP_c + nadp_c
53	3OAR160	3-oxoacyl-[acyl-carrier-protein] reductase (n-C16:0)	NGO2163	3opalmACP_c + h_c + nadph_c <=> 3hpalmACP_c + nadp_c
54	3OAR161	3-oxoacyl-[acyl-carrier-protein] reductase (n-C16:1)	NGO2163	3ocpalm9eACP_c + h_c + nadph_c --> 3hcpalm9eACP_c + nadp_c
55	3OAR161x	3 oxoacyl acyl carrier protein reductase n C161	NGO2163	3ocpalm5eACP_c + h_c + nadph_c --> 3hcpalm5eACP_c + nadp_c
56	3OAR180	3-oxoacyl-[acyl-carrier-protein] reductase (n-C18:0)	NGO2163	3ooctdACP_c + h_c + nadph_c <=> 3hoctaACP_c + nadp_c
57	3OAR181x	3 oxoacyl acyl carrier protein reductase n C181	NGO2163	3ocvac7eACP_c + h_c + nadph_c --> 3hcvac7eACP_c + nadp_c
58	3OAR40	3-oxoacyl-[acyl-carrier-protein] reductase (n-C4:0)	NGO2163	actACP_c + h_c + nadph_c <=> 3haACP_c + nadp_c
59	3OAR60	3-oxoacyl-[acyl-carrier-protein] reductase (n-C6:0)	NGO2163	3ohexACP_c + h_c + nadph_c <=> 3hhexACP_c + nadp_c
60	3OAR80	3-oxoacyl-[acyl-carrier-protein] reductase (n-C8:0)	NGO2163	3ooctACP_c + h_c + nadph_c <=> 3hoctACP_c + nadp_c
61	3OAS100	3-oxoacyl-[acyl-carrier-protein] synthase (n-C10:0)	NGO1763	h_c + malACP_c + ocACP_c --> 3odecACP_c + ACP_c + co2_c
62	3OAS120	3-oxoacyl-[acyl-carrier-protein] synthase (n-C12:0)	NGO1763	dcaACP_c + h_c + malACP_c --> 3oddecACP_c + ACP_c + co2_c
63	3OAS121	3-oxoacyl-[acyl-carrier-protein] synthase (n-C12:1)	NGO1763	cdec3eACP_c + h_c + malACP_c --> 3ocddec5eACP_c + ACP_c + co2_c
64	3OAS140	3-oxoacyl-[acyl-carrier-protein] synthase (n-C14:0)	NGO1763	ddcaACP_c + h_c + malACP_c --> 3omrsACP_c + ACP_c + co2_c
65	3OAS141	3-oxoacyl-[acyl-carrier-protein] synthase (n-C14:1)	NGO1763	cddec5eACP_c + h_c + malACP_c --> 3ocmrs7eACP_c + ACP_c + co2_c
66	3OAS160	3-oxoacyl-[acyl-carrier-protein] synthase (n-C16:0)	NGO1763	h_c + malACP_c + myrsACP_c --> 3opalmACP_c + ACP_c + co2_c
67	3OAS161	3-oxoacyl-[acyl-carrier-protein] synthase (n-C16:1)	NGO1763	h_c + malACP_c + tdeACP_c --> 3ocpalm9eACP_c + ACP_c + co2_c
68	3OAS161a	3 oxoacyl acyl carrier protein synthase n C161	NGO1763	cmrs3eACP_c + h_c + malACP_c --> 3ocpalm5eACP_c + ACP_c + co2_c
69	3OAS180	3-oxoacyl-[acyl-carrier-protein] synthase (n-C18:0)	NGO1763	h_c + malACP_c + palmACP_c --> 3ooctdACP_c + ACP_c + co2_c
70	3OAS181a	3 oxoacyl acyl carrier protein synthase n C181	NGO1763	h5deACP_c + h_c + malACP_c --> 3ocvac7eACP_c + ACP_c + co2_c
71	3OAS60	3-oxoacyl-[acyl-carrier-protein] synthase (n-C6:0)	NGO1763	butACP_c + h_c + malACP_c --> 3ohexACP_c + ACP_c + co2_c
72	3OAS80	3-oxoacyl-[acyl-carrier-protein] synthase (n-C8:0)	NGO1763	h_c + hexACP_c + malACP_c --> 3ooctACP_c + ACP_c + co2_c
73	3PEPTtex	LalaDgluMdap (tripeptide) transport via diffusion (extracellular to periplasm)	NGO1812	LalaDgluMdap_e <=> LalaDgluMdap_p
74	3UMPtex	3UMP transport via diffusion (extracellular to periplasm)	NGO1812	3ump_e <=> 3ump_p
75	4HOXPACDtex	4-hydroxyphenylacetaldehyde transport via diffusion (extracellular to periplasm)	NGO1812	4hoxpacd_e <=> 4hoxpacd_p
76	4HTHRS	4-Hydroxy-L-threonine synthase	NGO0689	h2o_c + phthr_c --> 4hthr_c + pi_c
77	4PEPTtex	LalaDgluMdapDala (pentapeptide) transport via diffusion (extracellular to periplasm)	NGO1812	LalaDgluMdapDala_e <=> LalaDgluMdapDala_p
78	5DGLCNtex	5-Dehydro-D-gluconate transport via diffusion (extracellular to periplasm)	NGO1812	5dglcn_e <=> 5dglcn_p
79	5DOAN	5'-deoxyadenosine nuclosidase	NGO0345	dad_5_c + h2o_c --> 5drib_c + ade_c
80	A5PISO	Arabinose-5-phosphate isomerase	NGO1609	ru5p_D_c <=> ara5p_c
81	ABUTtex	4-aminobutyrate transport via diffusion (extracellular to periplasm)	NGO1812	4abut_e <=> 4abut_p
82	ACACtex	Acetoacetate transport via diffusion (extracellular to periplasm)	NGO1812	acac_e <=> acac_p
83	ACCOAC	Acetyl-CoA carboxylase	NGO0045, NGO0821, NGO2001, NGO0249, NGO0044	accoa_c + atp_c + hco3_c --> adp_c + h_c + malcoa_c + pi_c
84	ACGALtex	N-acetyl-D-galactosamine transport via diffusion (extracellular to periplasm)	NGO1812	acgal_e <=> acgal_p
85	ACGAM1Ptex	N-acetyl-D-glucosamine 1-phosphate transport via diffusion (extracellular to periplasm)	NGO1812	acgam1p_e <=> acgam1p_p
86	ACGAMT	UDP-N-acetylglucosamine:undecaprenylphosphate N-acetylglucosamine -1-phosphate transferase	NGO1537	uacgam_c + udcpp_c --> ump_c + unaga_c
87	ACGAtex	N-Acetyl-D-glucosamine transport via diffusion (extracellular to periplasm)	NGO1812	acgam_e <=> acgam_p
88	ACGK	Acetylglutamate kinase	NGO0844	acglu_c + atp_c --> acg5p_c + adp_c
89	ACGS	N-acetylglutamate synthase	NGO0027	accoa_c + glu_L_c --> acglu_c + coa_c + h_c
90	ACHBS	2-aceto-2-hydroxybutanoate synthase	NGO1235, Blank, NGO1236	2obut_c + h_c + pyr_c --> 2ahbut_c + co2_c
91	ACKr	Acetate kinase	NGO1521, NGO0977	ac_c + atp_c <=> actp_c + adp_c
92	ACLS	Acetolactate synthase	NGO1235, Blank, NGO1236	h_c + 2.0 pyr_c --> alac_S_c + co2_c
93	ACMANAtex	N-acetyl-D-mannosamine transport via diffusion (extracellular to periplasm)	NGO1812	acmana_e <=> acmana_p
94	ACMUMtex	N-acetylmuramate transport via diffusion (extracellular to periplasm)	NGO1812	acmum_e <=> acmum_p
95	ACOATA	Acetyl-CoA ACP transacylase	NGO1762, NGO2168	ACP_c + accoa_c <=> acACP_c + coa_c
96	ACODA	Acetylornithine deacetylase	NGO0991	acorn_c + glu_L_c --> acglu_c + orn_c
97	ACONIs	Aconitate isomerase (spontaneous)	Sgene	acon_T_c <=> acon_C_c
98	ACONTa	Aconitase (half-reaction A, Citrate hydro-lyase)	NGO1231	cit_c <=> acon_C_c + h2o_c
99	ACONTb	Aconitase (half-reaction B, Isocitrate hydro-lyase)	NGO1231	acon_C_c + h2o_c <=> icit_c
100	ACOTA	Acetylornithine transaminase	NGO0646	acorn_c + akg_c <=> acg5sa_c + glu_L_c
101	ACPH	ACP hydrolyase Releases apoenzyme	Orphan	ACP_c + h2o_c --> apoACP_c + h_c + pan4p_c
102	ACPS1	Acyl-carrier protein synthase	NGO1507	apoACP_c + coa_c --> ACP_c + h_c + pap_c
103	ACS	Acetyl-CoA synthetase	NGO1213	ac_c + atp_c + coa_c --> accoa_c + amp_c + ppi_c
104	ACSERtex	O-Acetyl-L-serine transport via diffusion (extracellular to periplasm)	NGO1812	acser_e <=> acser_p
105	ACt2rpp	Acetate reversible transport via proton symport (periplasm)	Orphan	ac_p + h_p <=> ac_c + h_c
106	ACtex	Acetate transport via diffusion (extracellular to periplasm)	NGO1812	ac_e <=> ac_p
107	ADCL	4-aminobenzoate synthase	NGO2112	4adcho_c --> 4abz_c + h_c + pyr_c
108	ADCS	4-amino-4-deoxychorismate synthase	NGO2112	chor_c + gln_L_c --> 4adcho_c + glu_L_c
109	ADEt2rpp	Adenine transport via proton symport (reversible) (periplasm)	NGO2009	ade_p + h_p <=> ade_c + h_c
110	ADEtex	Adenine transport via diffusion (extracellular to periplasm)	NGO1812	ade_e <=> ade_p
111	ADK1	Adenylate kinase	NGO0400	amp_c + atp_c --> 2.0 adp_c
112	ADK3	Adentylate kinase (GTP)	NGO0400	amp_c + gtp_c <=> adp_c + gdp_c
113	ADK4	Adentylate kinase (ITP)	NGO0400	amp_c + itp_c <=> adp_c + idp_c
114	ADPT	Adenine phosphoribosyltransferase	NGO1311	ade_c + prpp_c <=> amp_c + h_c + ppi_c
115	ADSL1r	Adenylsuccinate lyase	NGO1711	dcamp_c <=> amp_c + fum_c
116	ADSL2r	Adenylosuccinate lyase	NGO1711	25aics_c <=> aicar_c + fum_c
117	ADSS	Adenylosuccinate synthase	NGO0398	asp_L_c + gtp_c + imp_c --> dcamp_c + gdp_c + 2.0 h_c + pi_c
118	AGM3PA	N-Acetyl-D-glucosamine(anhydrous)N-Acetylmuramyl-tripeptide amidase	NGO0237	anhgm3p_c + h2o_c --> LalaDgluMdap_c + anhgm_c
119	AGM3PApp	N-Acetyl-D-glucosamine(anhydrous)N-Acetylmuramyl-tripeptide amidase (periplasm)	NGO1502	anhgm3p_p + h2o_p --> LalaDgluMdap_p + anhgm_p
120	AGM3PH	N-Acetyl-D-glucosamine(anhydrous)N-Acetylmuramyl-tripeptide beta -1,4-N-acetylglucosaminidase	NGO0135	anhgm3p_c + h2o_c --> acgam_c + anhm3p_c
121	AGM3Pt2pp	GlcNAc-anhMurNAc tripeptide transport in via proton symport (periplasm)	NGO1599	anhgm3p_p + h_p --> anhgm3p_c + h_c
122	AGM4PA	N-Acetyl-D-glucosamine(anhydrous)N-Acetylmuramyl-tetrapeptide amidase	NGO0237	anhgm4p_c + h2o_c --> LalaDgluMdapDala_c + anhgm_c
123	AGM4PApp	N-Acetyl-D-glucosamine(anhydrous)N-Acetylmuramyl-tetrapeptide amidase (periplasm)	NGO1502	anhgm4p_p + h2o_p --> LalaDgluMdapDala_p + anhgm_p
124	AGM4PCP	N-Acetyl-D-glucosamine(anhydrous)N-Acetylmuramyl-tetrapeptide L,D-carboxypeptidase	NGO1274	anhgm4p_c + h2o_c --> ala_D_c + anhgm3p_c
125	AGM4PCPpp	N-Acetyl-D-glucosamine(anhydrous)N-Acetylmuramyl-tetrapeptide L,D-carboxypeptidase (periplasmic)	Blank	anhgm4p_p + h2o_p --> ala_D_p + anhgm3p_p
126	AGM4PH	N-Acetyl-D-glucosamine(anhydrous)N-Acetylmuramyl-tetrapeptide beta -1,4-N-acetylglucosaminidase	NGO0135	anhgm4p_c + h2o_c --> acgam_c + anhm4p_c
127	AGM4Pt2pp	GlcNAc-anhMurNAc tetrapeptide transport in via proton symport (periplasm)	NGO1599	anhgm4p_p + h_p --> anhgm4p_c + h_c
128	AGMH	N-Acetyl-D-glucosamine(anhydrous)N-Acetylmuramyl beta -1,4-N-acetylglucosaminidase	NGO0135	anhgm_c + h2o_c --> acgam_c + anhm_c
129	AGMHE	ADP-D-glycero-D-manno-heptose epimerase	NGO0403	adphep_DD_c --> adphep_LD_c
130	AGMT	Agmatinase	NGO1486	agm_c + h2o_c --> ptrc_c + urea_c
131	AGMt2pp	GlcNAc-anhMurNAc transport in via proton symport (periplasm)	NGO1599	anhgm_p + h_p --> anhgm_c + h_c
132	AGMtex	Agmatine transport via diffusion (extracellular to periplasm)	NGO1812	agm_e <=> agm_p
133	AGPAT120	1-tetradecanoyl-sn-glycerol 3-phosphate O-acyltransferase (n-C12:0)	NGO0611, NGO2069	1ddecg3p_c + ddcaACP_c --> ACP_c + pa120_c
134	AGPAT140	1-tetradecanoyl-sn-glycerol 3-phosphate O-acyltransferase (n-C14:0)	NGO0611, NGO2069	1tdecg3p_c + myrsACP_c --> ACP_c + pa140_c
135	AGPAT141	1-tetradec-7-enoyl-sn-glycerol 3-phosphate O-acyltransferase (n-C14:1)	NGO0611, NGO2069	1tdec7eg3p_c + tdeACP_c --> ACP_c + pa141_c
136	AGPAT160	1-hexadecanoyl-sn-glycerol 3-phosphate O-acyltransferase (n-C16:0)	NGO0611, NGO2069	1hdecg3p_c + palmACP_c --> ACP_c + pa160_c
137	AGPAT160a	1 hexadecanoyl sn glycerol 3 phosphate O acyltransferase n C160a	NGO0611, NGO2069	1hdecg3p_c + ddcaACP_c --> ACP_c + pa160a_c
138	AGPAT161a	1 hexadec trans9 enoyl sn glycerol 3 phosphate O acyltransferase n C161a	NGO0611, NGO2069	1hdect9eg3p_c + hdet9ACP_c --> ACP_c + pa161_c
139	AGPAT180	1-octadecanoyl-sn-glycerol 3-phosphate O-acyltransferase (n-C18:0)	NGO0611, NGO2069	1odecg3p_c + ocdcaACP_c --> ACP_c + pa180_c
140	AGPAT181	1-octadec-7-enoyl-sn-glycerol 3-phosphate O-acyltransferase (n-C18:1)	NGO0611, NGO2069	1odec7eg3p_c + oct7eACP_c --> ACP_c + pa181_c
141	AGPR	N-acetyl-g-glutamyl-phosphate reductase	NGO0118	acg5sa_c + nadp_c + pi_c <=> acg5p_c + h_c + nadph_c
142	Agt	silvetransport out via proton antiport	NGO1363	ag_c + h_e --> ag_e + h_c
143	AHCYSNS	S-adenosylhomocysteine nucleosidase	NGO0345	ahcys_c + h2o_c --> ade_c + rhcys_c
144	AICART	Phosphoribosylaminoimidazolecarboxamide formyltransferase	NGO1466	10fthf_c + aicar_c --> fprica_c + thf_c
145	AIRC2	Phosphoribosylaminoimidazole carboxylase	NGO0875	air_c + atp_c + hco3_c --> 5caiz_c + adp_c + h_c + pi_c
146	AIRC3	Phosphoribosylaminoimidazole carboxylase (mutase rxn)	NGO0748	5aizc_c <=> 5caiz_c
147	AKGDH	2-Oxogluterate dehydrogenase	NGO0793, NGO0916, NGO0792, NGO0915, NGO0917	akg_c + coa_c + nad_c --> co2_c + nadh_c + succoa_c
148	AKGt3pp	akg transport via Na symport periplasm	NGO0377, NGO1485, NGO1957	akg_p + na1_p --> akg_c + na1_c
149	AKGtex	Alpha-ketoglutarate transport via diffusion (extracellular to periplasm)	NGO1812	akg_e <=> akg_p
150	ALAabcpp	L-alanine transport via ABC system (periplasm)	NGO0374, NGO0372, NGO0373, NGO0968, NGO1152, NGO0269	ala_L_p + atp_c + h2o_c --> adp_c + ala_L_c + h_c + pi_c
151	ALAALAr	D-alanine-D-alanine ligase (reversible)	NGO1531	2.0 ala_D_c + atp_c <=> adp_c + alaala_c + h_c + pi_c
152	ALAALAtex	D-alanyl-D-alanine (DalaDala) transport via diffusion (extracellular to periplasm)	NGO1812	alaala_e <=> alaala_p
153	ALADt2pp	alanine D transport	NGO1787, NGO1807, NGO1290, NGO1957	ala_D_p + na1_p --> ala_D_c + na1_c
154	ALAR	Alanine racemase	NGO1295	ala_L_c <=> ala_D_c
155	ALAt1pp	L alanine reversible transport via proton symport periplasm	NGO1787, NGO1290	ala_L_p + h_p --> ala_L_c + h_c
156	ALAt2pp	L-alanine transport in via proton symport (periplasm)	NGO1787, NGO1807, NGO1290, NGO1957	ala_L_p + na1_p --> ala_L_c + na1_c
157	ALAtex	L-alanine transport via diffusion (extracellular to periplasm)	NGO1812	ala_L_e <=> ala_L_p
158	ALCD19	Alcohol dehydrogenase (glycerol)	NGO1442	glyald_c + h_c + nadh_c <=> glyc_c + nad_c
159	ALDD2x	Aldehyde dehydrogenase (acetaldehyde, NAD)	NGO0665	acald_c + h2o_c + nad_c <=> ac_c + 2.0 h_c + nadh_c
160	ALDD3y	Aldehyde dehydrogenase (propanal, NADP)	NGO1442	h2o_c + nadp_c + ppal_c --> 2.0 h_c + nadph_c + ppa_c
161	ALLtex	Allose transport via diffusion (extracellular to periplasm)	NGO1812	all_D_e <=> all_D_p
162	ALLTNtex	Allantoin transport via diffusion (extracellular to periplasm)	NGO1812	alltn_e <=> alltn_p
163	AM3PA	Anhydrous-N-Acetylmuramyl-tripeptide amidase	NGO0237	anhm3p_c + h2o_c --> LalaDgluMdap_c + anhm_c
164	AM4PA	Anhydrous-N-Acetylmuramyl-tetrapeptide amidase	NGO0237	anhm4p_c + h2o_c --> LalaDgluMdapDala_c + anhm_c
165	AM4PCP	Anhydrous-N-Acetylmuramyl-tetrapeptide L,D-carboxypeptidase	NGO1274	anhm4p_c + h2o_c --> ala_D_c + anhm3p_c
166	AMAOTr	Adenosylmethionine-8-amino-7-oxononanoate transaminase	NGO0308	8aonn_c + amet_c --> amob_c + dann_c
167	AMPMS2	4-amino-2-methyl-5-phosphomethylpyrimidine synthetase	NGO2041	air_c + h2o_c + nad_c --> 4ampm_c + 2.0 for_c + 3.0 h_c + nadh_c
168	AMPTASEAGl	aminopeptidase ala glut	NGO0158	LalaDglu_c + h2o_c --> ala_L_c + glu_D_c
169	AMPTASECG	Alanyl aminopeptidase (cys-gly)	NGO0158	cgly_c + h2o_c --> cys_L_c + gly_c
170	AMPtex	AMP transport via diffusion (extracellular to periplasm)	NGO1812	amp_e <=> amp_p
171	ANHGMtex	GlcNAc-anhMurNAc transport via diffusion (extracellular to periplasm)	NGO1812	anhgm_e <=> anhgm_p
172	ANHMK	1,6-anhydrous-N-Acetylmuramate kinase	NGO1583	anhm_c + atp_c + h2o_c --> acmum6p_c + adp_c + h_c
173	ANPRT	Anthranilate phosphoribosyltransferase	NGO1203	anth_c + prpp_c --> h_c + ppi_c + pran_c
174	ANS	Anthranilate synthase	NGO1204, NGO0872	chor_c + gln_L_c --> anth_c + glu_L_c + h_c + pyr_c
175	AOXSr	8-amino-7-oxononanoate synthase	NGO1483	ala_L_c + h_c + pmcoa_c <=> 8aonn_c + co2_c + coa_c
176	APRAUR	5-amino-6-(5-phosphoribosylamino)uracil reductase	NGO0089	5apru_c + h_c + nadph_c --> 5aprbu_c + nadp_c
177	ARBtex	L-arabinose transport via diffusion (extracellular to periplasm)	NGO1812	arab_L_e <=> arab_L_p
178	ARGabcpp	L-arginine transport via ABC system (periplasm)	NGO0374, NGO0372, NGO0373, NGO0968, NGO1152, NGO0269	arg_L_p + atp_c + h2o_c --> adp_c + arg_L_c + h_c + pi_c
179	ARGDC	Arginine decarboxylase	NGO1487	arg_L_c + h_c --> agm_c + co2_c
180	ARGSL	Argininosuccinate lyase	NGO0219	argsuc_c <=> arg_L_c + fum_c
181	ARGSS	Argininosuccinate synthase	NGO1194, NGO1961	asp_L_c + atp_c + citr_L_c --> amp_c + argsuc_c + h_c + ppi_c
182	ARGt1pp	L arginine reversible transport via proton symport periplasm	NGO1787, NGO1290	arg_L_p + h_p --> arg_L_c + h_c
183	ARGt2pp	L lysine transport in via proton symport periplasm	NGO1957	arg_L_p + na1_p --> arg_L_c + na1_c
184	ARGtex	L-arginine transport via diffusion (extracellular to periplasm)	NGO1812	arg_L_e <=> arg_L_p
185	ASAD	Aspartate-semialdehyde dehydrogenase	NGO1997	aspsa_c + nadp_c + pi_c <=> 4pasp_c + h_c + nadph_c
186	ASCBtex	L-ascorbate transport via diffusion (extracellular to periplasm)	NGO1812	ascb_L_e <=> ascb_L_p
187	ASNabcpp	L-asparagine transport via ABC system (periplasm)	NGO0374, NGO0372, NGO0373, NGO0968, NGO1152, NGO0269	asn_L_p + atp_c + h2o_c --> adp_c + asn_L_c + h_c + pi_c
188	ASNN	L-asparaginase	NGO1339	asn_L_c + h2o_c --> asp_L_c + nh4_c
189	ASNNpp	L-asparaginase	NGO1339	asn_L_p + h2o_p --> asp_L_p + nh4_p
190	ASNSYN	asparaginyl synthase (via tRNA)	NGO0660, NGO0662, NGO0663, NGO1489	asp_L_c + atp_c + gln_L_c + h2o_c --> adp_c + asn_L_c + glu_L_c + h_c + pi_c
191	ASNt1pp	L asparagine reversible transport via proton symport periplasm	NGO1787, NGO1290	asn_L_p + h_p --> asn_L_c + h_c
192	ASNt2pp	L asparagine transport via sodium symport periplasm	NGO1957	asn_L_p + na1_p --> asn_L_c + na1_c
193	ASNtex	L-asparagine transport via diffusion (extracellular to periplasm)	NGO1812	asn_L_e <=> asn_L_p
194	ASO3tex	Arsenite transport via diffusion (extracellular to periplasm)	NGO1812	aso3_e <=> aso3_p
195	ASP1DC	Aspartate 1-decarboxylase	NGO0620	asp_L_c + h_c --> ala_B_c + co2_c
196	ASPabcpp	L-aspartate transport via ABC system (periplasm)	NGO0374, NGO0372, NGO0373, NGO0968, NGO1152, NGO0269	asp_L_p + atp_c + h2o_c --> adp_c + asp_L_c + h_c + pi_c
197	ASPCT	Aspartate carbamoyltransferase	NGO1877, NGO1876	asp_L_c + cbp_c --> cbasp_c + h_c + pi_c
198	ASPK	Aspartate kinase	NGO0956	asp_L_c + atp_c <=> 4pasp_c + adp_c
199	ASPO3	L-aspartate oxidase	NGO1568	asp_L_c + q8_c --> h_c + iasp_c + q8h2_c
200	ASPO5	L-aspartate oxidase	NGO1568	asp_L_c + fum_c --> h_c + iasp_c + succ_c
201	ASPO6	L-aspartate oxidase	NGO1568	asp_L_c + o2_c --> h2o2_c + h_c + iasp_c
202	ASPT	L-aspartase	NGO0556	asp_L_c --> fum_c + nh4_c
203	ASPt1pp	L aspartate reversible transport via proton symport periplasm	NGO1787, NGO1290	asp_L_p + h_p --> asp_L_c + h_c
204	ASPt2pp	L-aspartate transport in via proton symport (periplasm)	NGO0377, NGO1957	asp_L_p + na1_p --> asp_L_c + na1_c
205	ASPTA	Aspartate transaminase	NGO1452	akg_c + asp_L_c <=> glu_L_c + oaa_c
206	ASPtex	L-aspartate transport via diffusion (extracellular to periplasm)	NGO1812	asp_L_e <=> asp_L_p
207	ATHRDHr	L-allo-threonine dehydrogenase	NGO1079	athr_L_c + nadp_c <=> 2aobut_c + h_c + nadph_c
208	ATPHs	ATP amine hydrolysis (spontaneous)	Sgene	atp_c + h2o_c + h_c --> itp_c + nh4_c
209	ATPM	ATP maintenance requirement		atp_c + h2o_c --> adp_c + h_c + pi_c
210	ATPPRT	ATP phosphoribosyltransferase	NGO0397, Blank, NGO1238	atp_c + prpp_c --> h_c + ppi_c + prbatp_c
211	ATPS4rpp	ATP synthase (four protons for one ATP) (periplasm)	NGO2149, NGO2146, NGO2151, NGO2143, NGO2150, NGO2145, NGO2147, NGO2144, NGO2148	adp_c + 4.0 h_p + pi_c <=> atp_c + h2o_c + 3.0 h_c
212	BALAtex	Beta-alanine transport via diffusion (extracellular to periplasm)	NGO1812	ala_B_e <=> ala_B_p
213	BTS4	Biotin synthase	NGO0813	amet_c + dtbt_c --> btn_c + dad_5_c + h_c + met_L_c
214	BUTSO3tex	Butanesulfonate transport via diffusion (extracellular to periplasm)	NGO1812	butso3_e <=> butso3_p
215	BUTtex	Butyrate transport via diffusion (extracellular to periplasm)	NGO1812	but_e <=> but_p
216	CA2tex	Calcium (Ca+2) transport via diffusion (extracellular to periplasm)	NGO1812	ca2_e <=> ca2_p
217	CAT	Catalase	NGO1767	2.0 h2o_c + o2_c --> 2.0 h2o2_c
218	CAt1pp	calcium sodium antiporte11	Orphan	ca2_c + na1_p <=> ca2_p + na1_c
219	CBPS	Carbamoyl-phosphate synthase (glutamine-hydrolysing)	NGO0048, NGO0053	2.0 atp_c + gln_L_c + h2o_c + hco3_c --> 2.0 adp_c + cbp_c + glu_L_c + 2.0 h_c + pi_c
220	CD2t3pp	Cadmium (Cd+2) transport out via proton antiport (periplasm)	NGO2127	cd2_c + h_p --> cd2_p + h_c
221	CD2tex	Cadmium (Cd+2) transport via diffusion (extracellular to periplasm)	NGO1812	cd2_e <=> cd2_p
222	CDPMEK	4-(cytidine 5'-diphospho)-2-C-methyl-D-erythritol kinase	NGO0440	4c2me_c + atp_c --> 2p4c2me_c + adp_c + h_c
223	CGLYtex	L-Cysteinylglycine transport via diffusion (extracellular to periplasm)	NGO1812	cgly_e <=> cgly_p
224	CHLt2pp	Choline transport via proton symport (periplasm)	NGO0529	chol_p + h_p --> chol_c + h_c
225	CHLtex	Choline transport via diffusion (extracellular to periplasm)	NGO1812	chol_e <=> chol_p
226	CHORM	Chorismate mutase	NGO1510, NGO1343	chor_c --> pphn_c
227	CHORS	Chorismate synthase	NGO1331	3psme_c --> chor_c + pi_c
228	CHRPL	Chorismate pyruvate lyase	NGO0310	chor_c --> 4hbz_c + pyr_c
229	CITt1pp	Citrate transport via Na symport periplasm	NGO0377	cit_p + na1_p --> cit_c + na1_c
230	CITt2pp	Citrate transport via H symport periplasm	NGO0110	cit_p + h_p --> cit_c + h_c
231	CITtex	Citrate transport via diffusion (extracellular to periplasm)	NGO1812	cit_e <=> cit_p
232	CLt4	chloride transport via diffusion	NGO1195, NGO1467	cl_p --> cl_c
233	CLtex	Chloride (Cl-1) transport via diffusion (extracellular to periplasm)	NGO1812	cl_e <=> cl_p
234	CMPtex	CMP transport via diffusion (extracellular to periplasm)	NGO1812	cmp_e <=> cmp_p
235	CO2tex	CO2 transport via diffusion (extracellular to periplasm)	NGO1812	co2_e <=> co2_p
236	CO2tpp	CO2 transporter via diffusion (periplasm)	Sgene	co2_p <=> co2_c
237	COBALT2t1pp	cobalt transport in via permease no H	Orphan	cobalt2_p --> cobalt2_c
238	COBALT2t2pp	cobalt Co2 transport out via proton antiport periplasm	NGO0144	cobalt2_c + h_p --> cobalt2_p + h_c
239	COBALT2tex	Cobalt (Co+2) transport via diffusion (extracellular to periplasm)	NGO1812	cobalt2_e <=> cobalt2_p
240	COtex	CO transport via diffusion extracellular to periplasm	NGO1812	co_e <=> co_p
241	COtpp	CO transporter via diffusion periplasm	Sgene	co_p <=> co_c
242	CPPPGO2	Oxygen Independent coproporphyrinogen-III oxidase	NGO1580, NGO0234	2.0 amet_c + cpppg3_c --> 2.0 co2_c + 2.0 dad_5_c + 2.0 met_L_c + pppg9_c
243	CRNtex	L-carnitine transport via diffusion (extracellular to periplasm)	NGO1812	crn_e <=> crn_p
244	CS	Citrate synthase	NGO0918	accoa_c + h2o_c + oaa_c --> cit_c + coa_c + h_c
245	CSNt2pp	Cytosine transport in via proton symport (periplasm)	NGO2009	csn_p + h_p --> csn_c + h_c
246	CSNtex	Cytosine transport via diffusion (extracellular to periplasm)	NGO1812	csn_e <=> csn_p
247	CTPS2	CTP synthase (glutamine)	NGO1212	atp_c + gln_L_c + h2o_c + utp_c --> adp_c + ctp_c + glu_L_c + 2.0 h_c + pi_c
248	CTPS3	CTP aminohydrolase	NGO0421	ctp_c + h2o_c + h_c <=> nh4_c + utp_c
249	CU1abcpp	Copper (Cu +1) ABC transporter (periplasm)	NGO0685	atp_c + cu_c + h2o_c --> adp_c + cu_p + h_c + pi_c
250	CU1Opp	Cuprous Oxidase (Cu+1)	NGO1276	4.0 cu_p + 4.0 h_p + o2_p --> 4.0 cu2_p + 2.0 h2o_p
251	CU2abcpp	Copper (Cu+2) ABC transporter (periplasm)	NGO0579, NGO0685	atp_c + cu2_c + h2o_c --> adp_c + cu2_p + h_c + pi_c
252	CU2tex	Copper (Cu+2) transport via diffusion (extracellular to periplasm)	NGO1812	cu2_e <=> cu2_p
253	CU2tpp	Copper transport in via permease (no H+)	Orphan	cu2_p --> cu2_c
254	Cuabcpp	copper ABC transporter	NGO1399, NGO07395, Orphan	atp_c + cu2_p + h2o_c --> adp_c + cu2_c + h_c + pi_c
255	CUtex	Copper (Cu+1) transport via diffusion (extracellular to periplasm)	NGO1812	cu_e <=> cu_p
256	CYANtex	Cyanide transport via diffusion (extracellular to periplasm)	NGO1812	cyan_e <=> cyan_p
257	CYNTtex	Cyanate transport via diffusion (extracellular to periplasm)	NGO1812	cynt_e <=> cynt_p
258	CYOX	cytochrome c oxidase	NGO1374, NGO1080, NGO1371, NGO1373, NGO0101	4.0 focytC_p + 8.0 h_c + o2_c --> 4.0 ficytC_p + 2.0 h2o_c + 4.0 h_p
259	CYSabcpp	L-cysteine uptake via ABC system (periplasm)	NGO2014, NGO2011, NGO2013, NGO2012	atp_c + cys_L_p + h2o_c --> adp_c + cys_L_c + h_c + pi_c
260	CYSDtex	D-cysteine transport via diffusion (extracellular to periplasm)	NGO1812	cys_D_e <=> cys_D_p
261	CYSS	Cysteine synthase	NGO0340	acser_c + h2s_c --> ac_c + cys_L_c + h_c
262	CYSt1pp	L cystine reversible transport via proton symport periplasm	NGO1787, NGO1290	cys_L_p + h_p --> cys_L_c + h_c
263	CYSt2pp	L cystine transport via sodium symport periplasm	NGO1957	cys_L_p + na1_p --> cys_L_c + na1_c
264	CYStex	L-cysteine transport via diffusion (extracellular to periplasm)	NGO1812	cys_L_e <=> cys_L_p
265	CYTCS	Cytochrome c synthesis	NGO0293	pheme_c --> ficytC_p
266	CYTDtex	Cytidine transport via diffusion (extracellular to periplasm)	NGO1812	cytd_e <=> cytd_p
267	CYTK1	Cytidylate kinase (CMP)	NGO0605	atp_c + cmp_c <=> adp_c + cdp_c
268	CYTK2	Cytidylate kinase (dCMP)	NGO0605	atp_c + dcmp_c <=> adp_c + dcdp_c
269	D_LACtex	D-lactate transport via diffusion (extracellular to periplasm)	NGO1812	lac_D_e <=> lac_D_p
270	DAAD	D-Amino acid dehydrogenase	NGO1808	ala_D_c + fad_c + h2o_c --> fadh2_c + nh4_c + pyr_c
271	DADK	Deoxyadenylate kinase	NGO0400	atp_c + damp_c <=> adp_c + dadp_c
272	DAGK120	Diacylglycerol kinase (n-C12:0)	NGO1216	12dgr120_c + atp_c --> adp_c + h_c + pa120_c
273	DAGK140	Diacylglycerol kinase (n-C14:0)	NGO1216	12dgr140_c + atp_c --> adp_c + h_c + pa140_c
274	DAGK141	Diacylglycerol kinase (n-C14:1)	NGO1216	12dgr141_c + atp_c --> adp_c + h_c + pa141_c
275	DAGK160	Diacylglycerol kinase (n-C16:0)	NGO1216	12dgr160_c + atp_c --> adp_c + h_c + pa160_c
276	DAGK180	Diacylglycerol kinase (n-C18:0)	NGO1216	12dgr180_c + atp_c --> adp_c + h_c + pa180_c
277	DAGK181	Diacylglycerol kinase (n-C18:1)	NGO1798	12dgr181_c + atp_c --> adp_c + h_c + pa181_c
278	DALAtex	D-Alanine transport via diffusion (extracellular to periplasm)	NGO1812	ala_D_e <=> ala_D_p
279	DAMPtex	DAMP transport via diffusion (extracellular to periplasm)	NGO1812	damp_e <=> damp_p
280	DAPDC	Diaminopimelate decarboxylase	NGO2098	26dap_M_c + h_c --> co2_c + lys_L_c
281	DAPE	Diaminopimelate epimerase	NGO0338	26dap_LL_c <=> 26dap_M_c
282	DAPtex	1,5-Diaminopentane transport via diffusion (extracellular to periplasm)	NGO1812	15dap_e <=> 15dap_p
283	DASYN120	CDP-diacylglycerol synthetase (n-C12:0)	NGO1798	ctp_c + h_c + pa120_c --> cdpdddecg_c + ppi_c
284	DASYN140	CDP-diacylglycerol synthetase (n-C14:0)	NGO1798	ctp_c + h_c + pa140_c --> cdpdtdecg_c + ppi_c
285	DASYN141	CDP-diacylglycerol synthetase (n-C14:1)	NGO1798	ctp_c + h_c + pa141_c --> cdpdtdec7eg_c + ppi_c
286	DASYN160	CDP-diacylglycerol synthetase (n-C16:0)	NGO1798	ctp_c + h_c + pa160_c --> cdpdhdecg_c + ppi_c
287	DASYN161a	CDP diacylglycerol synthetase n C140	NGO1798	ctp_c + h_c + pa161_c --> cdp161_c + ppi_c
288	DASYN180	CDP-diacylglycerol synthetase (n-C18:0)	NGO1798	ctp_c + h_c + pa180_c --> cdpdodecg_c + ppi_c
289	DASYN181	CDP-diacylglycerol synthetase (n-C18:1)	NGO1798	ctp_c + h_c + pa181_c --> cdpdodec7eg_c + ppi_c
290	DATPHs	DATP amine hydrolysis (spontaneous)	Sgene	datp_c + h2o_c + h_c --> ditp_c + nh4_c
291	DB4PS	3,4-Dihydroxy-2-butanone-4-phosphate synthase	NGO0704	ru5p_D_c --> db4p_c + for_c + h_c
292	DBTS	Dethiobiotin synthase	NGO0309	atp_c + co2_c + dann_c --> adp_c + dtbt_c + 3.0 h_c + pi_c
293	DCAtex	Decanoate transport via diffusion (extracellular to periplasm)	NGO1812	dca_e <=> dca_p
294	DCMPtex	DCMP transport via diffusion (extracellular to periplasm)	NGO1812	dcmp_e <=> dcmp_p
295	DCTPD	DCTP deaminase	NGO0421	dctp_c + h2o_c + h_c --> dutp_c + nh4_c
296	DDCAtexi	Fatty acid (dodecanoate) transport via facilitated irreversible diffusion (extracellular to periplasm)	NGO10090	ddca_e --> ddca_p
297	DDGLCNtex	2-dehydro-3-deoxy-D-gluconate transport via diffusion (extracellular to periplasm)	NGO1812	2ddglcn_e <=> 2ddglcn_p
298	DDPA	3-deoxy-D-arabino-heptulosonate 7-phosphate synthetase	NGO1695	e4p_c + h2o_c + pep_c --> 2dda7p_c + pi_c
299	DDPGALA	2-dehydro-3-deoxy-6-phosphogalactonate aldolase	NGO0713	2dh3dgal6p_c <=> g3p_c + pyr_c
300	DGK1	Deoxyguanylate kinase (dGMP:ATP)	NGO1310	atp_c + dgmp_c <=> adp_c + dgdp_c
301	DGMPtex	DGMP transport via diffusion (extracellular to periplasm)	NGO1812	dgmp_e <=> dgmp_p
302	DGSNtex	Deoxyguanosine transport via diffusion (extracellular to periplasm)	NGO1812	dgsn_e <=> dgsn_p
303	DHAD1	Dihydroxy-acid dehydratase (2,3-dihydroxy-3-methylbutanoate)	NGO0809	23dhmb_c --> 3mob_c + h2o_c
304	DHAD2	Dihydroxy-acid dehydratase (2,3-dihydroxy-3-methylpentanoate)	NGO0809	23dhmp_c --> 3mop_c + h2o_c
305	DHAPtex	Dihydroxyacetone phosphate transport via diffusion extracellular to periplasm	NGO1812	dhap_e <=> dhap_p
306	DHAtex	Dihydroxyacetone transport via diffusion (extracellular to periplasm)	NGO1812	dha_e <=> dha_p
307	DHDPRy	Dihydrodipicolinate reductase (NADPH)	NGO1781	23dhdp_c + h_c + nadph_c --> nadp_c + thdp_c
308	DHDPS	Dihydrodipicolinate synthase	NGO0947	aspsa_c + pyr_c --> 23dhdp_c + 2.0 h2o_c + h_c
309	DHFR	Dihydrofolate reductase	NGO1694	dhf_c + h_c + nadph_c <=> nadp_c + thf_c
310	DHFS	Dihydrofolate synthase	NGO0266	atp_c + dhpt_c + glu_L_c --> adp_c + dhf_c + h_c + pi_c
311	DHNPA2	dihydroneopterin aldolase	NGO0857	dhnpt_c --> 6hmhpt_c + gcald_c
312	DHORD2	Dihydoorotic acid dehydrogenase (quinone8)	NGO1761	dhor_S_c + q8_c --> orot_c + q8h2_c
313	DHORTS	Dihydroorotase	NGO0255	dhor_S_c + h2o_c <=> cbasp_c + h_c
314	DHPPDA2	Diaminohydroxyphosphoribosylaminopryrimidine deaminase (25drapp)	NGO0089	25drapp_c + h2o_c + h_c --> 5apru_c + nh4_c
315	DHPS2	Dihydropteroate synthase	NGO1342	4abz_c + 6hmhptpp_c --> dhpt_c + ppi_c
316	DHPS3	DHPS3	NGO1342	4abz_c + 6hmhpt_c --> dhpt_c + h2o_c
317	DHPTDCs	4,5-dihydroxy-2,3-pentanedione cyclization (spontaneous)	Sgene	dhptd_c --> h2o_c + hmfurn_c
318	DHPTPE	Dihydroneopterin triphosphate 2'-epimerase	NGO0857	ahdt_c <=> dhmptp_c
319	DHQS	3-dehydroquinate synthase	NGO0092	2dda7p_c --> 3dhq_c + pi_c
320	DHQTi	3-dehydroquinate dehydratase, irreversible	NGO0740	3dhq_c --> 3dhsk_c + h2o_c
321	DIMPtex	DIMP transport via diffusion (extracellular to periplasm)	NGO1812	dimp_e <=> dimp_p
322	DINStex	Deoxyinosine transport via diffusion (extracellular to periplasm)	NGO1812	din_e <=> din_p
323	DLACt2pp	D lactate transport via proton symport periplasm	NGO1449	h_p + lac_D_p <=> h_c + lac_D_c
324	DM_4HBA	Sink needed to allow biliverdin to leave system		4hba_c <=>
325	DM_5DRIB	Sink needed to allow 5 deoxyribose to leave system		5drib_c <=>
326	DM_AMOB	Sink needed to allow amob to leave system		amob_c <=>
327	DM_BIOMASS	Sink needed to allow biomass to leave system		biomass <=>
328	DM_BV	Sink needed to allow 4 hydroxy benzoate to leave system		biliverd_c <=>
329	DM_HMFURN	Sink needed to allow 4 hydroxy 5 methyl 3 2H furanone to leave system		hmfurn_c <=>
330	DM_PAP	Sink needed to allow pap to leave system		pap_c <=>
331	DM_UREA	Sink needed to allow urea to leave system		urea_c <=>
332	DMATT	Dimethylallyltranstransferase	NGO1735	dmpp_c + ipdp_c --> grdp_c + ppi_c
333	DMPPS	1-hydroxy-2-methyl-2-(E)-butenyl 4-diphosphate reductase (dmpp)	NGO0072	h2mb4p_c + h_c + nadh_c --> dmpp_c + h2o_c + nad_c
334	DMQMT	3-Dimethylubiquinonol 3-methyltransferase	NGO2074	2omhmbl_c + amet_c --> ahcys_c + h_c + q8h2_c
335	DMSOtex	Dimethyl sulfoxide transport via diffusion (extracellular to periplasm)	NGO1812	dmso_e <=> dmso_p
336	DMStex	Dimethyl sulfide transport via diffusion (extracellular to periplasm)	NGO1812	dms_e <=> dms_p
337	DNMPPA	Dihydroneopterin monophosphate dephosphorylase	NGO1334	dhpmp_c + h2o_c --> dhnpt_c + pi_c
338	DNTPPA	Dihydroneopterin triphosphate pyrophosphatase	NGO0224	ahdt_c + h2o_c --> dhpmp_c + h_c + ppi_c
339	DOPAtex	Dopamine transport via diffusion (extracellular to periplasm)	NGO1812	dopa_e <=> dopa_p
340	DPCOAK	Dephospho-CoA kinase	NGO1671	atp_c + dpcoa_c --> adp_c + coa_c + h_c
341	DPR	2-dehydropantoate 2-reductase	Orphan	2dhp_c + h_c + nadph_c --> nadp_c + pant_R_c
342	DSBDR	DsbD reductase	NGO0978, NGO1923	dsbdox_c + trdrd_c --> dsbdrd_c + trdox_c
343	DSERDHr	D-serine dehydrogenase	NGO1079	nadp_c + ser_D_c <=> 2amsa_c + h_c + nadph_c
344	DSERtex	D-serine transport via diffusion (extracellular to periplasm)	NGO1812	ser_D_e <=> ser_D_p
345	DTMPK	DTMP kinase	NGO0239	atp_c + dtmp_c <=> adp_c + dtdp_c
346	DTMPtex	DTMP transport via diffusion (extracellular to periplasm)	NGO1812	dtmp_e <=> dtmp_p
347	DUMPtex	DUMP transport via diffusion (extracellular to periplasm)	NGO1812	dump_e <=> dump_p
348	DUTPDP	DUTP diphosphatase	NGO0459	dutp_c + h2o_c --> dump_c + h_c + ppi_c
349	DXPRIi	1-deoxy-D-xylulose reductoisomerase	NGO1799	dxyl5p_c + h_c + nadph_c --> 2me4p_c + nadp_c
350	DXPS	1-deoxy-D-xylulose 5-phosphate synthase	NGO0036	g3p_c + h_c + pyr_c --> co2_c + dxyl5p_c
351	E4PD	Erythrose 4-phosphate dehydrogenase	Orphan	e4p_c + h2o_c + nad_c <=> 4per_c + 2.0 h_c + nadh_c
352	EAR100x	Enoyl-[acyl-carrier-protein] reductase (NADH) (n-C10:0)	NGO1666	h_c + nadh_c + tdec2eACP_c --> dcaACP_c + nad_c
353	EAR120x	Enoyl-[acyl-carrier-protein] reductase (NADH) (n-C12:0)	NGO1666	h_c + nadh_c + tddec2eACP_c --> ddcaACP_c + nad_c
354	EAR121x	Enoyl-[acyl-carrier-protein] reductase (NADH) (n-C12:1)	NGO1666	h_c + nadh_c + t3c5ddeceACP_c --> cddec5eACP_c + nad_c
355	EAR140x	Enoyl-[acyl-carrier-protein] reductase (NADH) (n-C14:0)	NGO1666	h_c + nadh_c + tmrs2eACP_c --> myrsACP_c + nad_c
356	EAR141x	Enoyl-[acyl-carrier-protein] reductase (NADH) (n-C14:1)	NGO1666	h_c + nadh_c + t3c7mrseACP_c --> nad_c + tdeACP_c
357	EAR160x	Enoyl-[acyl-carrier-protein] reductase (NADH) (n-C16:0)	NGO1666	h_c + nadh_c + tpalm2eACP_c --> nad_c + palmACP_c
358	EAR161a	enoyl acyl carrier protein reductase NADH n C161	NGO1666	h_c + nadh_c + t3c5palmeACP_c --> h5deACP_c + nad_c
359	EAR161x	Enoyl-[acyl-carrier-protein] reductase (NADH) (n-C16:1)	NGO1666	h_c + nadh_c + t3c9palmeACP_c --> hdeACP_c + nad_c
360	EAR180x	Enoyl-[acyl-carrier-protein] reductase (NADH) (n-C18:0)	NGO1666	h_c + nadh_c + toctd2eACP_c --> nad_c + ocdcaACP_c
361	EAR181x	Enoyl-[acyl-carrier-protein] reductase (NADH) (n-C18:1)	NGO1666	h_c + nadh_c + t3c7vaceACP_c --> nad_c + oct7eACP_c
362	EAR40x	Enoyl-[acyl-carrier-protein] reductase (NADH) (n-C4:0)	NGO1666	but2eACP_c + h_c + nadh_c --> butACP_c + nad_c
363	EAR60x	Enoyl-[acyl-carrier-protein] reductase (NADH) (n-C6:0)	NGO1666	h_c + nadh_c + thex2eACP_c --> hexACP_c + nad_c
364	EAR80x	Enoyl-[acyl-carrier-protein] reductase (NADH) (n-C8:0)	NGO1666	h_c + nadh_c + toct2eACP_c --> nad_c + ocACP_c
365	EDA	2-dehydro-3-deoxy-phosphogluconate aldolase	NGO0713	2ddg6p_c --> g3p_c + pyr_c
366	EDD	6-phosphogluconate dehydratase	NGO0714	6pgc_c --> 2ddg6p_c + h2o_c
367	EDTXS1	Endotoxin Synthesis (lauroyl transferase)	NGO1762, NGO0154, NGO0105	ddcaACP_c + kdo2lipid4_c --> ACP_c + kdo2lipid4L_c
368	EDTXS2	Endotoxin Synthesis (myristoyl transferase)	NGO1762, NGO2165	ddcaACP_c + kdo2lipid4L_c --> ACP_c + lipa_c
369	ENO	Enolase	NGO0617	2pg_c <=> h2o_c + pep_c
370	ETHAtex	Ethanolamine transport via diffusion (extracellular)	NGO1812	etha_e <=> etha_p
371	ETHSO3tex	Ethanesulfonate transport via diffusion (extracellular to periplasm)	NGO1812	ethso3_e <=> ethso3_p
372	ETOHt2rpp	Ethanol reversible transport via proton symport (periplasm)	Orphan	etoh_p + h_p <=> etoh_c + h_c
373	ETOHtex	Ethanol transport via diffusion (extracellular to periplasm)	NGO1812	etoh_e <=> etoh_p
374	EX_15dap_e_	1 5 Diaminopentane exchange		15dap_e <=>
375	EX_1p3h5c_e_	L-1-Pyrroline-3-hydroxy-5-carboxylate exchange		1p3h5c_e <=>
376	EX_2ddglcn_e_	2 Dehydro 3 deoxy D gluconate exchange		2ddglcn_e <=>
377	EX_34dhpac_e_	3 4 Dihydroxyphenylacetaldehyde exchange		34dhpac_e <=>
378	EX_3amp_e_	3 AMP exchange		3amp_e <=>
379	EX_3cmp_e_	3 cmp exchange		3cmp_e <=>
380	EX_3hcinnm_e_	3 hydroxycinnamic acid exchange		3hcinnm_e <=>
381	EX_3hpppn_e_	3 3 hydroxy phenyl propionate exchange		3hpppn_e <=>
382	EX_3ump_e_	3 UMP exchange		3ump_e <=>
383	EX_4abut_e_	4 Aminobutanoate exchange		4abut_e <=>
384	EX_4hoxpacd_e_	4 Hydroxyphenylacetaldehyde exchange		4hoxpacd_e <=>
385	EX_5dglcn_e_	5 Dehydro D gluconate exchange		5dglcn_e <=>
386	EX_ac_e_	Acetate exchange		ac_e <=>
387	EX_acac_e_	Acetoacetate exchange		acac_e <=>
388	EX_acgal_e_	N Acetyl D galactosamine exchange		acgal_e <=>
389	EX_acgam_e_	N Acetyl D glucosamine exchange		acgam_e <=>
390	EX_acgam1p_e_	N Acetyl D glucosamine 1 phosphate exchange		acgam1p_e <=>
391	EX_acmana_e_	N Acetyl D mannosamine exchange		acmana_e <=>
392	EX_acmum_e_	N Acetylmuramate exchange		acmum_e <=>
393	EX_acser_e_	O Acetyl L serine exchange		acser_e <=>
394	EX_ade_e_	Adenine exchange		ade_e <=>
395	EX_agm_e_	Agmatine exchange		agm_e <=>
396	EX_akg_e_	2 Oxoglutarate exchange		akg_e <=>
397	EX_ala_B_e_	beta Alanine exchange		ala_B_e <=>
398	EX_ala_D_e_	D Alanine exchange		ala_D_e <=>
399	EX_ala_L_e_	L Alanine exchange		ala_L_e <=>
400	EX_alaala_e_	D Alanyl D alanine exchange		alaala_e <=>
401	EX_all_D_e_	D Allose exchange		all_D_e <=>
402	EX_alltn_e_	Allantoin exchange		alltn_e <=>
403	EX_amp_e_	AMP exchange		amp_e <=>
404	EX_anhgm_e_	N Acetyl D glucosamine anhydrous N Acetylmuramic acid exchange		anhgm_e <=>
405	EX_arab_L_e_	L Arabinose exchange		arab_L_e <=>
406	EX_arg_L_e_	L Arginine exchange		arg_L_e <=>
407	EX_ascb_L_e_	L Ascorbate exchange		ascb_L_e <=>
408	EX_asn_L_e_	L Asparagine exchange		asn_L_e <=>
409	EX_aso3_e_	arsenite exchange		aso3_e <=>
410	EX_asp_L_e_	L Aspartate exchange		asp_L_e <=>
411	EX_but_e_	Butyrate n C40 exchange		but_e <=>
412	EX_butso3_e_	butanesulfonate exchange		butso3_e <=>
413	EX_ca2_e_	Calcium exchange		ca2_e <=>
414	EX_cd2_e_	Cadmium exchange		cd2_e <=>
415	EX_cgly_e_	Cys Gly exchange		cgly_e <=>
416	EX_chol_e_	Choline exchange		chol_e <=>
417	EX_cit_e_	Citrate exchange		cit_e <=>
418	EX_cl_e_	Chloride exchange		cl_e <=>
419	EX_cmp_e_	CMP exchange		cmp_e <=>
420	EX_co_e_	CO exchange		co_e <=>
421	EX_co2_e_	CO2 exchange		co2_e <=>
422	EX_cobalt2_e_	Co2 exchange		cobalt2_e <=>
423	EX_colipa_e_	core oligosaccharide lipid A exchange		colipa_e <=>
424	EX_crn_e_	L Carnitine exchange		crn_e <=>
425	EX_csn_e_	Cytosine exchange		csn_e <=>
426	EX_cu_e_	Cu exchange		cu_e <=>
427	EX_cu2_e_	Cu2 exchange		cu2_e <=>
428	EX_cyan_e_	Hydrogen cyanide exchange		cyan_e <=>
429	EX_cynt_e_	Cyanate exchange		cynt_e <=>
430	EX_cys_D_e_	D Cysteine exchange		cys_D_e <=>
431	EX_cys_L_e_	L Cysteine exchange		cys_L_e <=>
432	EX_cytd_e_	Cytidine exchange		cytd_e <=>
433	EX_damp_e_	dAMP exchange		damp_e <=>
434	EX_dca_e_	Decanoate n C100 exchange		dca_e <=>
435	EX_dcmp_e_	dCMP exchange		dcmp_e <=>
436	EX_ddca_e_	Dodecanoate n C120 exchange		ddca_e <=>
437	EX_dgmp_e_	dGMP exchange		dgmp_e <=>
438	EX_dgsn_e_	Deoxyguanosine exchange		dgsn_e <=>
439	EX_dha_e_	Dihydroxyacetone exchange		dha_e <=>
440	EX_dhap_e_	Dihydroxyacetone phosphate exchange		dhap_e <=>
441	EX_dimp_e_	dIMP exchange		dimp_e <=>
442	EX_din_e_	Deoxyinosine exchange		din_e <=>
443	EX_dms_e_	Dimethyl sulfide exchange		dms_e <=>
444	EX_dmso_e_	Dimethyl sulfoxide exchange		dmso_e <=>
445	EX_dopa_e_	Dopamine exchange		dopa_e <=>
446	EX_dtmp_e_	dTMP exchange		dtmp_e <=>
447	EX_dump_e_	dUMP exchange		dump_e <=>
448	EX_e4hglu_e_	L-erythro-4-Hydroxyglutamate exchange		e4hglu_e <=>
449	EX_enlipa_e_	phosphoethanolamine KDO 2 lipid A exchange		enlipa_e <=>
450	EX_etha_e_	Ethanolamine exchange		etha_e <=>
451	EX_ethso3_e_	ethanesulfonate exchange		ethso3_e <=>
452	EX_etoh_e_	Ethanol exchange		etoh_e <=>
453	EX_f6p_e_	D fructose 6 phosphate exchange		f6p_e <=>
454	EX_fald_e_	Formaldehyde exchange		fald_e <=>
455	EX_fe2_e_	Fe2 exchange		fe2_e <=>
456	EX_fe3_e_	Fe3 exchange		fe3_e <=>
457	EX_for_e_	Formate exchange		for_e <=>
458	EX_fru_e_	D Fructose exchange		fru_e <=>
459	EX_frulys_e_	fructoselysine exchange		frulys_e <=>
460	EX_fruur_e_	D Fructuronate exchange		fruur_e <=>
461	EX_fuc_L_e_	L Fucose exchange		fuc_L_e <=>
462	EX_fum_e_	Fumarate exchange		fum_e <=>
463	EX_g1p_e_	D Glucose 1 phosphate exchange		g1p_e <=>
464	EX_g3pc_e_	sn Glycero 3 phosphocholine exchange		g3pc_e <=>
465	EX_g3pe_e_	sn Glycero 3 phosphoethanolamine exchange		g3pe_e <=>
466	EX_g3pg_e_	Glycerophosphoglycerol exchange		g3pg_e <=>
467	EX_g3pi_e_	sn Glycero 3 phospho 1 inositol exchange		g3pi_e <=>
468	EX_g3ps_e_	Glycerophosphoserine exchange		g3ps_e <=>
469	EX_g6p_e_	D Glucose 6 phosphate exchange		g6p_e <=>
470	EX_gal_bD_e_	beta D Galactose exchange		gal_bD_e <=>
471	EX_gal_e_	D Galactose exchange		gal_e <=>
472	EX_gal1p_e_	alpha D Galactose 1 phosphate exchange		gal1p_e <=>
473	EX_galct_D_e_	D Galactarate exchange		galct_D_e <=>
474	EX_galctn_D_e_	D Galactonate exchange		galctn_D_e <=>
475	EX_galctn_L_e_	L Galactonate exchange		galctn_L_e <=>
476	EX_galt_e_	Galactitol exchange		galt_e <=>
477	EX_galur_e_	D Galacturonate exchange		galur_e <=>
478	EX_gam_e_	D Glucosamine exchange		gam_e <=>
479	EX_gam6p_e_	D Glucosamine 6 phosphate exchange		gam6p_e <=>
480	EX_gbbtn_e_	gamma butyrobetaine exchange		gbbtn_e <=>
481	EX_gdp_e_	GDP exchange		gdp_e <=>
482	EX_glc_D_e_	D Glucose exchange		glc_D_e <=>
483	EX_glcr_e_	D Glucarate exchange		glcr_e <=>
484	EX_glcur_e_	D Glucuronate exchange		glcur_e <=>
485	EX_glcur1p_e_	D Glucuronate 1 phosphate exchange		glcur1p_e <=>
486	EX_gln_L_e_	L Glutamine exchange		gln_L_e <=>
487	EX_glu_L_e_	L Glutamate exchange		glu_L_e <=>
488	EX_gly_e_	Glycine exchange		gly_e <=>
489	EX_glyald_e_	D Glyceraldehyde exchange		glyald_e <=>
490	EX_glyb_e_	Glycine betaine exchange		glyb_e <=>
491	EX_glyc_e_	Glycerol exchange		glyc_e <=>
492	EX_glyc_R_e_	Glycerate exchange		glyc_R_e <=>
493	EX_glyc2p_e_	Glycerol 2 phosphate exchange		glyc2p_e <=>
494	EX_glyc3p_e_	Glycerol 3 phosphate exchange		glyc3p_e <=>
495	EX_glyclt_e_	Glycolate exchange		glyclt_e <=>
496	EX_gmp_e_	GMP exchange		gmp_e <=>
497	EX_gsn_e_	Guanosine exchange		gsn_e <=>
498	EX_gthox_e_	Oxidized glutathione exchange		gthox_e <=>
499	EX_gthrd_e_	Reduced glutathione exchange		gthrd_e <=>
500	EX_gtp_e_	GTP exchange		gtp_e <=>
501	EX_gua_e_	guanine exchange		gua_e <=>
502	EX_h_e_	H exchange		h_e <=>
503	EX_h2_e_	H2 exchange		h2_e <=>
504	EX_h2o_e_	H2O exchange		h2o_e <=>
505	EX_h2o2_e_	Hydrogen peroxide exchange		h2o2_e <=>
506	EX_h2s_e_	Hydrogen sulfide exchange		h2s_e <=>
507	EX_hdca_e_	Hexadecanoate n C160 exchange		hdca_e <=>
508	EX_hdcea_e_	hexadecenoate n C161 exchange		hdcea_e <=>
509	EX_Hg_e_	Hemoglobin residue exchange		Hg_e <=>
510	EX_hg2_e_	Hg2 exchange		hg2_e <=>
511	EX_HgFe3_e_	Hemoglobin exchange		HgFe3_e <=>
512	EX_his_L_e_	L Histidine exchange		his_L_e <=>
513	EX_hom_L_e_	L Homoserine exchange		hom_L_e <=>
514	EX_hxa_e_	Hexanoate n C60 exchange		hxa_e <=>
515	EX_hxan_e_	Hypoxanthine exchange		hxan_e <=>
516	EX_idon_L_e_	L Idonate exchange		idon_L_e <=>
517	EX_ile_L_e_	L Isoleucine exchange		ile_L_e <=>
518	EX_imp_e_	IMP exchange		imp_e <=>
519	EX_indole_e_	Indole exchange		indole_e <=>
520	EX_inost_e_	myo Inositol exchange		inost_e <=>
521	EX_isetac_e_	Isethionic acid exchange		isetac_e <=>
522	EX_k_e_	K exchange		k_e <=>
523	EX_lac_D_e_	D lactate exchange		lac_D_e <=>
524	EX_lac_L_e_	L Lactate exchange		lac_L_e <=>
525	EX_LalaDgluMdap_e_	L alanine D glutamate meso 2 6 diaminoheptanedioate exchange		LalaDgluMdap_e <=>
526	EX_LalaDgluMdapDala_e_	L alanine D glutamate meso 2 6 diaminoheptanedioate D alanine exchange		LalaDgluMdapDala_e <=>
527	EX_lcts_e_	Lactose exchange		lcts_e <=>
528	EX_leu_L_e_	L Leucine exchange		leu_L_e <=>
529	EX_Lf_e_	Lactoferrin residue exchange		Lf_e <=>
530	EX_LfFe3_e_	Lactoferrin exchange		LfFe3_e <=>
531	EX_lipa_e_	KDO 2 lipid A exchange		lipa_e <=>
532	EX_lys_L_e_	L Lysine exchange		lys_L_e <=>
533	EX_lyx_L_e_	L Lyxose exchange		lyx_L_e <=>
534	EX_mal_D_e_	D Malate exchange		mal_D_e <=>
535	EX_mal_L_e_	L Malate exchange		mal_L_e <=>
536	EX_malt_e_	Maltose exchange		malt_e <=>
537	EX_man_e_	D Mannose exchange		man_e <=>
538	EX_man6p_e_	D Mannose 6 phosphate exchange		man6p_e <=>
539	EX_manglyc_e_	2 alpha D Mannosyl D glycerate exchange		manglyc_e <=>
540	EX_melib_e_	Melibiose exchange		melib_e <=>
541	EX_met_D_e_	D Methionine exchange		met_D_e <=>
542	EX_met_L_e_	L Methionine exchange		met_L_e <=>
543	EX_metsox_R_L_e_	L methionine sulfoxide exchange		metsox_R_L_e <=>
544	EX_metsox_S_L_e_	L Methionine S oxide exchange		metsox_S_L_e <=>
545	EX_mg2_e_	Mg exchange		mg2_e <=>
546	EX_mmet_e_	S Methyl L methionine exchange		mmet_e <=>
547	EX_mn2_e_	Mn2 exchange		mn2_e <=>
548	EX_mnl_e_	D Mannitol exchange		mnl_e <=>
549	EX_mobd_e_	Molybdate exchange		mobd_e <=>
550	EX_mso3_e_	methanesulfonate exchange		mso3_e <=>
551	EX_n2o_e_	Nitrous oxide exchange		n2o_e <=>
552	EX_na1_e_	Sodium exchange		na1_e <=>
553	EX_nac_e_	Nicotinate exchange		nac_e <=>
554	EX_nh4_e_	Ammonia exchange		nh4_e <=>
555	EX_ni2_e_	Ni2 exchange		ni2_e <=>
556	EX_nmn_e_	NMN exchange		nmn_e <=>
557	EX_no_e_	Nitric oxide exchange		no_e <=>
558	EX_no2_e_	Nitrite exchange		no2_e <=>
559	EX_no3_e_	Nitrate exchange		no3_e <=>
560	EX_o2_e_	O2 exchange		o2_e <=>
561	EX_o2s_e_	Superoxide anion exchange		o2s_e <=>
562	EX_oaa_e_	Oxaloacetate exchange		oaa_e <=>
563	EX_ocdca_e_	octadecanoate n C180 exchange		ocdca_e <=>
564	EX_ocdcea_e_	octadecenoate n C181 exchange		ocdcea_e <=>
565	EX_octa_e_	octanoate n C80 exchange		octa_e <=>
566	EX_orn_e_	Ornithine exchange		orn_e <=>
567	EX_orot_e_	Orotate exchange		orot_e <=>
568	EX_pacald_e_	Phenylacetaldehyde exchange		pacald_e <=>
569	EX_peamn_e_	Phenethylamine exchange		peamn_e <=>
570	EX_phe_L_e_	L Phenylalanine exchange		phe_L_e <=>
571	EX_pheme_e_	Protoheme exchange		pheme_e <=>
572	EX_pi_e_	Phosphate exchange		pi_e <=>
573	EX_pnto_R_e_	Pantothenate exchange		pnto_R_e <=>
574	EX_ppa_e_	Propionate exchange		ppa_e <=>
575	EX_ppal_e_	Propanal exchange		ppal_e <=>
576	EX_pppn_e_	Phenylpropanoate exchange		pppn_e <=>
577	EX_ppt_e_	Phosphonate exchange		ppt_e <=>
578	EX_pro_L_e_	L Proline exchange		pro_L_e <=>
579	EX_progly_e_	L Prolinylglycine exchange		progly_e <=>
580	EX_psclys_e_	psicoselysine exchange		psclys_e <=>
581	EX_pser_L_e_	O Phospho L serine exchange		pser_L_e <=>
582	EX_ptrc_e_	Putrescine exchange		ptrc_e <=>
583	EX_pyr_e_	Pyruvate exchange		pyr_e <=>
584	EX_r5p_e_	alpha D Ribose 5 phosphate exchange		r5p_e <=>
585	EX_rib_D_e_	D Ribose exchange		rib_D_e <=>
586	EX_rmn_e_	L Rhamnose exchange		rmn_e <=>
587	EX_sbt_D_e_	D Sorbitol exchange		sbt_D_e <=>
588	EX_ser_D_e_	D Serine exchange		ser_D_e <=>
589	EX_ser_L_e_	L Serine exchange		ser_L_e <=>
590	EX_skm_e_	Shikimate exchange		skm_e <=>
591	EX_so2_e_	sulfudioxide exchange		so2_e <=>
592	EX_so3_e_	Sulfite exchange		so3_e <=>
593	EX_so4_e_	Sulfate exchange		so4_e <=>
594	EX_spmd_e_	Spermidine exchange		spmd_e <=>
595	EX_succ_e_	Succinate exchange		succ_e <=>
596	EX_sucr_e_	Sucrose exchange		sucr_e <=>
597	EX_sulfac_e_	sulfoacetate exchange		sulfac_e <=>
598	EX_tartr_L_e_	L tartrate exchange		tartr_L_e <=>
599	EX_taur_e_	Taurine exchange		taur_e <=>
600	EX_tcynt_e_	Thiocyanate exchange		tcynt_e <=>
601	EX_Tf_e_	Transferrin residue exchange		Tf_e <=>
602	EX_TfFe3_e_	Transferrin exchange		TfFe3_e <=>
603	EX_thm_e_	Thiamin exchange		thm_e <=>
604	EX_thr_L_e_	L Threonine exchange		thr_L_e <=>
605	EX_thrp_e_	L Threonine O 3 phosphate exchange		thrp_e <=>
606	EX_thym_e_	Thymine exchange		thym_e <=>
607	EX_thymd_e_	Thymidine exchange		thymd_e <=>
608	EX_tma_e_	Trimethylamine exchange		tma_e <=>
609	EX_tmao_e_	Trimethylamine N oxide exchange		tmao_e <=>
610	EX_tre_e_	Trehalose exchange		tre_e <=>
611	EX_trp_L_e_	L Tryptophan exchange		trp_L_e <=>
612	EX_tsul_e_	Thiosulfate exchange		tsul_e <=>
613	EX_ttdca_e_	tetradecanoate n C140 exchange		ttdca_e <=>
614	EX_ttdcea_e_	tetradecenoate n C141 exchange		ttdcea_e <=>
615	EX_tungs_e_	tungstate exchange		tungs_e <=>
616	EX_tym_e_	Tyramine exchange		tym_e <=>
617	EX_tyr_L_e_	L Tyrosine exchange		tyr_L_e <=>
618	EX_tyrp_e_	Phosphotyrosine exchange		tyrp_e <=>
619	EX_uacgam_e_	UDP N acetyl D glucosamine exchange		uacgam_e <=>
620	EX_udpacgal_e_	UDP N acetyl D galactosamine exchange		udpacgal_e <=>
621	EX_udpg_e_	UDPglucose exchange		udpg_e <=>
622	EX_udpgal_e_	UDPgalactose exchange		udpgal_e <=>
623	EX_udpglcur_e_	UDP D glucuronate exchange		udpglcur_e <=>
624	EX_ump_e_	UMP exchange		ump_e <=>
625	EX_ura_e_	Uracil exchange		ura_e <=>
626	EX_urea_e_	Urea exchange		urea_e <=>
627	EX_val_L_e_	L Valine exchange		val_L_e <=>
628	EX_xan_e_	Xanthine exchange		xan_e <=>
629	EX_xmp_e_	Xanthosine 5 phosphate exchange		xmp_e <=>
630	EX_xtsn_e_	Xanthosine exchange		xtsn_e <=>
631	EX_xyl_D_e_	D Xylose exchange		xyl_D_e <=>
632	EX_xylu_L_e_	L Xylulose exchange		xylu_L_e <=>
633	EX_zn2_e_	Zinc exchange		zn2_e <=>
634	F6PP	D-fructose 6-phosphate phosphatase	NGO1312	f6p_c + h2o_c --> fru_c + pi_c
635	F6Ptex	Fructose 6-phosphate transport via diffusion (extracellular to periplasm)	NGO1812	f6p_e <=> f6p_p
636	FACOAL100t2pp	Fatty-acid-CoA ligase (decanoate transport via vectoral Co-A coupling)	NGO1213, NGO0530	atp_c + coa_c + dca_p + h_p --> amp_c + dcacoa_c + h_c + ppi_c
637	FACOAL120t2pp	Fatty-acid-CoA ligase (dodecanoate transport via vectoral Co-A coupling)	NGO1213, NGO0530	atp_c + coa_c + ddca_p + h_p --> amp_c + ddcacoa_c + h_c + ppi_c
638	FACOAL140t2pp	Fatty-acid-CoA ligase (tetradecanoate transport via vectoral Co-A coupling)	NGO1213, NGO0530	atp_c + coa_c + h_p + ttdca_p --> amp_c + h_c + ppi_c + tdcoa_c
639	FACOAL141t2pp	Fatty-acid-CoA ligase (tetradecenoate transport via vectoral Co-A coupling)	NGO1213, NGO0530	atp_c + coa_c + h_p + ttdcea_p --> amp_c + h_c + ppi_c + tdecoa_c
640	FACOAL160t2pp	Fatty-acid-CoA ligase (hexadecanoate transport via vectoral Co-A coupling)	NGO1213, NGO0530	atp_c + coa_c + h_p + hdca_p --> amp_c + h_c + pmtcoa_c + ppi_c
641	FACOAL161t2pp	Fatty-acid-CoA ligase (hexadecenoate transport via vectoral Co-A coupling)	NGO1213, NGO0530	atp_c + coa_c + h_p + hdcea_p --> amp_c + h_c + hdcoa_c + ppi_c
642	FACOAL180t2pp	Fatty-acid-CoA ligase (octadecanoate transport via vectoral Co-A coupling)	NGO1213, NGO0530	atp_c + coa_c + h_p + ocdca_p --> amp_c + h_c + ppi_c + stcoa_c
643	FACOAL181t2pp	Fatty-acid-CoA ligase (octadecenoate transport via vectoral Co-A coupling)	NGO1213, NGO0530	atp_c + coa_c + h_p + ocdcea_p --> amp_c + h_c + odecoa_c + ppi_c
644	FACOAL60t2pp	Fatty-acid-CoA ligase (hexanoate transport via vectoral Co-A coupling)	NGO1213, NGO0530	atp_c + coa_c + h_p + hxa_p --> amp_c + h_c + hxcoa_c + ppi_c
645	FACOAL80t2pp	Fatty-acid-CoA ligase (octanoate transport via vectoral Co-A coupling)	NGO1213, NGO0530	atp_c + coa_c + h_p + octa_p --> amp_c + h_c + occoa_c + ppi_c
646	FALDtex	Formaldehyde transport via diffusion (extracellular to periplasm)	NGO1812	fald_e <=> fald_p
647	FALDtpp	Formaldehyde transport via diffusion (periplasm)	Orphan	fald_p <=> fald_c
648	FALGTHLs	Formaldehyde glutathione ligase (spontaneous)	Sgene	fald_c + gthrd_c <=> hmgth_c
649	FBA	Fructose-bisphosphate aldolase	NGO0034	fdp_c <=> dhap_c + g3p_c
650	FBP	Fructose-bisphosphatase	NGO0862	fdp_c + h2o_c --> f6p_c + pi_c
651	FCLT	Ferrochelatase	Orphan	fe2_c + ppp9_c --> 2.0 h_c + pheme_c
652	FE2tex	Iron (II) transport via diffusion (extracellular to periplasm)	NGO1812	fe2_e <=> fe2_p
653	FE3abcpp1	iron III transport via ABC system periplasm to cytoplasm	NGO0215, Blank, NGO0216, NGO0217	atp_c + fe3_p + h2o_c --> adp_c + fe3_c + h_c + pi_c
654	FE3Ri	Fe(III) reduction	Orphan	fadh2_c + 2.0 fe3_c <=> fad_c + 2.0 fe2_c + 2.0 h_c
655	FE3tex	Iron (III) transport via diffusion (extracellular to periplasm)	NGO1812	fe3_e <=> fe3_p
656	FEROpp	Ferroxidase	NGO1276	4.0 fe2_p + 4.0 h_p + o2_p --> 4.0 fe3_p + 2.0 h2o_p
657	FMNAT	FMN adenylyltransferase	NGO0068	atp_c + fmn_c + h_c --> fad_c + ppi_c
658	FORtex	Formate transport via diffusion (extracellular to periplasm)	NGO1812	for_e <=> for_p
659	FORtpp	oxalate/formate antiport periplasm	NGO0656	for_p + oxa_c <=> for_c + oxa_p
660	FRULYStex	Fructoselysine transporter via diffusion (extracellular)	NGO1812	frulys_e <=> frulys_p
661	FRUtex	D-fructose transport via diffusion (extracellular to periplasm)	NGO1812	fru_e <=> fru_p
662	FRUURtex	D-fructuronate transport via diffusion (extracellular)	NGO1812	fruur_e <=> fruur_p
663	FUCtex	L-fucose transport via diffusion (extracellular to periplasm)	NGO1812	fuc_L_e <=> fuc_L_p
664	FUM	Fumarase	NGO1029	fum_c + h2o_c <=> mal_L_c
665	FUMR	fumarate reductase	NGO0893	fum_c + q8h2_c --> q8_c + succ_c
666	Fumt1pp	Fumarate transport via Na symport periplasm	NGO0377, NGO1957	fum_p + na1_p --> fum_c + na1_c
667	FUMtex	Fumarate transport via diffusion (extracellular to periplasm)	NGO1812	fum_e <=> fum_p
668	G1PACT	Glucosamine-1-phosphate N-acetyltransferase	NGO2053, NGO0105	accoa_c + gam1p_c --> acgam1p_c + coa_c + h_c
669	G1Ptex	D-glucose 1-phosphate transport via diffusion	NGO1812	g1p_e <=> g1p_p
670	G1PTT	Glucose-1-phosphate thymidylyltransferase	NGO1898	dttp_c + g1p_c + h_c --> dtdpglu_c + ppi_c
671	G1SAT	Glutamate-1-semialdehyde aminotransferase	NGO0040	glu1sa_c <=> 5aop_c
672	G3PAT120	Glycerol-3-phosphate acyltransferase (C12:0)	NGO2171	ddcaACP_c + glyc3p_c --> 1ddecg3p_c + ACP_c
673	G3PAT140	Glycerol-3-phosphate acyltransferase (C14:0)	NGO2171	glyc3p_c + myrsACP_c --> 1tdecg3p_c + ACP_c
674	G3PAT141	Glycerol-3-phosphate acyltransferase (C14:1)	Orphan	glyc3p_c + tdeACP_c --> 1tdec7eg3p_c + ACP_c
675	G3PAT160	Glycerol-3-phosphate acyltransferase (C16:0)	NGO2171	glyc3p_c + palmACP_c --> 1hdecg3p_c + ACP_c
676	G3PAT161ab	glycerol 3 phosphate acyltransferase C161	Orphan	glyc3p_c + hdet9ACP_c --> 1hdect9eg3p_c + ACP_c
677	G3PAT180	Glycerol-3-phosphate acyltransferase (C18:0)	NGO2171	glyc3p_c + ocdcaACP_c --> 1odecg3p_c + ACP_c
678	G3PAT181	Glycerol-3-phosphate acyltransferase (C18:1)	NGO2171	glyc3p_c + oct7eACP_c --> 1odec7eg3p_c + ACP_c
679	G3PCtex	Glycero-3-phosphocholine transport via diffusion (extracellular to periplasm)	NGO1812	g3pc_e <=> g3pc_p
680	G3PD2	Glycerol-3-phosphate dehydrogenase (NADP)	NGO2021	glyc3p_c + nadp_c <=> dhap_c + h_c + nadph_c
681	G3PEtex	Glycero-3-phosphoethanolamine transport via diffusion (extracellular to periplasm)	NGO1812	g3pe_e <=> g3pe_p
682	G3PGtex	Glycerophoglycerol transport via diffusion (extracellular to periplasm)	NGO1812	g3pg_e <=> g3pg_p
683	G3PItex	Glycero-3-phospho-1-inositol transport via diffusion (extracellular to periplasm)	NGO1812	g3pi_e <=> g3pi_p
684	G3PStex	Glycerophosphserine transport via diffusion (extracellular to periplasm)	NGO1812	g3ps_e <=> g3ps_p
685	G5SADs	L-glutamate 5-semialdehyde dehydratase (spontaneous)	Sgene	glu5sa_c --> 1pyr5c_c + h2o_c + h_c
686	G5SD	Glutamate-5-semialdehyde dehydrogenase	NGO0850	glu5p_c + h_c + nadph_c --> glu5sa_c + nadp_c + pi_c
687	G6PDH2r	Glucose 6-phosphate dehydrogenase	NGO0715	g6p_c + nadp_c <=> 6pgl_c + h_c + nadph_c
688	G6PP	Glucose-6-phosphate phosphatase	NGO1312	g6p_c + h2o_c --> glc_D_c + pi_c
689	G6Ptex	Glucose 6-phosphate transport via diffusion (extracellular to periplasm)	NGO1812	g6p_e <=> g6p_p
690	GAL1Ptex	D-galactose 1-phosphate transport via diffusion (extracellular to periplasm)	NGO1812	gal1p_e <=> gal1p_p
691	GALBDtex	Beta D-galactose transport via diffusion (extracellular to periplasm)	NGO1812	gal_bD_e <=> gal_bD_p
692	GALCTNLtex	L-galactonate transport via diffusion (extracellular to periplasm)	NGO1812	galctn_L_e <=> galctn_L_p
693	GALCTNtex	D-galactonate transport via diffusion (extracellular to periplasm)	NGO1812	galctn_D_e <=> galctn_D_p
694	GALCTtex	D-galactarte transport via diffusion (extracellular to periplasm)	NGO1812	galct_D_e <=> galct_D_p
695	GALT1	Galactosyltransferase I (LPS core synthesis)	NGO2159	icolipa_c + udpgal_c --> galicolipa_c + h_c + udp_c
696	GALT2	galactosyltransferase LPS core synthesis II	NGO2156	gnagalicolipa_c + udpgal_c --> h_c + los_GC_c + udp_c
697	GALt2pp	D-galactose transport in via proton symport (periplasm)	NGO0142	gal_p + h_p --> gal_c + h_c
698	GALtex	D-galactose transport via diffusion (extracellular to periplasm)	NGO1812	gal_e <=> gal_p
699	GALTtex	Galactitol transport via diffusion (extracellular to periplasm)	NGO1812	galt_e <=> galt_p
700	GALUi	UTP-glucose-1-phosphate uridylyltransferase (irreversible)	NGO0220	g1p_c + h_c + utp_c --> ppi_c + udpg_c
701	GALURtex	D-galacturonate transport via diffusion (extracellular to periplasm)	NGO1812	galur_e <=> galur_p
702	GAMAN6Ptex	D-glucosamine 6-phosphate transport via diffusion (extracellular to periplasm)	NGO1812	gam6p_e <=> gam6p_p
703	GAMtex	D-glucosamine transport via diffusion (extracellular to periplasm)	NGO1812	gam_e <=> gam_p
704	GAPD1	glyceraldehyde 3 phosphate dehydrogenase	NGO1776	13dpg_c + h_c + nadph_c --> g3p_c + nadp_c + pi_c
705	GAPD2	glyceraldehyde 3 phosphate dehydrogenase	NGO1931	g3p_c + nad_c + pi_c --> 13dpg_c + h_c + nadh_c
706	GARFT1	phosphoribosylglycinamide formyltransferase1	NGO1224	10fthf_c + gar_c --> fgam_c + h_c + thf_c
707	GARFT2	phosphoribosylglycinamide formyltransferase2	NGO1224	gar_c + h2o_c + methf_c --> fgam_c + 2.0 h_c + thf_c
708	GART	GAR transformylase-T	NGO1224	atp_c + for_c + gar_c --> adp_c + fgam_c + h_c + pi_c
709	GBBTNtex	Gamma-butyrobetaine transport via diffusion (extracellular to periplasm)	NGO1812	gbbtn_e <=> gbbtn_p
710	GCALDD	Glycolaldehyde dehydrogenase	NGO2114	gcald_c + h2o_c + nad_c --> glyclt_c + 2.0 h_c + nadh_c
711	GDPDPK	GDP diphosphokinase	NGO1308	atp_c + gdp_c --> amp_c + h_c + ppgpp_c
712	GDPMNP	GDP-mannose phyrophosphatase	Orphan	gdpmann_c + h2o_c <=> gmp_c + 2.0 h_c + man1p_c
713	GDPtex	GDP transport via diffusion (extracellular to periplasm)	NGO1812	gdp_e <=> gdp_p
714	GF6PTA	Glutamine-fructose-6-phosphate transaminase	NGO2045	f6p_c + gln_L_c --> gam6p_c + glu_L_c
715	GGGABADr	Gamma-glutamyl-gamma aminobutyric acid dehydrogenase	NGO0665	ggbutal_c + h2o_c + nadp_c <=> gg4abut_c + 2.0 h_c + nadph_c
716	GGPTRCO	Gamma glutamyl putrescine oxidase	NGO0197	ggptrc_c + h2o_c + o2_c --> ggbutal_c + h2o2_c + nh4_c
717	GHMT2r	Glycine hydroxymethyltransferase, reversible	NGO0866	ser_L_c + thf_c <=> gly_c + h2o_c + mlthf_c
718	GK1	Guanylate kinase (GMP:ATP)	NGO1310	atp_c + gmp_c <=> adp_c + gdp_c
719	GLCNt2rpp	D-gluconate transport via proton symport, reversible (periplasm)	NGO2077, NGO2016	glcn_p + h_p <=> glcn_c + h_c
720	GLCRtex	D-glucarate transport via diffusion (extracellular to periplasm)	NGO1812	glcr_e <=> glcr_p
721	GLCtex	Glucose transport via diffusion (extracellular to periplasm)	NGO1812	glc_D_e <=> glc_D_p
722	GLCtpp	D glucose transport in via proton symport periplasm	NGO0142	glc_D_p + h_p --> glc_D_c + h_c
723	GLCTR1	Glucosyltransferase I (LPS core synthesis)	NGO1353	galglcgnahhlipa_c + udpg_c --> h_c + icolipa_c + udp_c
724	GLCUR1Ptex	D-glucuronate 1-phosphate transport via diffusion (extracellular to periplasm)	NGO1812	glcur1p_e <=> glcur1p_p
725	GLCURtex	D-glucuronat transport via diffusion (extracellular to periplasm)	NGO1812	glcur_e <=> glcur_p
726	GLNabcpp	L-glutamine transport via ABC system (periplasm)	NGO0374, NGO0372, NGO0373, NGO0968, NGO1152, NGO0269	atp_c + gln_L_p + h2o_c --> adp_c + gln_L_c + h_c + pi_c
727	GLNS	Glutamine synthetase	NGO1600	atp_c + glu_L_c + nh4_c --> adp_c + gln_L_c + h_c + pi_c
728	GLNt1pp	L glutamine reversible transport via proton symport periplasm	NGO1787, NGO1290	gln_L_p + h_p --> gln_L_c + h_c
729	GLNt2pp	L glutamine transport via sodium symport periplasm	NGO1957	gln_L_p + na1_p --> gln_L_c + na1_c
730	GLNtex	L-glutamine transport via diffusion (extracellular to periplasm)	NGO1812	gln_L_e <=> gln_L_p
731	GLU5K	Glutamate 5-kinase	NGO0849	atp_c + glu_L_c --> adp_c + glu5p_c
732	GLUabcpp	L-glutamate transport via ABC system (periplasm)	NGO0374, NGO0372, NGO0373, NGO0968, NGO1152, NGO0269	atp_c + glu_L_p + h2o_c --> adp_c + glu_L_c + h_c + pi_c
733	GLUCYS	Gamma-glutamylcysteine synthetase	NGO0680	atp_c + cys_L_c + glu_L_c --> adp_c + glucys_c + h_c + pi_c
734	GLUDy1	glutamate dehydrogenase NADP	NGO1358	glu_L_c + h2o_c + nadp_c <=> akg_c + h_c + nadph_c + nh4_c
735	GLUPRT	Glutamine phosphoribosyldiphosphate amidotransferase	NGO0263	gln_L_c + h2o_c + prpp_c --> glu_L_c + h_c + ppi_c + pram_c
736	GLUR	Glutamate racemase	NGO1500	glu_D_c <=> glu_L_c
737	GLUt1pp	L glutamate reversible transport via proton symport periplasm	NGO1787, NGO1368, NGO1290	glu_L_p + h_p --> glu_L_c + h_c
738	GLUt2pp	Naglutamate symport periplasm	NGO0377, NGO1890, NGO1957	glu_L_p + na1_p --> glu_L_c + na1_c
739	GLUtex	L-glutamate transport via diffusion (extracellular to periplasm)	NGO1812	glu_L_e <=> glu_L_p
740	GLUTRR	Glutamyl-tRNA reductase	NGO1403	glutrna_c + h_c + nadph_c --> glu1sa_c + nadp_c + trnaglu_c
741	GLUTRS	Glutamyl-tRNA synthetase	NGO1926	atp_c + glu_L_c + trnaglu_c --> amp_c + glutrna_c + ppi_c
742	GLYabcpp	Glycine transport via ABC system	NGO0374, NGO0372, NGO0373, NGO0968, NGO1152, NGO0269	atp_c + gly_p + h2o_c --> adp_c + gly_c + h_c + pi_c
743	GLYALDtex	Glyceraldehyde transport via diffusion (extracellular to periplasm)	NGO1812	glyald_e <=> glyald_p
744	GLYBt2pp	Glycine betaine transport via proton symport (periplasm)	NGO0529	glyb_p + h_p --> glyb_c + h_c
745	GLYBtex	Glycine betaine transport via diffusion (extracellular to periplasm)	NGO1812	glyb_e <=> glyb_p
746	GLYC2Ptex	Glycerol-2-phosphate transport via diffusion (extracellular to periplasm)	NGO1812	glyc2p_e <=> glyc2p_p
747	GLYC3Ptex	Glycerol-3-phosphate transport via diffusion (extracellular to periplasm)	NGO1812	glyc3p_e <=> glyc3p_p
748	GLYCAtex	D-glycerate transport via diffusion (extracellular to periplasm)	NGO1812	glyc_R_e <=> glyc_R_p
749	GLYCL	Glycine Cleavage System	NGO1404, NGO1325, NGO0562, NGO0915, NGO1406, NGO0925	gly_c + nad_c + thf_c <=> co2_c + mlthf_c + nadh_c + nh4_c
750	GLYCLTDx	Glycolate dehydrogenase (NAD)	NGO2043, NGO1243	glx_c + h_c + nadh_c --> glyclt_c + nad_c
751	GLYCLTDy	Glycolate dehydrogenase (NADP)	NGO2043	glx_c + h_c + nadph_c --> glyclt_c + nadp_c
752	GLYCLTt2rpp	Glycolate transport via proton symport, reversible (periplasm)	NGO1449	glyclt_p + h_p <=> glyclt_c + h_c
753	GLYCLTtex	Glycolate transport via diffusion (extracellular to periplasm)	NGO1812	glyclt_e <=> glyclt_p
754	GLYCtex	Glycerol transport via diffusion (extracellular to periplasm)	NGO1812	glyc_e <=> glyc_p
755	GLYCtpp	Glycerol transport via channel (periplasm)	Orphan	glyc_c <=> glyc_p
756	GLYOX	Hydroxyacylglutathione hydrolase	NGO1187	h2o_c + lgt_S_c <=> gthrd_c + h_c + lac_D_c
757	GLYt1pp	glycine transport in via proton symport periplasm	NGO1787, NGO1290	gly_p + h_p --> gly_c + h_c
758	GLYt2pp	Glycine transport in via proton symport (periplasm)	NGO1787, NGO1807, NGO1290	gly_p + na1_p --> gly_c + na1_c
759	GLYtex	Glycine transport via diffusion (extracellular to periplasm)	NGO1812	gly_e <=> gly_p
760	GMHEPAT	D-glycero-D-manno-hepose 1-phosphate adenyltransferase	NGO2000	atp_c + gmhep1p_c + h_c --> adphep_DD_c + ppi_c
761	GMHEPK	D-glycero-D-manno-heptose 7-phosphate kinase	NGO2000	atp_c + gmhep7p_c --> adp_c + gmhep17bp_c + h_c
762	GMHEPPA	D-glycero-D-manno-heptose 1,7-bisphosphate phosphatase	NGO2070	gmhep17bp_c + h2o_c --> gmhep1p_c + pi_c
763	GMPS2	GMP synthase	NGO2164	atp_c + gln_L_c + h2o_c + xmp_c --> amp_c + glu_L_c + gmp_c + 2.0 h_c + ppi_c
764	GMPtex	GMP transport via diffusion (extracellular to periplasm)	NGO1812	gmp_e <=> gmp_p
765	GNAT1	GlcNActransferase LPS core synthesis I	NGO1354	hhlipa_c + uacgam_c --> gnahhlipa_c + udp_c
766	GNAT2	GlcNActransferase LPS core synthesis II	NGO2158	galicolipa_c + uacgam_c --> gnagalicolipa_c + udp_c
767	GND	Phosphogluconate dehydrogenase	NGO1914	6pgc_c + nadp_c --> co2_c + nadph_c + ru5p_D_c
768	GNK	Gluconokinase	NGO2076	atp_c + glcn_c --> 6pgc_c + adp_c + h_c
769	GRTT	Geranyltranstransferase	NGO1735	grdp_c + ipdp_c --> frdp_c + ppi_c
770	GSNtex	Guanosine transport via diffusion (extracellular to periplasm)	NGO1812	gsn_e <=> gsn_p
771	GTHOXtex	Glutathione (ox) transport via diffusion (extracellular to periplasm)	NGO1812	gthox_e <=> gthox_p
772	GTHRDtex	Glutathione transport via diffusion (extracellular to periplasm)	NGO1812	gthrd_e <=> gthrd_p
773	GTHS	Glutathione synthetase	NGO1217	atp_c + glucys_c + gly_c --> adp_c + gthrd_c + h_c + pi_c
774	GTPCI	GTP cyclohydrolase I	NGO0387	gtp_c + h2o_c --> ahdt_c + for_c + h_c
775	GTPCII2	GTP cyclohydrolase II (25drapp)	NGO0704, NGO1134	gtp_c + 3.0 h2o_c --> 25drapp_c + for_c + 2.0 h_c + ppi_c
776	GTPDPDP	Guanosine-5'-triphosphate,3'-diphosphate diphosphatase	NGO1041	gdptp_c + h2o_c --> h_c + pi_c + ppgpp_c
777	GTPDPK	GTP diphosphokinase	NGO1382	atp_c + gtp_c --> amp_c + gdptp_c + h_c
778	GTPHs	GTP amine hydrolysis (spontaneous)	Sgene	gtp_c + h2o_c + h_c --> nh4_c + xtp_c
779	GTPtex	GTP transport via diffusion (extracellular to periplasm)	NGO1812	gtp_e <=> gtp_p
780	GUAPRT	Guanine phosphoribosyltransferase	NGO1311, NGO2035	gua_c + prpp_c --> gmp_c + h_c + ppi_c
781	GUAt2pp	Guanine transport in via proton symport (periplasm)	NGO2009	gua_p + h_p --> gua_c + h_c
782	GUAtex	Guanine transport via diffusion (extracellular to periplasm)	NGO1812	gua_e <=> gua_p
783	DDPGA	2-dehydro-3-deoxy-phosphogluconate aldolase	NGO0713	4h2oglt_c --> glx_c + pyr_c
784	H2O2tex	Hydrogen peroxide transport via diffusion (external)	NGO1812	h2o2_e <=> h2o2_p
785	H2Otex	H2O transport via diffusion (extracellular to periplasm)	Sgene	h2o_e <=> h2o_p
786	H2Otpp	H2O transport via diffusion (periplasm)	Sgene	h2o_p <=> h2o_c
787	H2SO	Hydrogen sulfide oxidation	Orphan	h2s_c + 2.0 o2_c --> 2.0 h_c + so4_c
788	H2St1pp	H2s transport (periplasm)	Orphan	h2s_c --> h2s_p
789	H2Stex	H2s transport via diffusion (extracellular to periplasm)	NGO1812	h2s_e <=> h2s_p
790	H2tex	Hydrogen transport via diffusion (extracellular to periplasm)	NGO1812	h2_e <=> h2_p
791	H2tpp	Hydrogen transport diffusion (periplasm)	Sgene	h2_p <=> h2_c
792	HBZOPT	Hydroxybenzoate octaprenyltransferase	NGO0312	4hbz_c + octdp_c --> 3ophb_c + ppi_c
793	HCINNMtex	3-hydroxycinnamic acid transport via diffusion (extracellular to periplasm)	NGO1812	3hcinnm_e <=> 3hcinnm_p
794	HCO3E	HCO3 equilibration reaction	Sgene, NGO2079	co2_c + h2o_c <=> h_c + hco3_c
795	HDCAtexi	Hexadecanoate transport via facilitated irreversible diffusion (extracellular to periplasm)	NGO10090	hdca_e --> hdca_p
796	HDCEAtexi	Hexadecenoate transport via facilitated irreversible diffusion (extracellular to periplasm)	NGO10090	hdcea_e --> hdcea_p
797	HEPT1	Heptosyltransferase I (LPS core synthesis)	NGO1934	adphep_LD_c + lipa_c --> adp_c + h_c + hlipa_c
798	HEPT2	Heptosyltransferase II (LPS core synthesis)	NGO0987	adphep_LD_c + hlipa_c --> adp_c + h_c + hhlipa_c
799	HEX1	Hexokinase (D-glucose:ATP)	NGO0717	atp_c + glc_D_c --> adp_c + g6p_c + h_c
800	HG2tex	Mercury (Hg+2) transport via diffusion (extracellular to periplasm)	NGO1812	hg2_e <=> hg2_p
801	HGFE	Heme acquisition from Haemoglobin	NGO2109, NGO2110	HgFe3_e --> Hg_e + 4.0 pheme_p
802	EHGLAT	L erythro 4 Hydroxyglutamate2 oxoglutarate aminotransferase	NGO1452	akg_c + e4hglu_c <=> 4h2oglt_c + glu_L_c
803	Hgtpp	Mercury tramsport via ATPase periplasm	NGO0537	Hg2_p + atp_c + h2o_c --> Hg2_c + adp_c + h_c + pi_c
804	HISabcpp	L-histidine transport via ABC system (periplasm)	NGO0374, NGO0372, NGO0373, NGO0968, NGO1152, NGO0269	atp_c + h2o_c + his_L_p --> adp_c + h_c + his_L_c + pi_c
805	HISt1pp	L histidine reversible transport via proton symport periplasm	NGO1787, NGO1290	h_p + his_L_p --> h_c + his_L_c
806	HISt2pp	L histidine transport via sodium symport periplasm	NGO1957	his_L_p + na1_p --> his_L_c + na1_c
807	HISTD	Histidinol dehydrogenase	NGO1240	h2o_c + histd_c + 2.0 nad_c --> 3.0 h_c + his_L_c + 2.0 nadh_c
808	HIStex	L-histidine transport via diffusion (extracellular to periplasm)	NGO1812	his_L_e <=> his_L_p
809	HISTP	Histidinol-phosphatase	Orphan	h2o_c + hisp_c --> histd_c + pi_c
810	HMBS	Hydroxymethylbilane synthase	NGO0146	h2o_c + 4.0 ppbng_c --> hmbil_c + 4.0 nh4_c
811	HMPK1	Hydroxymethylpyrimidine kinase (ATP)	NGO1160	4ahmmp_c + atp_c --> 4ampm_c + adp_c + h_c
812	HOMtex	L-homoserine transport via diffusion (extracellular to periplasm)	NGO1812	hom_L_e <=> hom_L_p
813	HPPK2	6-hydroxymethyl-dihydropterin pyrophosphokinase	NGO0323	6hmhpt_c + atp_c --> 6hmhptpp_c + amp_c + h_c
814	HPPPNtex	3-(3-hydroxyphenyl)propionate transport via diffusion (extracellular to periplasm)	NGO1812	3hpppn_e <=> 3hpppn_p
815	HPYRRx	Hydroxypyruvate reductase (NADH)	NGO2043	h_c + hpyr_c + nadh_c --> glyc_R_c + nad_c
816	HPYRRy	Hydroxypyruvate reductase (NADPH)	NGO2043	h_c + hpyr_c + nadph_c --> glyc_R_c + nadp_c
817	HSDy	Homoserine dehydrogenase (NADPH)	NGO0779	hom_L_c + nadp_c <=> aspsa_c + h_c + nadph_c
818	HSK	Homoserine kinase	NGO2075	atp_c + hom_L_c --> adp_c + h_c + phom_c
819	HSST	Homoserine O-succinyltransferase	Orphan	hom_L_c + succoa_c --> coa_c + suchms_c
820	HSTA	homoserine O-acetyltransferase	NGO0933	accoa_c + hom_L_c --> achms_c + coa_c
821	HSTPT	Histidinol-phosphate transaminase	NGO1241	glu_L_c + imacp_c --> akg_c + hisp_c
822	Htex	Proton transport via diffusion (extracellular to periplasm)	NGO1812	h_e <=> h_p
823	HXAtex	Hexanoate transport via diffusion (extracellular to periplasm)	NGO1812	hxa_e <=> hxa_p
824	HXPRT	Hypoxanthine phosphoribosyltransferase (Hypoxanthine)	NGO2035	hxan_c + prpp_c --> h_c + imp_c + ppi_c
825	HYXNtex	Hypoxanthine transport via diffusion (extracellular to periplasm)	NGO1812	hxan_e <=> hxan_p
826	HYXNtpp	Hypoxanthine transport (periplasm)	NGO2009	h_p + hxan_p <=> h_c + hxan_c
827	ICDHyr	Isocitrate dehydrogenase (NADP)	NGO1082	icit_c + nadp_c <=> akg_c + co2_c + nadph_c
828	IDONtex	L-idonate transport via diffusion (extracellular to periplasm)	NGO1812	idon_L_e <=> idon_L_p
829	IG3PS	Imidazole-glycerol-3-phosphate synthase	NGO0213, NGO0211	gln_L_c + prlp_c --> aicar_c + eig3p_c + glu_L_c + h_c
830	IGPDH	Imidazoleglycerol-phosphate dehydratase	NGO1242	eig3p_c --> h2o_c + imacp_c
831	IGPS	Indole-3-glycerol-phosphate synthase	NGO1721	2cpr5p_c + h_c --> 3ig3p_c + co2_c + h2o_c
832	ILEabcpp	L-isoleucine transport via ABC system (periplasm)	NGO0374, NGO0372, NGO0373, NGO0968, NGO1152, NGO0269	atp_c + h2o_c + ile_L_p --> adp_c + h_c + ile_L_c + pi_c
833	ILEt1pp	L isoleucine export reversible transport via proton symport periplasm	NGO1787, NGO1290	h_p + ile_L_p --> h_c + ile_L_c
834	ILEt3pp	L-isoleucine transport out via proton antiport (periplasm)	NGO1957	ile_L_p + na1_p --> ile_L_c + na1_c
835	ILETA	Isoleucine transaminase	NGO1665	akg_c + ile_L_c <=> 3mop_c + glu_L_c
836	ILEtex	L-isoleucine transport via diffusion (extracellular to periplasm)	NGO1812	ile_L_e <=> ile_L_p
837	IMPC	IMP cyclohydrolase	NGO1466	h2o_c + imp_c <=> fprica_c
838	IMPD	IMP dehydrogenase	NGO0799	h2o_c + imp_c + nad_c --> h_c + nadh_c + xmp_c
839	IMPtex	IMP transport via diffusion (extracellular to periplasm)	NGO1812	imp_e <=> imp_p
840	INDOLEtex	Indole transport via diffusion (extracellular to periplasm)	NGO1812	indole_e <=> indole_p
841	INSTtex	Inositol transport via diffusion (extracellular to periplasm)	NGO1812	inost_e <=> inost_p
842	IPDPS	1-hydroxy-2-methyl-2-(E)-butenyl 4-diphosphate reductase (ipdp)	NGO0072	h2mb4p_c + h_c + nadh_c --> h2o_c + ipdp_c + nad_c
843	IPMD	3-isopropylmalate dehydrogenase	NGO0674	3c2hmp_c + nad_c --> 3c4mop_c + h_c + nadh_c
844	IPPMIa	3-isopropylmalate dehydratase	NGO0677, NGO0679	3c2hmp_c <=> 2ippm_c + h2o_c
845	IPPMIb	2-isopropylmalate hydratase	NGO0677, NGO0679	2ippm_c + h2o_c <=> 3c3hmp_c
846	IPPS	2-isopropylmalate synthase	NGO0848	3mob_c + accoa_c + h2o_c --> 3c3hmp_c + coa_c + h_c
847	ISETACtex	Isethionate transport via diffusion (extracellular to periplasm)	NGO1812	isetac_e <=> isetac_p
848	KARA1	Ketol-acid reductoisomerase (2,3-dihydroxy-3-methylbutanoate)	NGO1233	23dhmb_c + nadp_c <=> alac_S_c + h_c + nadph_c
849	KARA2	Ketol-acid reductoisomerase (2-Acetolactate)	NGO1233	2ahbut_c + h_c + nadph_c <=> 23dhmp_c + nadp_c
850	KAS14	Beta-ketoacyl-ACP synthase	NGO1763	acACP_c + h_c + malACP_c --> ACP_c + actACP_c + co2_c
851	KAS15	Beta-ketoacyl-ACP synthase (2)	NGO2168	accoa_c + h_c + malACP_c --> actACP_c + co2_c + coa_c
852	KDOCT2	3-deoxy-manno-octulosonate cytidylyltransferase	NGO0245	ctp_c + kdo_c --> ckdo_c + ppi_c
853	KDOPP	3-deoxy-manno-octulosonate-8-phosphatase	NGO1608	h2o_c + kdo8p_c --> kdo_c + pi_c
854	KDOPS	3-deoxy -D-manno-octulosonic -acid 8-phosphate synthase	NGO0619	ara5p_c + h2o_c + pep_c --> kdo8p_c + pi_c
855	Kt2pp	Potassium transport in via proton symport (periplasm)	NGO1154, NGO1774	h_p + k_c --> h_c + k_p
856	Ktex	Potassium transport via diffusion (extracellular to periplasm)	NGO1812	k_e <=> k_p
857	Ktpp	potassium transport in via proton symport periplasm	NGO0230	h_p + k_p --> h_c + k_c
858	L_LACD2	L-Lactate dehydrogenase (ubiquinone)	NGO0906, NGO0905, NGO0639, NGO0904	lac_L_c + q8_c --> pyr_c + q8h2_c
859	L_LACtex	L-lactate transport via diffusion (extracellular to periplasm)	NGO1812	lac_L_e <=> lac_L_p
860	LADGMDH	L-alanyl-gamma-D-glutamyl-meso-diaminopimelate hydrolase	NGO0845	LalaDgluMdap_c + h2o_c --> 26dap_M_c + LalaDglu_c
861	LCADi	Lactaldehyde dehydrogenase	NGO2114	h2o_c + lald_L_c + nad_c --> 2.0 h_c + lac_L_c + nadh_c
862	LCTStex	Lactose transport via diffusion (extracellular to periplasm)	NGO1812	lcts_e <=> lcts_p
863	LDH_D	D-lactate dehydrogenase	NGO1336	lac_D_c + nad_c <=> h_c + nadh_c + pyr_c
864	LEUabcpp	L-leucine transport via ABC system (periplasm)	NGO0374, NGO0372, NGO0373, NGO0968, NGO1152, NGO0269	atp_c + h2o_c + leu_L_p --> adp_c + h_c + leu_L_c + pi_c
865	LEUt1pp	L leucine reversible export transport via proton symport periplasm	NGO1787, NGO1290	h_p + leu_L_p --> h_c + leu_L_c
866	LEUt3pp	L-leucine transport out via proton antiport (periplasm)	NGO1957	leu_L_p + na1_p --> leu_L_c + na1_c
867	LEUTAi	Leucine transaminase (irreversible)	NGO1665	4mop_c + glu_L_c <=> akg_c + leu_L_c
868	LEUtex	L-leucine transport via diffusion (extracellular to periplasm)	NGO1812	leu_L_e <=> leu_L_p
869	LGTHL	Lactoylglutathione lyase	NGO08805	gthrd_c + mthgxl_c --> lgt_S_c
870	LIPAabcpp	Lipid A transport via ABC system (periplasm)	Orphan	atp_c + h2o_c + lipa_c --> adp_c + h_c + lipa_p + pi_c
871	LLACt3pp	L lactate transport via proton symport periplasm	NGO1449	h_p + lac_L_p <=> h_c + lac_L_c
872	LPADSS	Lipid A disaccaride synthase	NGO1782	lipidX_c + u23ga_c --> h_c + lipidAds_c + udp_c
873	LSERDHr	L-serine dehydrogenase	NGO1079	nadp_c + ser_L_c <=> 2amsa_c + h_c + nadph_c
874	LYSabcpp	L-lysine transport via ABC system (periplasm)	NGO0374, NGO0372, NGO0373, NGO0968, NGO1152, NGO0269	atp_c + h2o_c + lys_L_p --> adp_c + h_c + lys_L_c + pi_c
875	LYSt1pp	L lysine reversible transport via proton symport periplasm	NGO1787, NGO1290	h_p + lys_L_p --> h_c + lys_L_c
876	LYSt2pp	L-lysine transport in via proton symport (periplasm)	NGO1957	lys_L_p + na1_p --> lys_L_c + na1_c
877	LYStex	L-lysine transport via diffusion (extracellular to periplasm)	NGO1812	lys_L_e <=> lys_L_p
878	LYXtex	L-Lyxose transport via diffusion (extracellular to periplasm)	NGO1812	lyx_L_e <=> lyx_L_p
879	MAc1	murein O acytlation murein4p4p4p periplasm	NGO0533, NGO0534	accoa_c + h2o_p + murein4p4p4p_p --> coa_c + murein4p4p4pOAc_p
880	MAc2	murein O acytlation murein4px4px4p periplasm	NGO0533, NGO0534	accoa_c + h2o_p + murein4px4px4p_p --> coa_c + murein4px4px4pOAc_p
881	MAc3	murein O acytlation murein5p4p periplasm	NGO0533, NGO0534	accoa_c + h2o_p + murein5p4p_p --> coa_c + murein5p4pOAc_p
882	MAc4	murein O acytlation murein4p4p periplasm	NGO0533, NGO0534	accoa_c + h2o_p + murein4p4p_p --> coa_c + murein4p4pOAc_p
883	MAc5	murein O acytlation murein4p4pOAc periplasm	NGO0533, NGO0534	accoa_c + h2o_p + murein4p4pOAc_p --> coa_c + murein4p4pdOAc_p
884	MAc6	murein O acytlation murein4p3p periplasm	NGO0533, NGO0534	accoa_c + h2o_p + murein4p3p_p --> coa_c + murein4p3pOAc_p
885	MAc7	murein O acytlation murein4p4p4pOAc periplasm	NGO0533, NGO0534	accoa_c + h2o_p + murein4px4px4pOAc_p --> coa_c + murein4px4px4pdOAc_p
886	MAc8	murein O acytlation murein4p4p4pdiOAc periplasm	NGO0533, NGO0534	accoa_c + h2o_p + murein4px4px4pdOAc_p --> coa_c + murein4px4px4ptOAc_p
887	MACPD	Malonyl-ACP decarboxylase	NGO1763	h_c + malACP_c --> acACP_c + co2_c
888	MALDtex	D-Malate transport via diffusion (extracellular to periplasm)	NGO1812	mal_D_e <=> mal_D_p
889	Malt1pp	Malate transport via Na symport periplasm	NGO0377, NGO1485, NGO1957	mal_L_p + na1_p --> mal_L_c + na1_c
890	MALtex	Malate transport via diffusion (extracellular to periplasm)	NGO1812	mal_L_e <=> mal_L_p
891	MALTpp	maltose transport via diffusion	Orphan	malt_p --> malt_c
892	MALTtex	Maltose transport via diffusion extracellular to periplasm	NGO1812	malt_e <=> malt_p
893	MAN1PT2	Mannose-1-phosphate guanylyltransferase (GDP)	NGO0060	gdp_c + h_c + man1p_c --> gdpmann_c + pi_c
894	MAN6Ptex	Mannose 6-phosphate transport via diffusion (extracellular to periplasm)	NGO1812	man6p_e <=> man6p_p
895	MANGLYCtex	2-O-alpha-mannosyl-D-glycerate transport via diffusion (extracellular to periplasm)	NGO1812	manglyc_e <=> manglyc_p
896	MANtex	D-mannose transport via diffusion (extracellular to periplasm)	NGO1812	man_e <=> man_p
897	MCITL2	Methylisocitrate lyase	NGO1526	micit_c <=> pyr_c + succ_c
898	MCITS	2-methylcitrate synthase	NGO1525	h2o_c + oaa_c + ppcoa_c --> 2mcit_c + coa_c + h_c
899	MCOATA	Malonyl-CoA-ACP transacylase	NGO1762, NGO2166	ACP_c + malcoa_c <=> coa_c + malACP_c
900	MCTP1App	Murein crosslinking transpeptidase 1A:(A2pm->D-ala) (periplasm)	NGO0099, NGO1542, NGO1603	murein5p5p_p --> ala_D_p + murein5px4p_p
901	MCTP2App	Murein crosslinking transpeptidase 1A:(A2pm->D-ala) (periplasm)	NGO0099, NGO1542, NGO1603	murein5p5p5p_p --> 2.0 ala_D_p + murein5px4px4p_p
902	MDDCP1pp	Murein D,D-carboxypeptidase (murein5px4p) (periplasm)	NGO0327, NGO0443, NGO0107	h2o_p + murein5px4p_p --> ala_D_p + murein4px4p_p
903	MDDCP2pp	Murein D,D-carboxypeptidase (murein5px4px4p) (periplasm)	NGO0327, NGO0443, NGO0107	h2o_p + murein5px4px4p_p --> ala_D_p + murein4px4px4p_p
904	MDDCP3pp	Murein D,D-carboxypeptidase (murein5p5p) (periplasm)	NGO0327, NGO0443, NGO0107	h2o_p + murein5p5p_p --> ala_D_p + murein5p4p_p
905	MDDCP4pp	Murein D,D-carboxypeptidase (murein5p4p) (periplasm)	NGO0327, NGO0443, NGO0107	h2o_p + murein5p4p_p --> ala_D_p + murein4p4p_p
906	MDDCP6pp	murein D D carboxypeptidase murein5p5p5p periplasm	NGO0327, NGO0443, NGO0107	3.0 h2o_p + murein5p5p5p_p --> 3.0 ala_D_p + murein4p4p4p_p
907	MDDEP1pp	Murein D,D-endopeptidase (murein4px4p) (periplasm)	NGO0327, NGO0443, NGO0107	h2o_p + murein4px4p_p --> murein4p4p_p
908	MDDEP3pp	Murein D,D-endopeptidase (murein5px4p) (periplasm)	NGO0327, NGO0443, NGO0107	h2o_p + murein5px4p_p --> murein5p4p_p
909	MDDEP4pp	Murein D,D-endopeptidase (murein4px4px4p) (periplasm)	NGO0327, NGO0443, NGO0107	h2o_p + murein4px4px4p_p --> murein4px4p4p_p
910	MDH2	Malate dehydrogenase (ubiquinone 8 as acceptor)	NGO1980	mal_L_c + q8_c --> oaa_c + q8h2_c
911	MECDPDH2	2C-methyl-D-erythritol 2,4 cyclodiphosphate dehydratase	NGO0594	2mecdp_c + nadh_c --> h2mb4p_c + h2o_c + nad_c
912	MECDPS	2-C-methyl-D-erythritol 2,4-cyclodiphosphate synthase	NGO0971	2p4c2me_c --> 2mecdp_c + cmp_c
913	MELIBtex	Melibiose transport via diffusion (extracellular to periplasm)	NGO1812	melib_e <=> melib_p
914	MEPCT	2-C-methyl-D-erythritol 4-phosphate cytidylyltransferase	NGO0972	2me4p_c + ctp_c + h_c --> 4c2me_c + ppi_c
915	METAT	Methionine adenosyltransferase	NGO0106	atp_c + h2o_c + met_L_c --> amet_c + pi_c + ppi_c
916	METDabcpp	D-methionine transport via ABC system (periplasm)	NGO2138, NGO2137, NGO2139	atp_c + h2o_c + met_D_p --> adp_c + h_c + met_D_c + pi_c
917	METDtex	D-methionine transport via diffusion (extracellular to periplasm)	NGO1812	met_D_e <=> met_D_p
918	METLabcpp	L methionine transport via ABC system periplasm	NGO0374, NGO0372, NGO0373, NGO0968, NGO1152, NGO0269	atp_c + h2o_c + met_L_p --> adp_c + h_c + met_L_c + pi_c
919	METOX1s	Methionine oxidation (spontaneous)	Sgene	h2o2_c + met_L_c --> h2o_c + metsox_S_L_c
920	METOX2s	Methionine oxidation 2 (spontaneous)	Sgene	h2o2_c + met_L_c --> h2o_c + metsox_R_L_c
921	METS	Methionine synthase	NGO0928	5mthf_c + hcys_L_c --> met_L_c + thf_c
922	METSOX1tex	L-methionine S-oxide diffusion (extracellular)	NGO1812	metsox_S_L_e <=> metsox_S_L_p
923	METSOX2tex	L-methionine R-oxide diffusion (extracellular)	NGO1812	metsox_R_L_e <=> metsox_R_L_p
924	METSOXR1	L-methionine-S-oxide reductase	NGO2059, NGO1923	metsox_S_L_c + trdrd_c --> h2o_c + met_L_c + trdox_c
925	METSOXR2	L-methionine-R-sulfoxide reductase	NGO2059, NGO1923	metsox_R_L_c + trdrd_c --> h2o_c + met_L_c + trdox_c
926	METt1pp	L methionine reversible export transport via proton symport periplasm	NGO1787, NGO1290	h_p + met_L_p --> h_c + met_L_c
927	METt2pp	L methionine transport via sodium symport periplasm	NGO1957	met_L_p + na1_p --> met_L_c + na1_c
928	METtex	L-methionine transport via diffusion (extracellular to periplasm)	NGO1812	met_L_e <=> met_L_p
929	MG2t1pp	magnesium Mg2 transport inout via proton antiport periplasm	NGO0144	2.0 h_c + mg2_p <=> 2.0 h_p + mg2_c
930	MG2t2pp	magnesium Mg2 transport inout via diffusion periplasm	NGO1188	mg2_p --> mg2_c
931	MG2tex	Magnesium (Mg+2) transport via diffusion (extracellular to periplasm)	NGO1812	mg2_e <=> mg2_p
932	MGSA	Methylglyoxal synthase	Orphan	dhap_c --> mthgxl_c + pi_c
933	MI1PP	Myo-inositol 1-phosphatase	NGO0671, NGO2161	h2o_c + mi1p_D_c --> inost_c + pi_c
934	MLTGY1pp	Murein lytic transglycosylase (murein4p4p) (periplasm)	NGO0626, NGO1033, NGO2048, NGO0608	murein4p4p_p --> 2.0 anhgm4p_p
935	MLTGY2pp	Murein lytic transglycosylase (murein4p3p) (periplasm)	NGO0626, NGO1033, NGO2048, NGO0608	murein4p3p_p --> anhgm3p_p + anhgm4p_p
936	MLTGY4pp	Murein lytic transglycosylase (murein4px4p4p) (periplasm)	NGO0626, NGO1033, NGO2048, NGO0608	murein4px4p4p_p --> anhgm4p_p + murein4px4p_p
937	MMETtex	S-methyl-L-methionine transport via diffusion (extracellular to periplasm)	NGO1812	mmet_e <=> mmet_p
938	MN2abcpp	manganese mn2 transport via ABC system periplasm	NGO0168, NGO0170, NGO0169	atp_c + h2o_c + mn2_p --> adp_c + h_c + mn2_c + pi_c
939	MNLtex	Mannitol transport via diffusion (extracellular to periplasm)	NGO1812	mnl_e <=> mnl_p
940	MNtex	Manganese (Mn+2) transport via diffusion (extracellular to periplasm)	NGO1812	mn2_e <=> mn2_p
941	MOAT	3-deoxy-D-manno-octulosonic acid transferase	NGO1915	ckdo_c + lipidA_c --> cmp_c + h_c + kdolipid4_c
942	MOAT2	3-deoxy-D-manno-octulosonic acid transferase	NGO1915	ckdo_c + kdolipid4_c --> cmp_c + h_c + kdo2lipid4_c
943	MOBDabcpp	Molybdate transport via ABC system (periplasm)	Orphan	atp_c + h2o_c + mobd_p --> adp_c + h_c + mobd_c + pi_c
944	MOBDtex	Molybdate transport via diffusion (extracellular to periplasm)	NGO1812	mobd_e <=> mobd_p
945	MOHMT	3-methyl-2-oxobutanoate hydroxymethyltransferase	NGO0436	3mob_c + h2o_c + mlthf_c --> 2dhp_c + thf_c
946	MPTG	Murein polymerizing transglycosylase	NGO0099, Blank, NGO1603	2.0 uaagmda_c --> 2.0 h_c + murein5p5p_p + 2.0 udcpdp_c
947	MPTG2	Murein polymerizing transglycosylase 2 (three linked units)	NGO0099, Blank, NGO1603	murein5p5p_p + uaagmda_c --> h_c + murein5p5p5p_p + udcpdp_c
948	MSO3tex	Methanesulfonate transport via diffusion (extracellular to periplasm)	NGO1812	mso3_e <=> mso3_p
949	MTAN	Methylthioadenosine nucleosidase	NGO0345	5mta_c + h2o_c --> 5mtr_c + ade_c
950	MTHF		Sgene	5mthf_c + h2o_c + 2.0 nad_c --> 10fthf_c + 2.0 h_c + 2.0 nadh_c
951	MTHFD	Methylenetetrahydrofolate dehydrogenase (NADP)	NGO0929	mlthf_c + nadp_c <=> methf_c + nadph_c
952	MTHFR2	5,10-methylenetetrahydrofolate reductase (NADH)	NGO0929	h_c + mlthf_c + nadh_c --> 5mthf_c + nad_c
953	N2Otex	Nitrious oxide transport via diffusion (extracellular to periplasm)	NGO1812	n2o_e <=> n2o_p
954	N2Otpp	Nitrious oxide transport (diffusion)	Sgene	n2o_p <=> n2o_c
955	NACtex	Nicotinic acid transport via diffusion (extracellular to periplasm)	NGO1812	nac_e <=> nac_p
956	NADDP	NAD diphosphatase	NGO0235	h2o_c + nad_c --> amp_c + 2.0 h_c + nmn_c
957	NADH16pp	NADH dehydrogenase (ubiquinone-8 & 3 protons) (periplasm)	NGO1749, NGO1738, NGO1744, NGO1747, NGO1742, NGO1746, NGO1740, NGO1745, NGO1750, NGO1741, NGO1737, NGO1743, NGO1751, NGO1748	3.0 h_c + nadh_c + q8_c --> 2.0 h_p + nad_c + q8h2_c
958	NADH5	NADH dehydrogenase (ubiquinone-8 )	NGO1751	h_c + nadh_c + q8_c --> nad_c + q8h2_c
959	NADHQNa	Na translocating Quinone Reductase	NGO1414, NGO1416, NGO1417, NGO1413, NGO1418, NGO1415	h_c + 2.0 na1_c + nadh_c + q8_c --> 2.0 na1_p + nad_c + q8h2_c
960	NADK	NAD kinase	NGO0390	atp_c + nad_c --> adp_c + h_c + nadp_c
961	NADPHQR2	NADPH Quinone Reductase (Ubiquinone-8)	NGO1473	h_c + nadph_c + q8_c --> nadp_c + q8h2_c
962	NADS1	NAD synthase (nh3)	NGO0654	atp_c + dnad_c + nh4_c --> amp_c + h_c + nad_c + ppi_c
963	NADTRHD	NAD transhydrogenase	NGO1470, NGO1472	nad_c + nadph_c --> nadh_c + nadp_c
964	NAMNPP	Nicotinic acid mononucleotide pyrophosphorylase	NGO0962	atp_c + h2o_c + nac_c + prpp_c --> adp_c + h_c + nicrnt_c + pi_c + ppi_c
965	NAtex	Sodium transport via diffusion (extracellular to periplasm)	NGO1812	na1_e <=> na1_p
966	NAtpp	sodium transport out via proton antiport cytoplasm to periplasm	NGO0291, NGO0143, NGO0136	h_p + na1_c --> h_c + na1_p
967	NDPK1	Nucleoside-diphosphate kinase (ATP:GDP)	NGO0597	atp_c + gdp_c --> adp_c + gtp_c
968	NDPK2	Nucleoside-diphosphate kinase (ATP:UDP)	NGO0597	atp_c + udp_c <=> adp_c + utp_c
969	NDPK3	Nucleoside-diphosphate kinase (ATP:CDP)	NGO0597	atp_c + cdp_c <=> adp_c + ctp_c
970	NDPK4	Nucleoside-diphosphate kinase (ATP:dTDP)	NGO0597	atp_c + dtdp_c <=> adp_c + dttp_c
971	NDPK5	Nucleoside-diphosphate kinase (ATP:dGDP)	NGO0597	atp_c + dgdp_c <=> adp_c + dgtp_c
972	NDPK6	Nucleoside-diphosphate kinase (ATP:dUDP)	NGO0597	atp_c + dudp_c <=> adp_c + dutp_c
973	NDPK7	Nucleoside-diphosphate kinase (ATP:dCDP)	NGO0597	atp_c + dcdp_c <=> adp_c + dctp_c
974	NDPK8	Nucleoside-diphosphate kinase (ATP:dADP)	NGO0597	atp_c + dadp_c <=> adp_c + datp_c
975	NADPK10	NADPK10	NGO0597	atp_c + didp_c <=> adp_c + ditp_c
976	NH4tex	Ammonia transport via diffusion (extracellular to periplasm)	NGO1812	nh4_e <=> nh4_p
977	NH4tpp	Ammonia reversible transport (periplasm)	NGO0198	nh4_p <=> nh4_c
978	NHFRBO	NADH:flavorubredoxin oxidoreductase	NGO1275	h_c + nadh_c + 2.0 no_c --> h2o_c + n2o_c + nad_c
979	NI2tex	Nickel transport via diffusion (extracellular to periplasm)	NGO1812	ni2_e <=> ni2_p
980	NI2tpp	Nickel (+2) transport in via permease (no H+)	Orphan	h_p + ni2_c --> h_c + ni2_p
981	biomass	biomass		0.000223 10fthf_c + 0.000223 2ohph_c + 0.801362443841416 ala_L_c + 0.000223 amet_c + 0.326223794247415 arg_L_c + 0.251609961417047 asn_L_c + 0.328506488951245 asp_L_c + 52.84 atp_c + 0.004737 ca2_c + 0.004737 cl_c + 0.000576 coa_c + 0.003158 cobalt2_c + 0.112753363956914 ctp_c + 0.003158 cu2_c + 0.0606915932106025 cys_L_c + 0.0193660372420178 datp_c + 0.0205433507259598 dctp_c + 0.020543350725959…
982	NMNAT	Nicotinamide-nucleotide adenylyltransferase	NGO2080	atp_c + h_c + nmn_c --> nad_c + ppi_c
983	NMNtex	NMN transport via diffusion (extracellular to periplasm)	NGO1812	nmn_e <=> nmn_p
984	NNAM	Nicotinamidase	NGO1933	h2o_c + ncam_c --> nac_c + nh4_c
985	NNATr	Nicotinate-nucleotide adenylyltransferase	NGO2080	atp_c + h_c + nicrnt_c <=> dnad_c + ppi_c
986	NNDPR	Nicotinate-nucleotide diphosphorylase (carboxylating)	NGO1565	h_c + prpp_c + quln_c --> co2_c + nicrnt_c + ppi_c
987	NO2R	Ammonia:ferredoxin oxidoreductase	NGO1328, NGO1276	ficytC_p + h2o_p + no_p <=> focytC_p + 2.0 h_p + no2_p
988	NO2tex	Nitrite transport via diffusion (extracellular to periplasm)	NGO1812	no2_e <=> no2_p
989	NO3tex	Nitrate transport via diffusion (extracellular to periplasm)	NGO1812	no3_e <=> no3_p
990	NOR	Neurosporene oxidoreductase	NGO1275, NGO1328	2.0 focytC_p + 2.0 h_c + 2.0 no_p <=> 2.0 ficytC_p + h2o_p + n2o_p
991	NOtex	Nitric oxide transport via diffusion (extracellular to periplasm)	NGO1812	no_e <=> no_p
992	NOtpp	NO transport (diffusion)	Sgene	no_p <=> no_c
993	NT14	nmn nucleosidase	NGO1058	h2o_c + nmn_c --> pi_c + rnam_c
994	NTD10	5'-nucleotidase (XMP)	NGO1058	h2o_c + xmp_c --> pi_c + xtsn_c
995	NTD11	5'-nucleotidase (IMP)	NGO1058	h2o_c + imp_c --> ins_c + pi_c
996	NTD13	Nicotinate nucleotidase	NGO1058	h2o_c + nicrnt_c --> nicrns_c + pi_c
997	NTD2	5'-nucleotidase (UMP)	NGO1058	h2o_c + ump_c --> pi_c + uri_c
998	NTD3	5'-nucleotidase (dCMP)	NGO1058	dcmp_c + h2o_c --> dcyt_c + pi_c
999	NTD4	5'-nucleotidase (CMP)	NGO1058	cmp_c + h2o_c --> cytd_c + pi_c
1000	NTD5	5'-nucleotidase (dTMP)	NGO1058	dtmp_c + h2o_c --> pi_c + thymd_c
1001	NTD6	5'-nucleotidase (dAMP)	NGO1058	damp_c + h2o_c --> dad_2_c + pi_c
1002	NTD7	5'-nucleotidase (AMP)	NGO1058	amp_c + h2o_c --> adn_c + pi_c
1003	NTD8	5'-nucleotidase (dGMP)	NGO1058	dgmp_c + h2o_c --> dgsn_c + pi_c
1004	NTD9	5'-nucleotidase (GMP)	NGO1058	gmp_c + h2o_c --> gsn_c + pi_c
1005	NTP1	Nucleoside-triphosphatase (ATP)	NGO0221	atp_c + h2o_c --> adp_c + h_c + pi_c
1006	NTP10	Nucleoside-triphosphatase (ITP)	NGO0221	h2o_c + itp_c --> h_c + idp_c + pi_c
1007	NTP3	Nucleoside-triphosphatase (GTP)	NGO0221	gtp_c + h2o_c --> gdp_c + h_c + pi_c
1008	NTP5	Nucleoside-triphosphatase (CTP)	NGO0221	ctp_c + h2o_c --> cdp_c + h_c + pi_c
1009	NTPP10	Nucleoside triphosphate pyrophosphorylase (ditp)	NGO0221	ditp_c + h2o_c --> dimp_c + h_c + ppi_c
1010	NTPP11	Nucleoside triphosphate pyrophosphorylase (xtp)	NGO0221	h2o_c + xtp_c --> h_c + ppi_c + xmp_c
1011	NTPP2	Nucleoside triphosphate pyrophosphorylase (gtp)	NGO0221	gtp_c + h2o_c --> gmp_c + h_c + ppi_c
1012	NTPP4	Nucleoside triphosphate pyrophosphorylase (ctp)	NGO0221	ctp_c + h2o_c --> cmp_c + h_c + ppi_c
1013	NTPP9	Nucleoside triphosphate pyrophosphorylase (itp)	NGO0221	h2o_c + itp_c --> h_c + imp_c + ppi_c
1014	O2Stex	Superoxide anion transport via diffusion (extracellular to periplasm)	NGO1812	o2s_e <=> o2s_p
1015	O2tex	Oxygen transport via diffusion (extracellular to periplasm)	NGO1812	o2_e <=> o2_p
1016	O2tpp	O2 transport via diffusion (periplasm)	Sgene	o2_p <=> o2_c
1017	OAAt1pp	Oxaloacetate transport via Na symport periplasm	NGO0377, NGO1957	na1_p + oaa_p --> na1_c + oaa_c
1018	OAAtex	Oxaloacetate transport via diffusion extracellular to periplasm	NGO1812	oaa_e <=> oaa_p
1019	OCBT	Ornithine carbamoyltransferase	NGO1232	cbp_c + orn_c <=> citr_L_c + h_c + pi_c
1020	OCDCAtexi	Octadecanoate transport via facilitated irreversible diffusion (extracellular to periplasm)	NGO10090	ocdca_e --> ocdca_p
1021	OCDCEAtexi	Octadecenoate (n-C18:1) transport via facilitated irreversible diffusion (extracellular to periplasm)	NGO10090	ocdcea_e --> ocdcea_p
1022	OCTAtex	Octanoate transport via diffusion (extracellular to periplasm)	NGO1812	octa_e <=> octa_p
1023	OCTDPS	Octaprenyl pyrophosphate synthase	NGO1675	frdp_c + 5.0 ipdp_c --> octdp_c + 5.0 ppi_c
1024	OHPBAT	O-Phospho-4-hydroxy-L-threonine:2-oxoglutarate aminotransferase	NGO1283	glu_L_c + ohpb_c <=> akg_c + phthr_c
1025	OHPHM	2-octaprenyl-6-hydroxyphenol methylase	NGO2074	2ohph_c + amet_c --> 2omph_c + ahcys_c + h_c
1026	OMBZLM	2-Octaprenyl-6-methoxy-benzoquinol methylase	NGO0321	2ombzl_c + amet_c --> 2ommbl_c + ahcys_c + h_c
1027	OMCDC	2-Oxo-4-methyl-3-carboxypentanoate decarboxylation	NGO0674	3c4mop_c + h_c --> 4mop_c + co2_c
1028	OMMBLHX	2-Octaprenyl-3-methyl-6-methoxy-1,4-benzoquinol hydroxylase	NGO1678	2ommbl_c + 0.5 o2_c --> 2omhmbl_c
1029	OMPDC	Orotidine-5'-phosphate decarboxylase	NGO0401	h_c + orot5p_c --> co2_c + ump_c
1030	OMPHHX	2-octaprenyl-6-methoxyphenol hydroxylase	NGO1678	2omph_c + 0.5 o2_c --> 2ombzl_c
1031	OPHBDC	Octaprenyl-hydroxybenzoate decarboxylase	NGO2140, NGO1345	3ophb_c + h_c --> 2oph_c + co2_c
1032	OPHHX	2-Octaprenylphenol hydroxylase	NGO1424	2oph_c + 0.5 o2_c --> 2ohph_c
1033	ORNabcpp	Ornithine transport via ABC system (periplasm)	NGO0374, NGO0372, NGO0373, NGO0968, NGO1152, NGO0269	atp_c + h2o_c + orn_p --> adp_c + h_c + orn_c + pi_c
1034	ORNtex	Ornithine transport via diffusion (extracellular to periplasm)	NGO1812	orn_e <=> orn_p
1035	OROTtex	Orotate transport via diffusion (extracellular to periplasm)	NGO1812	orot_e <=> orot_p
1036	ORPT	Orotate phosphoribosyltransferase	NGO0029	h_c + orot5p_c + ppi_c <=> orot_c + prpp_c
1037	P3H5CD	1-pyrroline-5-carboxylate dehydrogenase	NGO08225	1p3h5c_c + 2.0 h2o_c + nadp_c <=> e4hglu_c + 2.0 h_c + nadph_c
1038	P3H5CR	pyrroline-5-carboxylate reductase	NGO1905	4hpro_LT_c + nadp_c <=> 1p3h5c_c + h_c + nadph_c
1039	P5CD	1-pyrroline-5-carboxylate dehydrogenase	NGO08225	1pyr5c_c + 2.0 h2o_c + nad_c --> glu_L_c + h_c + nadh_c
1040	P5CR	Pyrroline-5-carboxylate reductase	NGO1905	1pyr5c_c + 2.0 h_c + nadph_c <=> nadp_c + pro_L_c
1041	PA120abcpp	Phosphatidate transport via ABC system (n-C12:0, periplasm)	NGO1682, NGO1801	atp_c + h2o_c + pa120_c --> adp_c + h_c + pa120_p + pi_c
1042	PA140abcpp	Phosphatidate transport via ABC system (n-C14:0, periplasm)	NGO1682, NGO1801	atp_c + h2o_c + pa140_c --> adp_c + h_c + pa140_p + pi_c
1043	PA141abcpp	Phosphatidate transport via ABC system (n-C14:1, periplasm)	NGO1682, NGO1801	atp_c + h2o_c + pa141_c --> adp_c + h_c + pa141_p + pi_c
1044	PA160abcpp	Phosphatidate transport via ABC system (n-C16:0, periplasm)	NGO1682, NGO1801	atp_c + h2o_c + pa160_c --> adp_c + h_c + pa160_p + pi_c
1045	pa161abcpp	phosphatidate transport via ABC system n C161a periplasm	NGO1682, NGO1801	atp_c + h2o_c + pa161_c --> adp_c + h_c + pa161_p + pi_c
1046	PA180abcpp	Phosphatidate transport via ABC system (n-C18:0, periplasm)	NGO1682, NGO1801	atp_c + h2o_c + pa180_c --> adp_c + h_c + pa180_p + pi_c
1047	pa181abcpp	phosphatidate transport via ABC system n C181 periplasm	NGO1682, NGO1801	atp_c + h2o_c + pa181_c --> adp_c + h_c + pa181_p + pi_c
1048	PACALDtex	Phenethylacetaldehyde transport via diffusion (extracellular to periplasm)	NGO1812	pacald_e <=> pacald_p
1049	PANTS	Pantothenate synthase	NGO0437	ala_B_c + atp_c + pant_R_c --> amp_c + h_c + pnto_R_c + ppi_c
1050	PAPPT3	Phospho-N-acetylmuramoyl-pentapeptide-transferase (meso-2,6-diaminopimelate)	NGO1537	udcpp_c + ugmda_c --> uagmda_c + ump_c
1051	PDH	Pyruvate dehydrogenase	NGO0793, NGO0565, NGO0564, NGO0562, NGO0792, NGO0925	coa_c + nad_c + pyr_c --> accoa_c + co2_c + nadh_c
1052	PDX5POi	Pyridoxine 5'-phosphate oxidase	NGO0658	o2_c + pdx5p_c --> h2o2_c + pydx5p_c
1053	PDX5PS	Pyridoxine 5'-phosphate synthase	NGO1786, NGO1508	dxyl5p_c + nad_c + phthr_c --> co2_c + 2.0 h2o_c + h_c + nadh_c + pdx5p_c + pi_c
1054	PDXS	Pyridoxine synthase	NGO0658	o2_c + pydxn_c <=> h2o2_c + pydx_c
1055	PE120abcpp	Phosphatidylethanolamine transport via ABC system (n-C12:0, periplasm)	NGO1682, NGO1801	atp_c + h2o_c + pe120_c --> adp_c + h_c + pe120_p + pi_c
1056	PE140abcpp	Phosphatidylethanolamine transport via ABC system (n-C14:0, periplasm)	NGO1682, NGO1801	atp_c + h2o_c + pe140_c --> adp_c + h_c + pe140_p + pi_c
1057	PE141abcpp	Phosphatidylethanolamine transport via ABC system (n-C14:1, periplasm)	NGO1682, NGO1801	atp_c + h2o_c + pe141_c --> adp_c + h_c + pe141_p + pi_c
1058	PE141babcpp	phosphatidylethanolamine transport via ABC system n C141b periplasm	NGO1682, NGO1801	atp_c + h2o_c + pe141b_c --> adp_c + h_c + pe141b_p + pi_c
1059	PE160abcpp	Phosphatidylethanolamine transport via ABC system (n-C16:0, periplasm)	NGO1682, NGO1801	atp_c + h2o_c + pe160_c --> adp_c + h_c + pe160_p + pi_c
1060	pe161abcpp	phosphatidylethanolamine transport via ABC system n C161a periplasm	NGO1682, NGO1801	atp_c + h2o_c + pe161_c --> adp_c + h_c + pe161_p + pi_c
1061	PE180abcpp	Phosphatidylethanolamine transport via ABC system (n-C18:0, periplasm)	NGO1682, NGO1801	atp_c + h2o_c + pe180_c --> adp_c + h_c + pe180_p + pi_c
1062	pe181abcpp	phosphatidylethanolamine transport via ABC system n C181 periplasm	NGO1682, NGO1801	atp_c + h2o_c + pe181_c --> adp_c + h_c + pe181_p + pi_c
1063	PEAMNtex	Phenethylamine transport via diffusion (extracellular to periplasm)	NGO1812	peamn_e <=> peamn_p
1064	PERD	Erythronate 4-phosphate (4per) dehydrogenase	Orphan	4per_c + nad_c <=> h_c + nadh_c + ohpb_c
1065	PG120abcpp	Phosphatidylglycerol transport via ABC system (n-C12:0, periplasm)	NGO1682, NGO1801	atp_c + h2o_c + pg120_c --> adp_c + h_c + pg120_p + pi_c
1066	PG140abcpp	Phosphatidylglycerol transport via ABC system (n-C14:0, periplasm)	NGO1682, NGO1801	atp_c + h2o_c + pg140_c --> adp_c + h_c + pg140_p + pi_c
1067	PG141abcpp	Phosphatidylglycerol transport via ABC system (n-C14:1, periplasm)	NGO1682, NGO1801	atp_c + h2o_c + pg141_c --> adp_c + h_c + pg141_p + pi_c
1068	PG160abcpp	Phosphatidylglycerol transport via ABC system (n-C16:0, periplasm)	NGO1682, NGO1801	atp_c + h2o_c + pg160_c --> adp_c + h_c + pg160_p + pi_c
1069	pg161abcpp	phosphatidylglycerol transport via ABC system n C161a periplasm	NGO1682, NGO1801	atp_c + h2o_c + pg161_c --> adp_c + h_c + pg161_p + pi_c
1070	PG180abcpp	Phosphatidylglycerol transport via ABC system (n-C18:0, periplasm)	NGO1682, NGO1801	atp_c + h2o_c + pg180_c --> adp_c + h_c + pg180_p + pi_c
1071	pg181abcpp	phosphatidylglycerol transport via ABC system n C181 periplasm	NGO1682, NGO1801	atp_c + h2o_c + pg181_c --> adp_c + h_c + pg181_p + pi_c
1072	PGAMT	Phosphoglucosamine mutase	NGO1341	gam1p_c <=> gam6p_c
1073	PGCD	Phosphoglycerate dehydrogenase	Orphan	3pg_c + nad_c --> 3php_c + h_c + nadh_c
1074	PGI	Glucose-6-phosphate isomerase	NGO0719, Blank, NGO1668	g6p_c <=> f6p_c
1075	PGK	Phosphoglycerate kinase	NGO1919	3pg_c + atp_c <=> 13dpg_c + adp_c
1076	PGL	6-phosphogluconolactonase	NGO0716	6pgl_c + h2o_c --> 6pgc_c + h_c
1077	PGLYCP	Phosphoglycolate phosphatase	NGO1052, NGO0073	2pglyc_c + h2o_c --> glyclt_c + pi_c
1078	PGM	Phosphoglycerate mutase	NGO1258	2pg_c <=> 3pg_c
1079	PGMT1	phosphoglucomutase	NGO0375	g1p_c <=> g6p_c
1080	PGMT2	phosphoglucomutase	NGO0375	r1p_c <=> r5p_c
1081	PGP120abcpp	Phosphatidylglycerophosphate transport via ABC system (n-C12:0, periplasm)	NGO1682, NGO1801	atp_c + h2o_c + pgp120_c --> adp_c + h_c + pgp120_p + pi_c
1082	PGP140abcpp	Phosphatidylglycerophosphate transport via ABC system (n-C14:0, periplasm)	NGO1682, NGO1801	atp_c + h2o_c + pgp140_c --> adp_c + h_c + pgp140_p + pi_c
1083	PGP141abcpp	Phosphatidylglycerophosphate transport via ABC system (n-C14:1, periplasm)	NGO1682, NGO1801	atp_c + h2o_c + pgp141_c --> adp_c + h_c + pgp141_p + pi_c
1084	PGP160abcpp	Phosphatidylglycerophosphate transport via ABC system (n-C16:0, periplasm)	NGO1682, NGO1801	atp_c + h2o_c + pgp160_c --> adp_c + h_c + pgp160_p + pi_c
1085	pgp161abcpp	phosphatidylglycerophosphate transport via ABC system n C161a periplasm	NGO1682, NGO1801	atp_c + h2o_c + pgp161_c --> adp_c + h_c + pgp161_p + pi_c
1086	PGP180abcpp	Phosphatidylglycerophosphate transport via ABC system (n-C18:0, periplasm)	NGO1682, NGO1801	atp_c + h2o_c + pgp180_c --> adp_c + h_c + pgp180_p + pi_c
1087	pgp181abcpp	phosphatidylglycerophosphate transport via ABC system n C181 periplasm	NGO1682, NGO1801	atp_c + h2o_c + pgp181_c --> adp_c + h_c + pgp181_p + pi_c
1088	PGPP120	Phosphatidylglycerol phosphate phosphatase (n-C14:0)	NGO1574	h2o_c + pgp120_c --> pg120_c + pi_c
1089	PGPP120pp	Phosphatidylglycerol phosphate phosphatase (periplasm, n-C14:0)	NGO1574	h2o_p + pgp120_p --> pg120_p + pi_p
1090	PGPP140	Phosphatidylglycerol phosphate phosphatase (n-C14:0)	NGO1574	h2o_c + pgp140_c --> pg140_c + pi_c
1091	PGPP140pp	Phosphatidylglycerol phosphate phosphatase (periplasm, n-C14:0)	NGO1574	h2o_p + pgp140_p --> pg140_p + pi_p
1092	PGPP141	Phosphatidylglycerol phosphate phosphatase (n-C14:1)	NGO1574	h2o_c + pgp141_c --> pg141_c + pi_c
1093	PGPP141pp	Phosphatidylglycerol phosphate phosphatase (periplasm, n-C14:1)	NGO1574	h2o_p + pgp141_p --> pg141_p + pi_p
1094	PGPP160	Phosphatidylglycerol phosphate phosphatase (n-C16:0)	NGO1574	h2o_c + pgp160_c --> pg160_c + pi_c
1095	PGPP160pp	Phosphatidylglycerol phosphate phosphatase (periplasm, n-C16:0)	NGO1574	h2o_p + pgp160_p --> pg160_p + pi_p
1096	PGPP161a	phosphatidylglycerol phosphate phosphatase n C140	NGO1574	h2o_c + pgp161_c --> pg161_c + pi_c
1097	PGPP161app	phosphatidylglycerol phosphate phosphatase periplasm n C140	NGO1574	h2o_p + pgp161_p --> pg161_p + pi_p
1098	PGPP180	Phosphatidylglycerol phosphate phosphatase (n-C18:0)	NGO1574	h2o_c + pgp180_c --> pg180_c + pi_c
1099	PGPP180pp	Phosphatidylglycerol phosphate phosphatase (periplasm, n-C18:0)	NGO1574	h2o_p + pgp180_p --> pg180_p + pi_p
1100	PGPP181	Phosphatidylglycerol phosphate phosphatase (n-C18:1)	NGO1574	h2o_c + pgp181_c --> pg181_c + pi_c
1101	PGPP181pp	Phosphatidylglycerol phosphate phosphatase (periplasm, n-C18:1)	NGO1574	h2o_p + pgp181_p --> pg181_p + pi_p
1102	PGSA120	Phosphatidylglycerol synthase (n-C12:0)	NGO1247	cdpdddecg_c + glyc3p_c --> cmp_c + h_c + pgp120_c
1103	PGSA140	Phosphatidylglycerol synthase (n-C14:0)	NGO1247	cdpdtdecg_c + glyc3p_c --> cmp_c + h_c + pgp140_c
1104	PGSA141	Phosphatidylglycerol synthase (n-C14:1)	NGO1247	cdpdtdec7eg_c + glyc3p_c --> cmp_c + h_c + pgp141_c
1105	PGSA160	Phosphatidylglycerol synthase (n-C16:0)	NGO1247	cdpdhdecg_c + glyc3p_c --> cmp_c + h_c + pgp160_c
1106	PGSA161a	Phosphatidylglycerol synthase n C140	NGO1247	cdp161_c + glyc3p_c --> cmp_c + h_c + pgp161_c
1107	PGSA180	Phosphatidylglycerol synthase (n-C18:0)	NGO1247	cdpdodecg_c + glyc3p_c --> cmp_c + h_c + pgp180_c
1108	PGSA181	Phosphatidylglycerol synthase (n-C18:1)	NGO1247	cdpdodec7eg_c + glyc3p_c --> cmp_c + h_c + pgp181_c
1109	PHEabcpp	L phenylalanine reversible transport via ABC system periplasm	NGO0374, NGO0372, NGO0373, NGO0968, NGO1152, NGO0269	atp_c + h2o_c + phe_L_p --> adp_c + h_c + phe_L_c + pi_c
1110	PHEMEFErel	Fe release from Heme	NGO1318	3.0 h_c + 6.0 nadph_c + 3.0 o2_c + pheme_c --> biliverd_c + co_c + fe2_c + 3.0 h2o_c + 6.0 nadp_c
1111	PHEMEtpp	Heme transport	Orphan	pheme_p --> pheme_c
1112	PHEt1pp	L phenylalanine reversible transport via proton symport periplasm	NGO1787, NGO1290	h_p + phe_L_p --> h_c + phe_L_c
1113	PHEt2pp	L phenylalanine transport via sodium symport periplasm	NGO1957	na1_p + phe_L_p --> na1_c + phe_L_c
1114	PHETA1	Phenylalanine transaminase	NGO1452, NGO1329, NGO1241	akg_c + phe_L_c <=> glu_L_c + phpyr_c
1115	PHEtex	L-phenylalanine transport via diffusion (extracellular to periplasm)	NGO1812	phe_L_e <=> phe_L_p
1116	PIt2rpp	Phosphate reversible transport via symport (periplasm)	NGO1581	h_p + pi_p <=> h_c + pi_c
1117	PItex	Phosphate transport via diffusion (extracellular to periplasm)	NGO1812	pi_e <=> pi_p
1118	PLIPA1A120pp	Phospholipase A1 (phosphatidate, n-C12:0) (periplasm)	NGO1492	h2o_p + pa120_p --> 2ddecg3p_p + ddca_p
1119	PLIPA1A140pp	Phospholipase A1 (phosphatidate, n-C14:0) (periplasm)	NGO1492	h2o_p + pa140_p --> 2tdecg3p_p + ttdca_p
1120	PLIPA1A141pp	Phospholipase A1 (phosphatidate, n-C14:1) (periplasm)	NGO1492	h2o_p + pa141_p --> 2tdec7eg3p_p + ttdcea_p
1121	PLIPA1A160pp	Phospholipase A1 (phosphatidate, n-C16:0) (periplasm)	NGO1492	h2o_p + pa160_p --> 2hdecg3p_p + hdca_p
1122	PLIPA1A161a	Phospholipase A1 phosphatidate n C140	NGO1492	h2o_p + pa161_p --> 2hdect9g3p_p + hdcat9_p
1123	PLIPA1A180pp	Phospholipase A1 (phosphatidate, n-C18:0) (periplasm)	NGO1492	h2o_p + pa180_p --> 2odecg3p_p + ocdca_p
1124	PLIPA1A181pp	Phospholipase A1 (phosphatidate, n-C18:1) (periplasm)	NGO1492	h2o_p + pa181_p --> 2odec7eg3p_p + ocdcea_p
1125	PLIPA1E120pp	Phospholipase A1 (phosphatidylethanolamine, n-C12:0) (periplasm)	NGO1492	h2o_p + pe120_p --> 2agpe120_p + ddca_p + h_p
1126	PLIPA1E140pp	Phospholipase A1 (phosphatidylethanolamine, n-C14:0) (periplasm)	NGO1492	h2o_p + pe140_p --> 2agpe140_p + h_p + ttdca_p
1127	PLIPA1E141pp	Phospholipase A1 (phosphatidylethanolamine, n-C14:1) (periplasm)	NGO1492	h2o_p + pe141_p --> 2agpe141_p + h_p + ttdcea_p
1128	PLIPA1E160pp	Phospholipase A1 (phosphatidylethanolamine, n-C16:0) (periplasm)	NGO1492	h2o_p + pe160_p --> 2agpe160_p + h_p + hdca_p
1129	PLIPA1E161a	Phospholipase A1 phosphatidylethanolamine n C140	NGO1492	h2o_p + pe161_p --> 2agpe161_p + h_c + hdcat9_p
1130	PLIPA1E180pp	Phospholipase A1 (phosphatidylethanolamine, n-C18:0) (periplasm)	NGO1492	h2o_p + pe180_p --> 2agpe180_p + h_p + ocdca_p
1131	PLIPA1E181pp	Phospholipase A1 (phosphatidylethanolamine, n-C18:1) (periplasm)	NGO1492	h2o_p + pe181_p --> 2agpe181_p + h_p + ocdcea_p
1132	PLIPA1G120pp	Phospholipase A1 (phosphatidylglycerol, n-C12:0) (periplasm)	NGO1492	h2o_p + pg120_p --> 2agpg120_p + ddca_p + h_p
1133	PLIPA1G140pp	Phospholipase A1 (phosphatidylglycerol, n-C14:0) (periplasm)	NGO1492	h2o_p + pg140_p --> 2agpg140_p + h_p + ttdca_p
1134	PLIPA1G141pp	Phospholipase A1 (phosphatidylglycerol, n-C14:1) (periplasm)	NGO1492	h2o_p + pg141_p --> 2agpg141_p + h_p + ttdcea_p
1135	PLIPA1G160pp	Phospholipase A1 (phosphatidylglycerol, n-C16:0) (periplasm)	NGO1492	h2o_p + pg160_p --> 2agpg160_p + h_p + hdca_p
1136	PLIPA1G161a	Phospholipase A1 phosphatidylethanolamine n C140	NGO1492	h2o_p + pg161_p --> 2agpg161_p + h_c + hdcat9_p
1137	PLIPA1G180pp	Phospholipase A1 (phosphatidylglycerol, n-C18:0) (periplasm)	NGO1492	h2o_p + pg180_p --> 2agpg180_p + h_p + ocdca_p
1138	PLIPA1G181pp	Phospholipase A1 (phosphatidylglycerol, n-C18:1) (periplasm)	NGO1492	h2o_p + pg181_p --> 2agpg181_p + h_p + ocdcea_p
1139	PMCOAS	Undefined pimeloylCoA synthase	NGO1725, NGO1481	coa_c --> pmcoa_c
1140	PMDPHT	Pyrimidine phosphatase	Orphan	5aprbu_c + h2o_c --> 4r5au_c + pi_c
1141	PMPK	Phosphomethylpyrimidine kinase	NGO1160	4ampm_c + atp_c --> 2mahmp_c + adp_c
1142	PNTK	Pantothenate kinase	NGO2001	atp_c + pnto_R_c --> 4ppan_c + adp_c + h_c
1143	PNTOtex	Pantothenate transport via diffusion (extracellular to periplasm)	NGO1812	pnto_R_e <=> pnto_R_p
1144	PPA	Inorganic diphosphatase	NGO1041, NGO0223	h2o_c + ppi_c --> h_c + 2.0 pi_c
1145	PPA2	Inorganic triphosphatase	NGO1041	h2o_c + pppi_c --> h_c + pi_c + ppi_c
1146	PPAKr	Propionate kinase	NGO1521, NGO0977	adp_c + ppap_c <=> atp_c + ppa_c
1147	PPALtex	Propanal transport via diffusion (extracellular to periplasm)	NGO1812	ppal_e <=> ppal_p
1148	PPAtex	Propionate transport via diffusion	NGO1812	ppa_e <=> ppa_p
1149	PPBNGS	Porphobilinogen synthase	NGO0385	2.0 5aop_c --> 2.0 h2o_c + h_c + ppbng_c
1150	PPC	Phosphoenolpyruvate carboxylase	NGO2020	co2_c + h2o_c + pep_c --> h_c + oaa_c + pi_c
1151	PPCDC	Phosphopantothenoylcysteine decarboxylase	NGO1307	4ppcys_c + h_c --> co2_c + pan4p_c
1152	PPGPPDP	Guanosine-3',5'-bis(diphosphate) 3'-diphosphatase	NGO1308	h2o_c + ppgpp_c --> gdp_c + ppi_c
1153	PPK2r	polyphosphate kinase	NGO0003	atp_c + ppi_c <=> adp_c + pppi_c
1154	PPKr	polyphosphate kinase	NGO0003	atp_c + pi_c <=> adp_c + ppi_c
1155	PPNCL2	Phosphopantothenate-cysteine ligase	NGO1307	4ppan_c + ctp_c + cys_L_c --> 4ppcys_c + cmp_c + h_c + ppi_c
1156	PPND	Prephenate dehydrogenase	NGO1515	nad_c + pphn_c --> 34hpp_c + co2_c + nadh_c
1157	PPNDH	Prephenate dehydratase	NGO1510	h_c + pphn_c --> co2_c + h2o_c + phpyr_c
1158	PPPGO	Protoporphyrinogen oxidase (aerobic)	NGO1692	3.0 o2_c + 2.0 pppg9_c --> 6.0 h2o_c + 2.0 ppp9_c
1159	PPPGO3	Protoporphyrinogen oxidase (anaerobic)	Orphan	3.0 fum_c + pppg9_c --> ppp9_c + 3.0 succ_c
1160	PPPNtex	3-phenylpropionate transport via diffusion (extracellular to periplasm)	NGO1812	pppn_e <=> pppn_p
1161	PPS	Phosphoenolpyruvate synthase	NGO0200	atp_c + h2o_c + pyr_c --> amp_c + 2.0 h_c + pep_c + pi_c
1162	PPTtex	Phosphonate transport via diffusion (extracellular to periplasm)	NGO1812	ppt_e <=> ppt_p
1163	PRAGSr	Phosphoribosylglycinamide synthase	NGO1939	atp_c + gly_c + pram_c <=> adp_c + gar_c + h_c + pi_c
1164	PRAIi	Phosphoribosylanthranilate isomerase (irreversible)	NGO0261	pran_c --> 2cpr5p_c
1165	PRAIS	Phosphoribosylaminoimidazole synthase	NGO0526	atp_c + fpram_c --> adp_c + air_c + 2.0 h_c + pi_c
1166	PRAMPC	Phosphoribosyl-AMP cyclohydrolase	NGO0210	h2o_c + prbamp_c --> prfp_c
1167	PRASCSi	Phosphoribosylaminoimidazolesuccinocarboxamide synthase	NGO0333	5aizc_c + asp_L_c + atp_c --> 25aics_c + adp_c + h_c + pi_c
1168	PRATPP	Phosphoribosyl-ATP pyrophosphatase	NGO0185	h2o_c + prbatp_c --> h_c + ppi_c + prbamp_c
1169	PRFGS	Phosphoribosylformylglycinamidine synthase	NGO1183	atp_c + fgam_c + gln_L_c + h2o_c --> adp_c + fpram_c + glu_L_c + h_c + pi_c
1170	PRMICI	1-(5-phosphoribosyl)-5-[(5-phosphoribosylamino)methylideneamino)imidazole-4-carboxamide isomerase	NGO0212	prfp_c <=> prlp_c
1171	PROabcpp	L-proline transport via ABC system (periplasm)	NGO0374, NGO0372, NGO0373, NGO0968, NGO1152, NGO0269	atp_c + h2o_c + pro_L_p --> adp_c + h_c + pi_c + pro_L_c
1172	PROD2	Proline dehydrogenase	NGO08225	fad_c + pro_L_c --> 1pyr5c_c + fadh2_c + h_c
1173	PROGLYtex	L-Prolinylglycine transport via diffusion (extracellular to periplasm)	NGO1812	progly_e <=> progly_p
1174	PROHX	proline hydroxlase	Orphan	akg_c + o2_c + pro_L_c --> 4hpro_LT_c + co2_c + succ_c
1175	PROt1pp	L proline transport via sodium symport periplasm	NGO1552, NGO1957	na1_p + pro_L_p --> na1_c + pro_L_c
1176	PROt2rpp	L-proline reversible transport via proton symport (periplasm)	NGO1787, NGO1290	h_p + pro_L_p --> h_c + pro_L_c
1177	PROtex	L-proline transport via diffusion (extracellular to periplasm)	NGO1812	pro_L_e <=> pro_L_p
1178	PRPPS	Phosphoribosylpyrophosphate synthetase	NGO0441	atp_c + r5p_c <=> amp_c + prpp_c
1179	PSCLYStex	Psicoselysine transporter via diffusion (extracellular)	NGO1812	psclys_e <=> psclys_p
1180	PSCVT	3-phosphoshikimate 1-carboxyvinyltransferase	NGO0900	pep_c + skm5p_c <=> 3psme_c + pi_c
1181	PSD120	Phosphatidylserine decarboxylase (n-C12:0)	NGO1206	h_c + ps120_c --> co2_c + pe120_c
1182	PSD140	Phosphatidylserine decarboxylase (n-C14:0)	NGO1206	h_c + ps140_c --> co2_c + pe140_c
1183	PSD141	Phosphatidylserine decarboxylase (n-C14:1)	NGO1206	h_c + ps141_c --> co2_c + pe141_c
1184	PSD160	Phosphatidylserine decarboxylase (n-C16:0)	NGO1206	h_c + ps160_c --> co2_c + pe160_c
1185	PSD161a	Phosphatidylserine decarboxylase n C140	NGO1206	h_c + ps161_c --> co2_c + pe161_c
1186	PSD180	Phosphatidylserine decarboxylase (n-C18:0)	NGO1206	h_c + ps180_c --> co2_c + pe180_c
1187	PSD181	Phosphatidylserine decarboxylase (n-C18:1)	NGO1206	h_c + ps181_c --> co2_c + pe181_c
1188	PSERT	Phosphoserine transaminase	NGO1283	3php_c + glu_L_c --> akg_c + pser_L_c
1189	PSERtex	Phospho-L-serine transport via diffusion (extracellular to periplasm)	NGO1812	pser_L_e <=> pser_L_p
1190	PSP_L	Phosphoserine phosphatase (L-serine)	NGO1468	h2o_c + pser_L_c --> pi_c + ser_L_c
1191	PSSA120	Phosphatidylserine syntase (n-C12:0)	NGO0586	cdpdddecg_c + ser_L_c --> cmp_c + h_c + ps120_c
1192	PSSA140	Phosphatidylserine syntase (n-C14:0)	NGO0586	cdpdtdecg_c + ser_L_c --> cmp_c + h_c + ps140_c
1193	PSSA141	Phosphatidylserine syntase (n-C14:1)	NGO0586	cdpdtdec7eg_c + ser_L_c --> cmp_c + h_c + ps141_c
1194	PSSA160	Phosphatidylserine syntase (n-C16:0)	NGO0586	cdpdhdecg_c + ser_L_c --> cmp_c + h_c + ps160_c
1195	PSSA161a	Phosphatidylserine syntase n C140	NGO0586	cdp161_c + ser_L_c --> cmp_c + h_c + ps161_c
1196	PSSA180	Phosphatidylserine syntase (n-C18:0)	NGO0586	cdpdodecg_c + ser_L_c --> cmp_c + h_c + ps180_c
1197	PSSA181	Phosphatidylserine syntase (n-C18:1)	NGO0586	cdpdodec7eg_c + ser_L_c --> cmp_c + h_c + ps181_c
1198	PTA2	Phosphate acetyltransferase	NGO0214	pi_c + ppcoa_c <=> coa_c + ppap_c
1199	PTAr	Phosphotransacetylase	NGO0214	accoa_c + pi_c <=> actp_c + coa_c
1200	PTPATi	Pantetheine-phosphate adenylyltransferase	NGO2085	atp_c + h_c + pan4p_c --> dpcoa_c + ppi_c
1201	PTRCabcpp	Putrescine transport via ABC system (periplasm)	NGO0195, NGO0192, NGO1253, NGO0196, NGO1494, NGO0206, NGO2039	atp_c + h2o_c + ptrc_p --> adp_c + h_c + pi_c + ptrc_c
1202	PTRCtex	Putrescine transport via diffusion (extracellular to periplasm)	NGO1812	ptrc_e <=> ptrc_p
1203	PYAM5PO	Pyridoxamine 5'-phosphate oxidase	NGO0658	h2o_c + o2_c + pyam5p_c --> h2o2_c + nh4_c + pydx5p_c
1204	PYAMO	pyridoxamine oxidase	NGO0658	h2o_c + o2_c + pydam_c --> h2o2_c + nh4_c + pydx_c
1205	PYK	Pyruvate kinase	NGO1881	adp_c + h_c + pep_c --> atp_c + pyr_c
1206	PYRtex	Pyruvate transport via diffusion (extracellular to periplasm)	NGO1812	pyr_e <=> pyr_p
1207	PYRtrpp	pyruvate transport via proton symport periplasm	Orphan	h_p + pyr_p --> h_c + pyr_c
1208	QULNS	Quinolinate synthase	NGO1567	dhap_c + iasp_c --> 2.0 h2o_c + pi_c + quln_c
1209	R5PP	Ribose 5-phosphate phosphatase	NGO1312	h2o_c + r5p_c --> pi_c + rib_D_c
1210	R5Ptex	Ribose 5-phosphate transport via diffusion (extracellular to periplasm)	NGO1812	r5p_e <=> r5p_p
1211	RBFK	Riboflavin kinase	NGO0068	atp_c + ribflv_c --> adp_c + fmn_c + h_c
1212	RBFSa	Riboflavin synthase	NGO0257	4r5au_c + db4p_c --> dmlz_c + 2.0 h2o_c + pi_c
1213	RBFSb	Riboflavin synthase	NGO0755	2.0 dmlz_c --> 4r5au_c + ribflv_c
1214	RHCCE	S-ribosylhomocysteine cleavage enzyme	NGO2102	rhcys_c --> dhptd_c + hcys_L_c
1215	RIBtex	Ribose transport via diffusion (extracellular to periplasm)	NGO1812	rib_D_e <=> rib_D_p
1216	RMNtex	L-rhamnose transport via diffusion (extracellular to periplasm)	NGO1812	rmn_e <=> rmn_p
1217	RNDR1	Ribonucleoside-diphosphate reductase (ADP)	NGO0614, NGO0615	adp_c + trdrd_c --> dadp_c + h2o_c + trdox_c
1218	RNDR2	Ribonucleoside-diphosphate reductase (GDP)	NGO0614, NGO0615	gdp_c + trdrd_c --> dgdp_c + h2o_c + trdox_c
1219	RNDR3	Ribonucleoside-diphosphate reductase (CDP)	NGO0614, NGO0615	cdp_c + trdrd_c --> dcdp_c + h2o_c + trdox_c
1220	RNDR4	Ribonucleoside-diphosphate reductase (UDP)	NGO0614, NGO0615	trdrd_c + udp_c --> dudp_c + h2o_c + trdox_c
1221	RPE	Ribulose 5-phosphate 3-epimerase	NGO0758	ru5p_D_c <=> xu5p_D_c
1222	RPI	Ribose-5-phosphate isomerase	NGO0970	r5p_c <=> ru5p_D_c
1223	S7PI	Sedoheptulose 7-phosphate isomerase	NGO1986	s7p_c --> gmhep7p_c
1224	SAMC	SAM decarboxylase	Orphan	amet_c + h_c --> ametam_c + co2_c
1225	SBTtex	D-sorbitol transport via diffusion (extracellular to periplasm)	NGO1812	sbt_D_e <=> sbt_D_p
1226	SDPDS	Succinyl-diaminopimelate desuccinylase	NGO0991	h2o_c + sl26da_c --> 26dap_LL_c + succ_c
1227	SDPTA	Succinyldiaminopimelate transaminase	NGO0460	akg_c + sl26da_c <=> glu_L_c + sl2a6o_c
1228	SERabcpp	L-serine transport via ABC system (periplasm)	NGO0374, NGO0372, NGO0373, NGO0968, NGO1152, NGO0269	atp_c + h2o_c + ser_L_p --> adp_c + h_c + pi_c + ser_L_c
1229	SERAT	Serine O-acetyltransferase	NGO1423	accoa_c + ser_L_c <=> acser_c + coa_c
1230	SERD_L	L-serine deaminase	NGO0444, NGO1773	ser_L_c --> nh4_c + pyr_c
1231	SERt1rpp	L serine reversible transport via proton symport periplasm	NGO1787, NGO1290	h_p + ser_L_p --> h_c + ser_L_c
1232	SERt2pp	L serine via sodium symport periplasm	NGO1957	na1_p + ser_L_p --> na1_c + ser_L_c
1233	SERtex	L-serine transport via diffusion (extracellular to periplasm)	NGO1812	ser_L_e <=> ser_L_p
1234	SFGTHi	S-Formylglutathione hydralase	NGO0600	Sfglutth_c + h2o_c --> for_c + gthrd_c + h_c
1235	SHCHD2	Sirohydrochlorin dehydrogenase (NAD)	NGO0806	dscl_c + fe2_c + nad_c --> 4.0 h_c + nadh_c + sheme_c
1236	SHK3Dr	Shikimate dehydrogenase	NGO1602	3dhsk_c + h_c + nadph_c <=> nadp_c + skm_c
1237	SHKK	Shikimate kinase	NGO0093	atp_c + skm_c --> adp_c + h_c + skm5p_c
1238	SHSL1	O-succinylhomoserine lyase (L-cysteine)	NGO0386	cys_L_c + suchms_c --> cyst_L_c + h_c + succ_c
1239	SHSL2	O succinylhomoserine lyase H2S	NGO1149	h2s_c + suchms_c --> h_c + hcys_L_c + succ_c
1240	SHSL3	O succinylhomoserine lyase methanethiol	NGO0386	achms_c + cys_L_c --> ac_c + cyst_L_c + h_c
1241	SHSL4	O succinylhomoserine lyase L cysteine4	NGO0386	achms_c + trdrd_c + tsul_c --> ac_c + h_c + hcys_L_c + so3_c + trdox_c
1242	SHSL5	O-succinyl-L-homoserine succinate-lyase	NGO0386	h2o_c + suchms_c --> 2obut_c + h_c + nh4_c + succ_c
1243	SIALT1	CMP-N-acetylneuraminate-beta-galactosamide-alpha-2,3-sialyltransferase	NGO1081	cmpacna_c + los_GC_c --> cmp_c + sialylated_los_GC_c
1244	SKMtex	Shikimate transport via diffusion (extracellular to periplasm)	NGO1812	skm_e <=> skm_p
1245	SO2tex	SO2 transport via diffusion (extracellular to periplasm)	NGO1812	so2_e <=> so2_p
1246	SO2tpp	SO2 transport via diffusion (periplasm)	Sgene	so2_p <=> so2_c
1247	SO3tex	Sulfite transport via diffusion (extracellular to periplasm)	NGO1812	so3_e <=> so3_p
1248	SO4tex	Sulfate transport via diffusion (extracellular to periplasm)	NGO1812	so4_e <=> so4_p
1249	SPMDabcpp	Spermidine transport via ABC system (periplasm)	NGO0195, NGO0192, NGO1253, NGO0196, NGO1494, NGO0206, NGO2039	atp_c + h2o_c + spmd_p --> adp_c + h_c + pi_c + spmd_c
1250	SPMDtex	Spermidine transport via diffusion (extracellular to periplasm)	NGO1812	spmd_e <=> spmd_p
1251	SPMS	Spermidine synthase	NGO1752, NGO0435	ametam_c + ptrc_c --> 5mta_c + h_c + spmd_c
1252	SPODMMn	superoxide dismutase with Mn cofactor	NGO0450	h2o2_c + o2_c <=> 2.0 h_c + 2.0 o2s_c
1253	SSALy	Succinate-semialdehyde dehydrogenase (NADP)	NGO1061	h2o_c + nadp_c + sucsal_c <=> 2.0 h_c + nadph_c + succ_c
1254	SUCCt2pp	Succinate transport via Na symport periplasm	NGO0377, NGO1957	na1_p + succ_p --> na1_c + succ_c
1255	SUCCtex	Succinate transport via diffusion (extracellular to periplasm)	NGO1812	succ_e <=> succ_p
1256	SUCD1	Succinate dehydrogenase	NGO0923, NGO0920, NGO0922, NGO0921	q8_c + succ_c --> fum_c + q8h2_c
1257	SUCOAS	Succinyl-CoA synthetase (ADP-forming)	NGO0912, NGO0913	atp_c + coa_c + succ_c <=> adp_c + pi_c + succoa_c
1258	SUCRtex	Sucrose transport transport via diffusion (extracellular to periplasm)	NGO1812	sucr_e <=> sucr_p
1259	SULabcpp	Sulfate transport via ABC system (periplasm)	NGO0446, NGO04615, NGO0445	atp_c + h2o_c + so4_p --> adp_c + h_c + pi_c + so4_c
1260	SULFACtex	Sulfoaceate transport via diffusion (extracellular to periplasm)	NGO1812	sulfac_e <=> sulfac_p
1261	T2DECAI	Trans-2-decenoyl-ACP isomerase	Orphan	tdec2eACP_c <=> cdec3eACP_c
1262	T2DECAIy	trans decenoyl ACP isomerase	NGO1803	tdec2eACP_c <=> tdec3eACP_c
1263	T2HDECI	trans 9 hexadecenoyl ACP isomerase	NGO1802	hdeACP_c <=> hdet9ACP_c
1264	T2MRSI	trans 2 myristoyl ACP isomerase	NGO1804	tmrs2eACP_c --> cmrs3eACP_c
1265	TALA	Transaldolase	NGO1610	g3p_c + s7p_c <=> e4p_c + f6p_c
1266	TARTRtex	Tartrate transport via diffusion (extracellular to periplasm)	NGO1812	tartr_L_e <=> tartr_L_p
1267	TAURtex	Taurine transport via diffusion (extracellular to periplasm)	NGO1812	taur_e <=> taur_p
1268	TCYNTtex	Thiocyanate transport via diffusion (extracellular to periplasm)	NGO1812	tcynt_e <=> tcynt_p
1269	TDP	Thiamin pyrophosphatase	NGO0221	h2o_c + thmpp_c --> h_c + pi_c + thmmp_c
1270	TDPDRE	DTDP-4-dehydrorhamnose 3,5-epimerase	NGO10165	dtdp4d6dg_c --> dtdp4d6dm_c
1271	TDPDRR	DTDP-4-dehydrorhamnose reductase	NGO0332	dtdp4d6dm_c + h_c + nadph_c --> dtdprmn_c + nadp_c
1272	TDPGDH	DTDPglucose 4,6-dehydratase	NGO1897	dtdpglu_c --> dtdp4d6dg_c + h2o_c
1273	TDSK	Tetraacyldisaccharide 4'kinase	NGO0242	atp_c + lipidAds_c --> adp_c + h_c + lipidA_c
1274	TDSR1	Thiol:disulfide reductase (DsbC)	NGO0978, NGO1438	dsbcox_p + dsbdrd_c --> dsbcrd_p + dsbdox_c
1275	TDSR2	Thiol:disulfide reductase (DsbG)	NGO0978, NGO1438	dsbdrd_c + dsbgox_p --> dsbdox_c + dsbgrd_p
1276	TFFE	Fe acquisition from Transferrin	Blank, NGO0217, NGO1379, NGO0215, NGO1378, NGO0216, NGO1495, NGO1496, NGO1377	TfFe3_e --> Tf_e + fe3_p
1277	THD2pp	NAD(P) transhydrogenase (periplasm)	NGO1470, NGO1472	2.0 h_p + nadh_c + nadp_c --> 2.0 h_c + nad_c + nadph_c
1278	THDPS	Tetrahydrodipicolinate succinylase	NGO1667	h2o_c + succoa_c + thdp_c --> coa_c + sl2a6o_c
1279	THFL	tetrahydrofolate ligase	NGO0062	atp_c + for_c + thf_c <=> 10fthf_c + adp_c + pi_c
1280	THIORDXi	Hydrogen peroxide reductase (thioredoxin)	NGO0057, NGO0328, NGO0652, NGO1923	h2o2_c + trdrd_c --> 2.0 h2o_c + trdox_c
1281	THMabcpp	Thiamine transport via ABC system (periplasm)	NGO2056, NGO2078, Orphan	atp_c + h2o_c + thm_p --> adp_c + h_c + pi_c + thm_c
1282	THMDtex	Thymidine transport via diffusion (extracellular to periplasm)	NGO1812	thymd_e <=> thymd_p
1283	THMtex	Thiamine transport via diffusion (extracellular to periplasm)	NGO1812	thm_e <=> thm_p
1284	THRabcpp	L-threonine transport via ABC system (periplasm)	NGO0374, NGO0372, NGO0373, NGO0968, NGO1152, NGO0269	atp_c + h2o_c + thr_L_p --> adp_c + h_c + pi_c + thr_L_c
1285	THRD_L	L-threonine deaminase	NGO0444	thr_L_c --> 2obut_c + nh4_c
1286	THRPtex	Phospho-L-threonine transport via diffusion (extracellular to periplasm)	NGO1812	thrp_e <=> thrp_p
1287	THRS	Threonine synthase	NGO0689	h2o_c + phom_c --> pi_c + thr_L_c
1288	THRt1rpp	L threonine reversible transport via proton symport periplasm	NGO1787, NGO1290	h_p + thr_L_p --> h_c + thr_L_c
1289	THRt2pp	L-threonine efflux transport via proton antiport (periplasm)	NGO1957	na1_p + thr_L_p --> na1_c + thr_L_c
1290	THRtex	L-threonine transport via diffusion (extracellular to periplasm)	NGO1812	thr_L_e <=> thr_L_p
1291	THYMtex	Thymine transport via diffusion (extracellular to periplasm)	NGO1812	thym_e <=> thym_p
1292	THZPSN	Thiazole phosphate synthesis	NGO0636, NGO2005, NGO2019, Orphan	atp_c + cys_L_c + dxyl5p_c + tyr_L_c --> 4hba_c + 4mpetz_c + ala_L_c + amp_c + co2_c + h2o_c + h_c + ppi_c
1293	TKT1	Transketolase	NGO1028	r5p_c + xu5p_D_c <=> g3p_c + s7p_c
1294	TKT2	Transketolase	NGO1028	e4p_c + xu5p_D_c <=> f6p_c + g3p_c
1295	TMAOtex	Trimethylamine N-oxide transport via diffusion (extracellular to periplasm)	NGO1812	tmao_e <=> tmao_p
1296	TMAtex	Trimethylamine transport via diffusion (extracellular to periplasm)	NGO1812	tma_e <=> tma_p
1297	TMDS	Thymidylate synthase	NGO1357	dump_c + mlthf_c --> dhf_c + dtmp_c
1298	TMK	Thiamine kinase	Orphan	atp_c + thm_c --> adp_c + h_c + thmmp_c
1299	TMPK	Thiamine-phosphate kinase	NGO1575	atp_c + thmmp_c --> adp_c + thmpp_c
1300	TMPPP	Thiamine-phosphate diphosphorylase	NGO2007	2mahmp_c + 4mpetz_c + h_c --> ppi_c + thmmp_c
1301	TPI	Triose-phosphate isomerase	NGO0017	dhap_c <=> g3p_c
1302	TRDR1	thioredoxin reductase NADPH	NGO0580, NGO2124	h_c + nadph_c + trdox_c --> nadp_c + trdrd_c
1303	TRDR2	Thioredoxin (ubiquinone 10) reductase (NADPH)	NGO0580, NGO2124	h_c + nadph_c + trdox_c --> nadp_c + trdrd_c
1304	TREtex	Trehalose transport via diffusion (extracellular to periplasm)	NGO1812	tre_e <=> tre_p
1305	TRPabcpp	L tryptophan reversible transport via ABC system periplasm	NGO0374, NGO0372, NGO0373, NGO0968, NGO1152, NGO0269	atp_c + h2o_c + trp_L_p --> adp_c + h_c + pi_c + trp_L_c
1306	TRPS1	Tryptophan synthase (indoleglycerol phosphate)	NGO0274, NGO0248	3ig3p_c + ser_L_c --> g3p_c + h2o_c + trp_L_c
1307	TRPS2	Tryptophan synthase (indole)	NGO0274	indole_c + ser_L_c --> h2o_c + trp_L_c
1308	TRPS3	Tryptophan synthase (indoleglycerol phosphate)	NGO0248	3ig3p_c <=> g3p_c + indole_c
1309	TRPt1rpp	L tryptophan reversible transport via proton symport periplasm	NGO1787, NGO1290, NGO2073	h_p + trp_L_p <=> h_c + trp_L_c
1310	TRPtex	L-tryptophan transport via diffusion (extracellular to periplasm)	NGO1812	trp_L_e <=> trp_L_p
1311	TSULabcpp	Thiosulfate transport via ABC system (periplasm)	NGO0446, NGO04615, NGO0445	atp_c + h2o_c + tsul_p --> adp_c + h_c + pi_c + tsul_c
1312	TSULST	thiosulfate sulfur transferase	NGO0340	acser_c + trdrd_c + tsul_c <=> ac_c + cys_L_c + h_c + so3_c + trdox_c
1313	TSULtex	Thiosulfate transport via diffusion (extracellular to periplasm)	NGO1812	tsul_e <=> tsul_p
1314	TTDCAtexi	Tetradecanoate transport via facilitated irreversible diffusion (extracellular to periplasm)	NGO10090	ttdca_e --> ttdca_p
1315	TTDCEAtexi	Tetradecenoate transport via facilitated irreversible diffusion (extracellular to periplasm)	NGO10090	ttdcea_e --> ttdcea_p
1316	TUNGStex	Tungstate transport via diffusion (extracellular to periplasm)	NGO1812	tungs_e <=> tungs_p
1317	TYMtex	Tyramine transport via diffusion (extracellular to periplasm)	NGO1812	tym_e <=> tym_p
1318	TYRabcpp	L tyrosine reversible transport via ABC system periplasm	NGO0374, NGO0372, NGO0373, NGO0968, NGO1152, NGO0269	atp_c + h2o_c + tyr_L_p --> adp_c + h_c + pi_c + tyr_L_c
1319	TYRPtex	Phopho-L-tyrosine transport via diffusion (extracellular to periplasm)	NGO1812	tyrp_e <=> tyrp_p
1320	TYRt1rpp	L tyrosine reversible transport via proton symport periplasm	NGO2073	h_p + tyr_L_p <=> h_c + tyr_L_c
1321	TYRTA	Tyrosine transaminase	NGO1452, NGO1329, NGO1241	akg_c + tyr_L_c <=> 34hpp_c + glu_L_c
1322	TYRtex	L-tyrosine transport via diffusion (extracellular to periplasm)	NGO1812	tyr_L_e <=> tyr_L_p
1323	U23GAAT	UDP-3-O-(3-hydroxymyristoyl)glucosamine acyltransferase	NGO1803	3hmrsACP_c + u3hga_c --> ACP_c + h_c + u23ga_c
1324	UAAGDS	UDP-N-acetylmuramoyl-L-alanyl-D-glutamyl-meso-2,6-diaminopimelate synthetase	NGO1541	26dap_M_c + atp_c + uamag_c --> adp_c + h_c + pi_c + ugmd_c
1325	UACGAMtex	UDP-N-acetyl-D-glucosamine transport via diffusion (extracellular to periplasm)	NGO1812	uacgam_e <=> uacgam_p
1326	UAGAAT	UDP-N-acetylglucosamine acyltransferase	NGO1762, NGO1806	3hddecACP_c + uacgam_c <=> ACP_c + u3aga_c
1327	UAGCVT	UDP-N-acetylglucosamine 1-carboxyvinyltransferase	NGO1918	pep_c + uacgam_c --> pi_c + uaccg_c
1328	UAGDP	UDP-N-acetylglucosamine diphosphorylase	NGO2053	acgam1p_c + h_c + utp_c --> ppi_c + uacgam_c
1329	UAGPT3	UDP-N-acetylglucosamine-N-acetylmuramyl-(pentapeptide)pyrophosphoryl-undecaprenol N-acetylglucosamine transferase	NGO1533	uacgam_c + uagmda_c --> h_c + uaagmda_c + udp_c
1330	UAMAGS	UDP-N-acetylmuramoyl-L-alanyl-D-glutamate synthetase	NGO1535	atp_c + glu_D_c + uama_c --> adp_c + h_c + pi_c + uamag_c
1331	UAMAS	UDP-N-acetylmuramoyl-L-alanine synthetase	NGO1532	ala_L_c + atp_c + uamr_c --> adp_c + h_c + pi_c + uama_c
1332	UAPGR	UDP-N-acetylenolpyruvoylglucosamine reductase	NGO0394	h_c + nadph_c + uaccg_c --> nadp_c + uamr_c
1333	UCYR	ubiquinol cytc oxidoreductase	NGO1080, Orphan, NGO2031, NGO2030, NGO2029, NGO0101	2.0 ficytC_p + q8h2_c <=> 2.0 focytC_p + 2.0 h_p + q8_c
1334	UDCPDP	Undecaprenyl-diphosphatase	NGO1547	h2o_c + udcpdp_c --> h_c + pi_c + udcpp_c
1335	UDCPDPpp	Undecaprenyl-diphosphatase (periplasm)	NGO1547	h2o_p + udcpdp_p --> h_p + pi_p + udcpp_p
1336	UDCPDPS	Undecaprenyl diphosphate synthase	NGO1797	frdp_c + 8.0 ipdp_c --> 8.0 ppi_c + udcpdp_c
1337	UDPACGALtex	UDP-N-acetyl-D-galactosamine transport via diffusion (extracellular to periplasm)	NGO1812	udpacgal_e <=> udpacgal_p
1338	UDPG4E	UDPglucose 4-epimerase	NGO1896	udpg_c <=> udpgal_c
1339	UDPGALtex	UDPgalactose transport via diffusion (extracellular to periplasm)	NGO1812	udpgal_e <=> udpgal_p
1340	UDPGLCURtex	UDP-D-glucuronate transport via diffusion (extracellular to periplasm)	NGO1812	udpglcur_e <=> udpglcur_p
1341	UDPGtex	UDPglucose transport via diffusion (extracellular to periplasm)	NGO1812	udpg_e <=> udpg_p
1342	UGMDDS	UDP-N-acetylmuramoyl-L-alanyl-D-glutamyl-meso-2,6-diaminopimeloyl-D-alanyl-D-alanine synthetase	NGO1539	alaala_c + atp_c + ugmd_c --> adp_c + h_c + pi_c + ugmda_c
1343	UHGADA	UDP-3-O-acetylglucosamine deacetylase	NGO2065	h2o_c + u3aga_c --> ac_c + u3hga_c
1344	UM3PL	UDP-N-acetylmuramate:L-alanyl-gamma-D-glutamyl-meso-diaminopimelate ligase	NGO0815	LalaDgluMdap_c + atp_c + uamr_c --> adp_c + h_c + pi_c + ugmd_c
1345	UM4PCP	UDP-N-acetylmuramoyl-L-alanyl-D-gamma-glutamyl-meso-2,6-diaminopimelate-D-alanine L,D-carboxypeptidase	NGO1274	h2o_c + um4p_c --> ala_D_c + ugmd_c
1346	UM4PL	UDP-N-acetylmuramate:L-alanyl-gamma-D-glutamyl-meso-diaminopimelate-D-alanine ligase	NGO0815	LalaDgluMdapDala_c + atp_c + uamr_c --> adp_c + h_c + pi_c + um4p_c
1347	UMPK	UMP kinase	NGO0605, NGO1973	atp_c + ump_c <=> adp_c + udp_c
1348	UMPtex	UMP transport via diffusion (extracellular to periplasm)	NGO1812	ump_e <=> ump_p
1349	UPP3MT	Uroporphyrinogen methyltransferase	NGO0806, NGO0360	2.0 amet_c + uppg3_c --> 2.0 ahcys_c + dscl_c + h_c
1350	UPP3S	Uroporphyrinogen-III synthase	NGO0359	hmbil_c --> h2o_c + uppg3_c
1351	UPPDC1	Uroporphyrinogen decarboxylase (uroporphyrinogen III)	NGO0362	4.0 h_c + uppg3_c --> 4.0 co2_c + cpppg3_c
1352	UPPRT	Uracil phosphoribosyltransferase	NGO0353	prpp_c + ura_c --> h_c + ppi_c + ump_c
1353	URAt1pp	uracil transport in via proton symport periplasm	NGO1527, NGO0589	h_p + ura_p --> h_c + ura_c
1354	URAtex	Uracil transport via diffusion (extracellular to periplasm)	NGO1812	ura_e <=> ura_p
1355	UREAtex	Urea transport via diffusion (extracellular to periplasm)	NGO1812	urea_e <=> urea_p
1356	URIDK2r	Uridylate kinase (dUMP)	NGO0239	atp_c + dump_c <=> adp_c + dudp_c
1357	USHD	UDP-sugar hydrolase	NGO1448	h2o_c + u23ga_c --> 2.0 h_c + lipidX_c + ump_c
1358	VALabcpp	L-valine transport via ABC system (periplasm)	NGO0374, NGO0372, NGO0373, NGO0968, NGO1152, NGO0269	atp_c + h2o_c + val_L_p --> adp_c + h_c + pi_c + val_L_c
1359	VALt1pp	L valine reversible export transport via proton symport periplasm	NGO1787, NGO1290	h_p + val_L_p --> h_c + val_L_c
1360	VALt3pp	L-valine transport out via proton antiport (periplasm)	NGO1957	na1_p + val_L_p --> na1_c + val_L_c
1361	VALTA	Valine transaminase	NGO1665	akg_c + val_L_c <-- 3mob_c + glu_L_c
1362	VALtex	L-valine transport via diffusion (extracellular to periplasm)	NGO1812	val_L_e <=> val_L_p
1363	VPAMT	Valine pyruvate aminotransferase	NGO0082	3mob_c + ala_L_c <-- pyr_c + val_L_c
1364	XANt2pp	Xanthine transport in via proton symport (periplasm)	NGO2009, NGO1527	h_p + xan_p --> h_c + xan_c
1365	XANtex	Xanthine transport via diffusion (extracellular to periplasm)	NGO1812	xan_e <=> xan_p
1366	XMPtex	XMP transport via diffusion (extracellular to periplasm)	NGO1812	xmp_e <=> xmp_p
1367	XPPT	Xanthine phosphoribosyltransferase	NGO2035	prpp_c + xan_c --> h_c + ppi_c + xmp_c
1368	XPRT	xanthine phosphoribosyltransferase	NGO2035	prpp_c + xan_c --> h_c + ppi_c + xmp_c
1369	XTSNtex	Xanthosine transport via diffusion (extracellular to periplasm)	NGO1812	xtsn_e <=> xtsn_p
1370	XYLtex	D-xylose transport via diffusion (extracellular to periplasm)	NGO1812	xyl_D_e <=> xyl_D_p
1371	XYLUtex	L-xylulose transport via diffusion (extracellular to periplasm)	NGO1812	xylu_L_e <=> xylu_L_p
1372	ZN2abcpp	Zinc (Zn+2) ABC transporter, efflux (periplasm)	NGO0168, NGO0170, NGO0169	atp_c + h2o_c + zn2_p --> adp_c + h_c + pi_c + zn2_c
1373	Zn2tex	Zinc (Zn+2) transport via diffusion (extracellular to periplasm)	NGO1812	zn2_e <=> zn2_p
1374	ALATA_L	L-alanine transaminase	NGO1047	akg_c + ala_L_c <-- glu_L_c + pyr_c
1375	AP4AH	Ap4A hydrolase	NGO0231	ap4a_c + h2o_c --> 2.0 adp_c + 2.0 h_c
1376	BTDD_RR	R R butanediol dehydrogenase	NGO0186	btd_RR_c + nad_c <=> actn__R_c + h_c + nadh_c
1377	CYTOM	Cytosine 5 methyltransferase	NGO0676	amet_c + csn_c <=> 5mcsn_c + ahcys_c + h_c
1378	FADRx	FAD reductase	NGO0059	fad_c + h_c + nadh_c --> fadh2_c + nad_c
1379	HPA3MO	4 hydroxyphenylacetate 3 monooxygenase nadh	NGO2033, NGO1187	4hphac_c + h_c + nadh_c + o2_c --> 34dhpha_c + h2o_c + nad_c
1380	ACPPAT161	Acyl-(acyl carrier protein):phosphate acyltransferase (C16:1)	NGO2171	h_c + hdeACP_c + pi_c --> ACP_c + hdceap_c
1381	ACPPAT181	Acyl-(acyl carrier protein):phosphate acyltransferase (C18:1)	NGO2171	h_c + octeACP_c + pi_c --> ACP_c + ocdceap_c
1382	ACPPAT120	Acyl-(acyl carrier protein):phosphate acyltransferase (C12:0)	NGO2171	ddcaACP_c + h_c + pi_c --> ACP_c + ddcap_c
1383	ACPPAT141	Acyl-(acyl carrier protein):phosphate acyltransferase (C14:1)	NGO2171	h_c + pi_c + tdeACP_c --> ACP_c + ttdceap_c
1384	ACPPAT160	Acyl-(acyl carrier protein):phosphate acyltransferase (C16:0)	NGO2171	h_c + palmACP_c + pi_c --> ACP_c + hdcap_c
1385	G3PAT161	Glycerol-3-phosphate acyltransferase (C16:1)	NGO2171	glyc3p_c + hdeACP_c --> 1hdec9eg3p_c + ACP_c
1386	ACPPAT140	Acyl-(acyl carrier protein):phosphate acyltransferase (C14:0)	NGO2171	h_c + myrsACP_c + pi_c --> ACP_c + ttdcap_c
1387	ACPPAT180	Acyl-(acyl carrier protein):phosphate acyltransferase (C18:0)	NGO2171	h_c + ocdcaACP_c + pi_c --> ACP_c + ocdcap_c
1388	APG3PAT181	Acyl-phosphate:glycerol-3-phosphate acyltransferase (C18:1)	NGO0858	glyc3p_c + ocdceap_c --> 1odec11eg3p_c + h_c + pi_c
1389	APG3PAT160	Acyl-phosphate:glycerol-3-phosphate acyltransferase (C16:0)	NGO0858	glyc3p_c + hdcap_c --> 1hdecg3p_c + h_c + pi_c
1390	APG3PAT180	Acyl-phosphate:glycerol-3-phosphate acyltransferase (C18:0)	NGO0858	glyc3p_c + ocdcap_c --> 1odecg3p_c + h_c + pi_c
1391	APG3PAT120	Acyl-phosphate:glycerol-3-phosphate acyltransferase (C12:0)	NGO0858	ddcap_c + glyc3p_c --> 1ddecg3p_c + h_c + pi_c
1392	APG3PAT141	Acyl-phosphate:glycerol-3-phosphate acyltransferase (C14:1)	NGO0858	glyc3p_c + ttdceap_c --> 1tdec7eg3p_c + h_c + pi_c
1393	APG3PAT161	Acyl-phosphate:glycerol-3-phosphate acyltransferase (C16:1)	NGO0858	glyc3p_c + hdceap_c --> 1hdec9eg3p_c + h_c + pi_c
1394	APG3PAT140	Acyl-phosphate:glycerol-3-phosphate acyltransferase (C14:0)	NGO0858	glyc3p_c + ttdcap_c --> 1tdecg3p_c + h_c + pi_c
1395	AMPTASEPG	Aminopeptidase (pro-gly)	NGO1227	h2o_c + progly_c --> gly_c + pro_L_c
1396	CLPNS181pp	Cardiolipin synthase (periplasmic, n-C18:1)	NGO0902	2.0 pg181_p <=> clpn181_p + glyc_p
1397	CLPNS141pp	Cardiolipin synthase (periplasmic, n-C14:1)	NGO0902	2.0 pg141_p <=> clpn141_p + glyc_p
1398	CLPNS140pp	Cardiolipin synthase (periplasmic, n-C14:0)	NGO0902	2.0 pg140_p <=> clpn140_p + glyc_p
1399	CLPNS160pp	Cardiolipin synthase (periplasmic, n-C16:0)	NGO0902	2.0 pg160_p <=> clpn160_p + glyc_p
1400	CLPNS120pp	Cardiolipin synthase (periplasmic, n-C12:0)	NGO0902	2.0 pg120_p <=> clpn120_p + glyc_p
1401	CLPNS161pp	Cardiolipin synthase (periplasmic, n-C16:1)	NGO0902	2.0 pg161_p <=> clpn161_p + glyc_p
1402	CLPNS180pp	Cardiolipin synthase (periplasmic, n-C18:0)	NGO0902	2.0 pg180_p <=> clpn180_p + glyc_p
1403	CYPOX	Cytochrome C Peroxidase	NGO0994, NGO1769	h2o2_c + 2.0 h_c --> 2.0 h2o_c
1404	FLVR	Flavin reductase	NGO0388	h_c + nadph_c + ribflv_c --> nadp_c + rbflvrd_c
1405	FLVRx	Flavin reductase (NAD)	NGO0388	h_c + nadh_c + ribflv_c --> nad_c + rbflvrd_c
1406	FOMETRi	Aminomethyltransferase	NGO1977, NGO1406	5fthf_c + h_c --> h2o_c + methf_c
1407	GRXR	Glutaredoxin reductase	NGO1381, NGO0351, NGO0114	grxox_c + 2.0 gthrd_c --> grxrd_c + gthox_c
1408	PTHPS	6-pyruvoyltetrahydropterin synthase	NGO0131	ahdt_c --> 6pthp_c + pppi_c
1409	CPH4S	6-carboxy-5,6,7,8-tetrahydropterin synthase	NGO0131	ahdt_c + h2o_c --> acald_c + cph4_c + h_c + pppi_c
1410	CDGS	7-deaza-7-carboxyguanine synthase	NGO00720	cph4_c + h_c --> cdg_c + nh4_c
1411	CDGR	7-cyano-7-deazaguanine reductase	NGO1684	3.0 h_c + 2.0 nadph_c + preq0_c --> 2.0 nadp_c + preq1_c
1412	CCGS	7-cyano-7-carbaguanine synthase	NGO0129	atp_c + cdg_c + nh4_c --> adp_c + h2o_c + h_c + pi_c + preq0_c
1413	MLDEP2pp	Murein L,D-endopeptidase (murein5px3p) (periplasm)	NGO0571, NGO1686	h2o_p + murein5px3p_p --> murein5p3p_p
1414	MLTGY3pp	Murein lytic transglycosylase (murein3p3p) (periplasm)	NGO0626, NGO1033, NGO2048, NGO0608	murein3p3p_p --> 2.0 anhgm3p_p
1415	LDH_D2	D-lactate dehydrogenase	NGO0890	lac_D_c + q8_c --> pyr_c + q8h2_c
1416	CYSTINEabcpp	cystine import	NGO0374, NGO0372, NGO0373	atp_c + cystine_L_p + h2o_c <=> adp_c + cystine_L_c + h_c + pi_c
1417	EX_cystine_L_	exchange of cystine		cystine_L_e <=>
1418	CYSR	cystine reductase	Orphan	2.0 cys_L_c + nad_c <=> cystine_L_c + h_c + nadh_c
1419	EX_apoACP_c_	exchange of apoACP		apoACP_c <=>
1420	GLCTR2	Glucosyltransferase II (LPS core synthesis)	NGO2072	gnahhlipa_c + udpg_c --> glcgnahhlipa_c + h_c + udp_c
1421	GALT3	galactosyltransferase LPS core synthesis III	NGO2072	glcgnahhlipa_c + udpg_c --> galglcgnahhlipa_c + h_c + udp_c
1422	EX_trdrd_c_			trdrd_c <=>
1423	EX_ag_e	Silver exchange		ag_e <=>

## Sheet: genes
	Genes	Alternate_IDs	Reactions
0	Sgene	kegg.genes': 'ngo:Sgene', 'sbo': 'SBO:0000243'	HCO3E, 12DGR141tipp, H2Otex, MTHF, 12DGR180tipp, COtpp, H2tpp, METOX2s, H2Otpp, ACONIs, O2tpp, 12DGR160tipp, DHPTDCs, N2Otpp, FALGTHLs, 12DGR181tipp, CO2tpp, METOX1s, 12DGR120tipp, 12DGR140tipp, GTPHs, DATPHs, G5SADs, 12DGR161tipp, SO2tpp, NOtpp
1	NGO1682	PATRIC': 'fig|242231.10.peg.2005', 'PUBMLST_Locus': 'NEIS1852', 'UNIPROT': 'Q5F680', 'kegg.genes': 'ngo:NGO1682', 'ncbigene': '3281262', 'ncbiprotein': 'YP_208719.1', 'sbo': 'SBO:0000243'	2AGPG140tipp, PG160abcpp, 2AGPE120tipp, PE160abcpp, 2AGPG141tipp, PA120abcpp, PG140abcpp, 2AGPE180tipp, PA180abcpp, pg161abcpp, 2AGPE140tipp, PGP120abcpp, pe161abcpp, 2AGPA160tipp, 2AGPG180tipp, PA140abcpp, PGP140abcpp, 2AGPA120tipp, 2AGPG160tipp, pa161abcpp, 2AGpe161tipp, pgp161abcpp, PG180abcpp, PGP180abcpp, 2AGPE141tipp, pa181abcpp, PA160abcpp, PE180abcpp, PGP141abcpp, PA141abcpp, 2agpe181tipp…
2	NGO1801	PATRIC': 'fig|242231.10.peg.2161', 'PUBMLST_Locus': 'NEIS0173', 'UNIPROT': 'Q5F5W8', 'kegg.genes': 'ngo:NGO1801', 'ncbigene': '3282404', 'ncbiprotein': 'YP_208831.1', 'sbo': 'SBO:0000243'	2AGPG140tipp, PG160abcpp, 2AGPE120tipp, PE160abcpp, 2AGPG141tipp, PA120abcpp, PG140abcpp, 2AGPE180tipp, PA180abcpp, pg161abcpp, 2AGPE140tipp, PGP120abcpp, pe161abcpp, 2AGPA160tipp, 2AGPG180tipp, PA140abcpp, PGP140abcpp, 2AGPA120tipp, 2AGPG160tipp, pa161abcpp, 2AGpe161tipp, pgp161abcpp, PG180abcpp, PGP180abcpp, 2AGPE141tipp, pa181abcpp, PA160abcpp, PE180abcpp, PGP141abcpp, PA141abcpp, 2agpe181tipp…
3	NGO1506	PATRIC': 'fig|242231.10.peg.1791', 'PUBMLST_Locus': 'NEIS1699', 'UNIPROT': 'Q5F6P3', 'kegg.genes': 'ngo:NGO1506', 'ncbigene': '3281562', 'ncbiprotein': 'YP_208556.1', 'sbo': 'SBO:0000243'	2MAHMP
4	NGO1812	PATRIC': 'fig|242231.10.peg.2176', 'PUBMLST_Locus': 'NEIS2020', 'UNIPROT': 'Q5F5V7', 'kegg.genes': 'ngo:NGO1812', 'ncbigene': '3282133', 'ncbiprotein': 'YP_208842.1', 'sbo': 'SBO:0000243'	G6Ptex, AKGtex, GUAtex, GSNtex, DINStex, PROGLYtex, TARTRtex, METtex, LYXtex, THYMtex, GLCRtex, NACtex, TREtex, PPAtex, LYStex, TAURtex, CD2tex, FRUURtex, GLYBtex, HPPPNtex, INSTtex, GLYtex, MALtex, TCYNTtex, FUCtex, GBBTNtex, DSERtex, MOBDtex, ADEtex, 4HOXPACDtex, CITtex, 34dhpactex, 3AMPtex, DAPtex, GLYC2Ptex, ILEtex, UDPGLCURtex, PROtex, DTMPtex, GLYC3Ptex, CYTDtex, H2Stex, UDPGALtex, AMPtex, …
5	NGO1804	PATRIC': 'fig|242231.10.peg.2164', 'PUBMLST_Locus': 'NEIS0170', 'UNIPROT': 'Q5F5W5', 'kegg.genes': 'ngo:NGO1804', 'ncbigene': '3282334', 'ncbiprotein': 'YP_208834.1', 'sbo': 'SBO:0000243'	3HAD40, 3HAD80, 3HAD140, 3HAD120, 3HAD181a, T2MRSI, 3HAD60, 3HAD141, 3HAD160, 3HAD161, 3HAD100, 3HAD161x, 3HAD180, 3HAD121
6	NGO2163	PATRIC': 'fig|242231.10.peg.2613', 'PUBMLST_Locus': 'NEIS0302', 'UNIPROT': 'Q5F4Y0', 'kegg.genes': 'ngo:NGO2163', 'ncbigene': '3282761', 'ncbiprotein': 'YP_209169.1', 'sbo': 'SBO:0000243'	3OAR80, 3OAR140, 3OAR100, 3OAR120, 3OAR161, 3OAR160, 3OAR60, 3OAR40, 3OAR141, 3OAR180, 3OAR121, 3OAR181x, 3OAR161x
7	NGO1763	PATRIC': 'fig|242231.10.peg.2110', 'PUBMLST_Locus': 'NEIS0216', 'UNIPROT': 'Q5F603', 'kegg.genes': 'ngo:NGO1763', 'ncbigene': '3281094', 'ncbiprotein': 'YP_208796.1', 'sbo': 'SBO:0000243'	3OAS181a, KAS14, 3OAS140, 3OAS180, 3OAS60, 3OAS120, 3OAS161a, 3OAS141, 3OAS80, MACPD, 3OAS121, 3OAS160, 3OAS100, 3OAS161
8	NGO0689	PATRIC': 'fig|242231.10.peg.809', 'PUBMLST_Locus': 'NEIS1165', 'UNIPROT': 'Q5F8S1', 'kegg.genes': 'ngo:NGO0689', 'ncbigene': '3281892', 'ncbiprotein': 'YP_207828.1', 'sbo': 'SBO:0000243'	THRS, 4HTHRS
9	NGO0345	PATRIC': 'fig|242231.10.peg.421', 'PUBMLST_Locus': 'NEIS0720', 'UNIPROT': 'Q5F9P8', 'kegg.genes': 'ngo:NGO0345', 'ncbigene': '3281177', 'ncbiprotein': 'YP_207501.1', 'sbo': 'SBO:0000243'	5DOAN, MTAN, AHCYSNS
10	NGO1609	PATRIC': 'fig|242231.10.peg.1923', 'PUBMLST_Locus': 'NEIS1816', 'UNIPROT': '', 'kegg.genes': 'ngo:NGO1609', 'ncbigene': '3281540', 'ncbiprotein': 'YP_208649.1', 'sbo': 'SBO:0000243'	A5PISO
11	Orphan	kegg.genes': 'ngo:Orphan', 'sbo': 'SBO:0000243'	LIPAabcpp, UCYR, GDPMNP, PMDPHT, CYSR, PROHX, CU2tpp, COBALT2t1pp, HSST, MALTpp, ACPH, PHEMEtpp, TMK, Cuabcpp, MOBDabcpp, ETOHt2rpp, FE3Ri, E4PD, PYRtrpp, NI2tpp, THZPSN, PGCD, PERD, T2DECAI, H2SO, SAMC, G3PAT141, G3PAT161ab, H2St1pp, MGSA, FALDtpp, THMabcpp, DPR, CAt1pp, HISTP, ACt2rpp, FCLT, PPPGO3, GLYCtpp
12	NGO2001	PATRIC': 'fig|242231.10.peg.2413', 'PUBMLST_Locus': 'NEIS2054', 'UNIPROT': 'Q5F5C8', 'kegg.genes': 'ngo:NGO2001', 'ncbigene': '3282623', 'ncbiprotein': 'YP_209021.1', 'sbo': 'SBO:0000243'	PNTK, ACCOAC
13	NGO0249	PATRIC': 'fig|242231.10.peg.307', 'PUBMLST_Locus': 'NEIS0629', 'UNIPROT': 'Q5F9Y5', 'kegg.genes': 'ngo:NGO0249', 'ncbigene': '3281537', 'ncbiprotein': 'YP_207414.1', 'sbo': 'SBO:0000243'	ACCOAC
14	NGO0044	PATRIC': 'fig|242231.10.peg.49', 'PUBMLST_Locus': 'NEIS0357', 'UNIPROT': 'Q5FAH6', 'kegg.genes': 'ngo:NGO0044', 'ncbigene': '3282361', 'ncbiprotein': 'YP_207223.1', 'sbo': 'SBO:0000243'	ACCOAC
15	NGO0045	PATRIC': 'fig|242231.10.peg.50', 'PUBMLST_Locus': 'NEIS0358', 'UNIPROT': 'Q5FAH5', 'kegg.genes': 'ngo:NGO0045', 'ncbigene': '3282340', 'ncbiprotein': 'YP_207224.1', 'sbo': 'SBO:0000243'	ACCOAC
16	NGO0821	PATRIC': 'fig|242231.10.peg.968', 'PUBMLST_Locus': 'NEIS1078', 'UNIPROT': 'Q5F8F5', 'kegg.genes': 'ngo:NGO0821', 'ncbigene': '3282210', 'ncbiprotein': 'YP_207944.1', 'sbo': 'SBO:0000243'	ACCOAC
17	NGO1537	PATRIC': 'fig|242231.10.peg.1833', 'PUBMLST_Locus': 'NEIS1747', 'UNIPROT': 'Q5F6L4', 'kegg.genes': 'ngo:NGO1537', 'ncbigene': '3281456', 'ncbiprotein': 'YP_208585.1', 'sbo': 'SBO:0000243'	ACGAMT, PAPPT3
18	NGO0844	PATRIC': 'fig|242231.10.peg.998', 'PUBMLST_Locus': 'NEIS1038', 'UNIPROT': 'Q5F8D8', 'kegg.genes': 'ngo:NGO0844', 'ncbigene': '3282514', 'ncbiprotein': 'YP_207961.1', 'sbo': 'SBO:0000243'	ACGK
19	NGO0027	PATRIC': 'fig|242231.10.peg.27', 'PUBMLST_Locus': 'NEIS0343', 'UNIPROT': 'Q5FAK7', 'kegg.genes': 'ngo:NGO0027', 'ncbigene': '3283070', 'ncbiprotein': 'YP_207208.1', 'sbo': 'SBO:0000243'	ACGS
20	NGO1235	PATRIC': 'fig|242231.10.peg.1452', 'PUBMLST_Locus': 'NEIS1496', 'UNIPROT': 'Q5F7E3', 'kegg.genes': 'ngo:NGO1235', 'ncbigene': '3282490', 'ncbiprotein': 'YP_208306.1', 'sbo': 'SBO:0000243'	ACLS, ACHBS
21	Blank	kegg.genes': 'ngo:Blank', 'sbo': 'SBO:0000243'	ACLS, AGM4PCPpp, PGI, ACHBS, MPTG2, TFFE, MPTG, FE3abcpp1,
22	NGO1236	PATRIC': 'fig|242231.10.peg.1453', 'PUBMLST_Locus': 'NEIS1497', 'UNIPROT': 'Q5F7E2', 'kegg.genes': 'ngo:NGO1236', 'ncbigene': '3282600', 'ncbiprotein': 'YP_208307.1', 'sbo': 'SBO:0000243'	ACLS, ACHBS
23	NGO1521	PATRIC': 'fig|242231.10.peg.1811', 'PUBMLST_Locus': 'NEIS1727', 'UNIPROT': 'Q5F6M8', 'kegg.genes': 'ngo:NGO1521', 'ncbigene': '3281543', 'ncbiprotein': 'YP_208571.1', 'sbo': 'SBO:0000243'	ACKr, PPAKr
24	NGO0977	PATRIC': 'fig|242231.10.peg.1145', 'PUBMLST_Locus': 'NEIS1447', 'UNIPROT': '', 'kegg.genes': 'ngo:NGO0977', 'ncbigene': '3282870', 'ncbiprotein': 'YP_208075.1', 'sbo': 'SBO:0000243'	ACKr, PPAKr
25	NGO1762	PATRIC': 'fig|242231.10.peg.2109', 'PUBMLST_Locus': 'NEIS0217', 'UNIPROT': 'Q5F604', 'kegg.genes': 'ngo:NGO1762', 'ncbigene': '3281138', 'ncbiprotein': 'YP_208795.1', 'sbo': 'SBO:0000243'	MCOATA, EDTXS1, UAGAAT, ACOATA, EDTXS2
26	NGO2168	PATRIC': 'fig|242231.10.peg.2618', 'PUBMLST_Locus': 'NEIS0307', 'UNIPROT': 'Q5F4X5', 'kegg.genes': 'ngo:NGO2168', 'ncbigene': '3282756', 'ncbiprotein': 'YP_209174.1', 'sbo': 'SBO:0000243'	ACOATA, KAS15
27	NGO0991	PATRIC': 'fig|242231.10.peg.1161', 'PUBMLST_Locus': 'NEIS1459', 'UNIPROT': 'Q5F812', 'kegg.genes': 'ngo:NGO0991', 'ncbigene': '3281244', 'ncbiprotein': 'YP_208087.1', 'sbo': 'SBO:0000243'	SDPDS, ACODA
28	NGO1231	PATRIC': 'fig|242231.10.peg.1448', 'PUBMLST_Locus': 'NEIS1492', 'UNIPROT': 'Q5F7E7', 'kegg.genes': 'ngo:NGO1231', 'ncbigene': '3282479', 'ncbiprotein': 'YP_208302.1', 'sbo': 'SBO:0000243'	ACONTa, ACONTb
29	NGO0646	PATRIC': 'fig|242231.10.peg.761', 'PUBMLST_Locus': 'NEIS1306', 'UNIPROT': 'Q5F8W4', 'kegg.genes': 'ngo:NGO0646', 'ncbigene': '3281412', 'ncbiprotein': 'YP_207785.1', 'sbo': 'SBO:0000243'	ACOTA
30	NGO1507	PATRIC': 'fig|242231.10.peg.1792', 'PUBMLST_Locus': 'NEIS1700', 'UNIPROT': 'Q5F6P2', 'kegg.genes': 'ngo:NGO1507', 'ncbigene': '3281569', 'ncbiprotein': 'YP_208557.1', 'sbo': 'SBO:0000243'	ACPS1
31	NGO1213	PATRIC': 'fig|242231.10.peg.1426', 'PUBMLST_Locus': 'NEIS1472', 'UNIPROT': 'Q5F7G5', 'kegg.genes': 'ngo:NGO1213', 'ncbigene': '3281827', 'ncbiprotein': 'YP_208284.1', 'sbo': 'SBO:0000243'	FACOAL80t2pp, FACOAL100t2pp, FACOAL181t2pp, ACS, FACOAL140t2pp, FACOAL60t2pp, FACOAL120t2pp, FACOAL141t2pp, FACOAL161t2pp, FACOAL180t2pp, FACOAL160t2pp
32	NGO2112	PATRIC': 'fig|242231.10.peg.2555', 'PUBMLST_Locus': 'NEIS1944', 'UNIPROT': '', 'kegg.genes': 'ngo:NGO2112', 'ncbigene': '3282806', 'ncbiprotein': 'YP_209124.1', 'sbo': 'SBO:0000243'	ADCS, ADCL
33	NGO2009	PATRIC': 'fig|242231.10.peg.2423', 'PUBMLST_Locus': 'NEIS2048', 'UNIPROT': 'Q5F5C0', 'kegg.genes': 'ngo:NGO2009', 'ncbigene': '3282131', 'ncbiprotein': 'YP_209029.1', 'sbo': 'SBO:0000243'	ADEt2rpp, XANt2pp, HYXNtpp, CSNt2pp, GUAt2pp
34	NGO0400	PATRIC': 'fig|242231.10.peg.482', 'PUBMLST_Locus': 'NEIS0767', 'UNIPROT': 'Q5F9J3', 'kegg.genes': 'ngo:NGO0400', 'ncbigene': '3283009', 'ncbiprotein': 'YP_207556.1', 'sbo': 'SBO:0000243'	ADK3, ADK4, DADK, ADK1
35	NGO1311	PATRIC': 'fig|242231.10.peg.1542', 'PUBMLST_Locus': 'NEIS1580', 'UNIPROT': '', 'kegg.genes': 'ngo:NGO1311', 'ncbigene': '3281884', 'ncbiprotein': 'YP_208375.1', 'sbo': 'SBO:0000243'	ADPT, GUAPRT
36	NGO1711	PATRIC': 'fig|242231.10.peg.2047', 'PUBMLST_Locus': 'NEIS0290', 'UNIPROT': 'Q5F655', 'kegg.genes': 'ngo:NGO1711', 'ncbigene': '3281154', 'ncbiprotein': 'YP_208744.1', 'sbo': 'SBO:0000243'	ADSL2r, ADSL1r
37	NGO0398	PATRIC': 'fig|242231.10.peg.479', 'PUBMLST_Locus': 'NEIS0765', 'UNIPROT': 'Q5F9J5', 'kegg.genes': 'ngo:NGO0398', 'ncbigene': '3283011', 'ncbiprotein': 'YP_207554.1', 'sbo': 'SBO:0000243'	ADSS
38	NGO0237	PATRIC': 'fig|242231.10.peg.293', 'PUBMLST_Locus': 'NEIS0617', 'UNIPROT': 'Q5F9Z7', 'kegg.genes': 'ngo:NGO0237', 'ncbigene': '3281496', 'ncbiprotein': 'YP_207402.1', 'sbo': 'SBO:0000243'	AM4PA, AGM3PA, AM3PA, AGM4PA
39	NGO1502	PATRIC': 'fig|242231.10.peg.1787', 'PUBMLST_Locus': 'NEIS1694', 'UNIPROT': '', 'kegg.genes': 'ngo:NGO1502', 'ncbigene': '3281582', 'ncbiprotein': 'YP_208552.1', 'sbo': 'SBO:0000243'	AGM3PApp, AGM4PApp
40	NGO0135	PATRIC': 'fig|242231.10.peg.173', 'PUBMLST_Locus': 'NEIS0469', 'UNIPROT': 'Q5FA94', 'kegg.genes': 'ngo:NGO0135', 'ncbigene': '3281288', 'ncbiprotein': 'YP_207305.1', 'sbo': 'SBO:0000243'	AGM4PH, AGM3PH, AGMH
41	NGO1599	PATRIC': 'fig|242231.10.peg.1913', 'PUBMLST_Locus': 'NEIS1808', 'UNIPROT': 'Q5F6G0', 'kegg.genes': 'ngo:NGO1599', 'ncbigene': '3281643', 'ncbiprotein': 'YP_208639.1', 'sbo': 'SBO:0000243'	AGM4Pt2pp, AGMt2pp, AGM3Pt2pp
42	NGO1274	PATRIC': 'fig|242231.10.peg.1495', 'PUBMLST_Locus': 'NEIS1546', 'UNIPROT': 'Q5F7A6', 'kegg.genes': 'ngo:NGO1274', 'ncbigene': '3282079', 'ncbiprotein': 'YP_208343.1', 'sbo': 'SBO:0000243'	AM4PCP, UM4PCP, AGM4PCP
43	NGO0403	PATRIC': 'fig|242231.10.peg.485', 'PUBMLST_Locus': 'NEIS0773', 'UNIPROT': 'Q5F9J0', 'kegg.genes': 'ngo:NGO0403', 'ncbigene': '3283007', 'ncbiprotein': 'YP_207559.1', 'sbo': 'SBO:0000243'	AGMHE
44	NGO1486	PATRIC': 'fig|242231.10.peg.1759', 'PUBMLST_Locus': 'NEIS1680', 'UNIPROT': 'Q5F6R3', 'kegg.genes': 'ngo:NGO1486', 'ncbigene': '3281617', 'ncbiprotein': 'YP_208536.1', 'sbo': 'SBO:0000243'	AGMT
45	NGO0611	PATRIC': 'fig|242231.10.peg.723', 'PUBMLST_Locus': 'NEIS1231', 'UNIPROT': 'Q5F8Z8', 'kegg.genes': 'ngo:NGO0611', 'ncbigene': '3281750', 'ncbiprotein': 'YP_207751.1', 'sbo': 'SBO:0000243'	AGPAT141, AGPAT161a, AGPAT140, AGPAT160, AGPAT120, AGPAT180, AGPAT160a, AGPAT181
46	NGO2069	PATRIC': 'fig|242231.10.peg.2507', 'PUBMLST_Locus': 'NEIS2015', 'UNIPROT': 'Q5F567', 'kegg.genes': 'ngo:NGO2069', 'ncbigene': '3282848', 'ncbiprotein': 'YP_209082.1', 'sbo': 'SBO:0000243'	AGPAT141, AGPAT161a, AGPAT140, AGPAT160, AGPAT120, AGPAT180, AGPAT160a, AGPAT181
47	NGO0118	PATRIC': 'fig|242231.10.peg.153', 'PUBMLST_Locus': 'NEIS0434', 'UNIPROT': 'Q5FAA9', 'kegg.genes': 'ngo:NGO0118', 'ncbigene': '3282346', 'ncbiprotein': 'YP_207290.1', 'sbo': 'SBO:0000243'	AGPR
48	NGO1363	PATRIC': 'fig|242231.10.peg.1604', 'PUBMLST_Locus': 'NEIS1632', 'UNIPROT': 'Q5F726', 'kegg.genes': 'ngo:NGO1363', 'ncbigene': '3282457', 'ncbiprotein': 'YP_208423.1', 'sbo': 'SBO:0000243'	Agt
49	NGO1466	PATRIC': 'fig|242231.10.peg.1731', 'PUBMLST_Locus': 'NEIS0963', 'UNIPROT': 'Q5F6T1', 'kegg.genes': 'ngo:NGO1466', 'ncbigene': '3281673', 'ncbiprotein': 'YP_208518.1', 'sbo': 'SBO:0000243'	AICART, IMPC
50	NGO0875	PATRIC': 'fig|242231.10.peg.1031', 'PUBMLST_Locus': 'NEIS1011', 'UNIPROT': 'Q5F8B1', 'kegg.genes': 'ngo:NGO0875', 'ncbigene': '3281845', 'ncbiprotein': 'YP_207988.1', 'sbo': 'SBO:0000243'	AIRC2
51	NGO0748	PATRIC': 'fig|242231.10.peg.890', 'PUBMLST_Locus': 'NEIS1374', 'UNIPROT': 'Q5F8M2', 'kegg.genes': 'ngo:NGO0748', 'ncbigene': '3282594', 'ncbiprotein': 'YP_207877.1', 'sbo': 'SBO:0000243'	AIRC3
52	NGO0916	PATRIC': 'fig|242231.10.peg.1077', 'PUBMLST_Locus': 'NEIS0932', 'UNIPROT': 'Q5F875', 'kegg.genes': 'ngo:NGO0916', 'ncbigene': '3281365', 'ncbiprotein': 'YP_208024.1', 'sbo': 'SBO:0000243'	AKGDH
53	NGO0792	PATRIC': 'fig|242231.10.peg.938', 'PUBMLST_Locus': 'NEIS1111', 'UNIPROT': '', 'kegg.genes': 'ngo:NGO0792', 'ncbigene': '3281911', 'ncbiprotein': 'YP_207918.1', 'sbo': 'SBO:0000243'	AKGDH, PDH
54	NGO0915	PATRIC': 'fig|242231.10.peg.1076', 'PUBMLST_Locus': 'NEIS0933', 'UNIPROT': 'Q5F876', 'kegg.genes': 'ngo:NGO0915', 'ncbigene': '3281748', 'ncbiprotein': 'YP_208023.1', 'sbo': 'SBO:0000243'	AKGDH, GLYCL
55	NGO0917	PATRIC': 'fig|242231.10.peg.1078', 'PUBMLST_Locus': 'NEIS0931', 'UNIPROT': 'Q5F874', 'kegg.genes': 'ngo:NGO0917', 'ncbigene': '3281399', 'ncbiprotein': 'YP_208025.1', 'sbo': 'SBO:0000243'	AKGDH
56	NGO0793	PATRIC': 'fig|242231.10.peg.939', 'PUBMLST_Locus': 'NEIS1110', 'UNIPROT': 'Q5F8I0', 'kegg.genes': 'ngo:NGO0793', 'ncbigene': '3281929', 'ncbiprotein': 'YP_207919.1', 'sbo': 'SBO:0000243'	AKGDH, PDH
57	NGO1485	PATRIC': 'fig|242231.10.peg.1758', 'PUBMLST_Locus': 'NEIS1679', 'UNIPROT': 'Q5F6R4', 'kegg.genes': 'ngo:NGO1485', 'ncbigene': '3281622', 'ncbiprotein': 'YP_208535.1', 'sbo': 'SBO:0000243'	Malt1pp, AKGt3pp
58	NGO1957	PATRIC': 'fig|242231.10.peg.2357', 'PUBMLST_Locus': 'NEIS2110', 'UNIPROT': 'Q5F5G9', 'kegg.genes': 'ngo:NGO1957', 'ncbigene': '3282664', 'ncbiprotein': 'YP_208980.1', 'sbo': 'SBO:0000243'	PHEt2pp, ARGt2pp, ILEt3pp, LYSt2pp, ASNt2pp, SERt2pp, PROt1pp, LEUt3pp, CYSt2pp, ALADt2pp, Malt1pp, AKGt3pp, VALt3pp, ALAt2pp, OAAt1pp, HISt2pp, Fumt1pp, SUCCt2pp, GLUt2pp, THRt2pp, ASPt2pp, GLNt2pp, METt2pp
59	NGO0377	PATRIC': 'fig|242231.10.peg.456', 'PUBMLST_Locus': 'NEIS0745', 'UNIPROT': 'Q5F9L6', 'kegg.genes': 'ngo:NGO0377', 'ncbigene': '3281910', 'ncbiprotein': 'YP_207533.1', 'sbo': 'SBO:0000243'	Malt1pp, AKGt3pp, OAAt1pp, Fumt1pp, SUCCt2pp, CITt1pp, GLUt2pp, ASPt2pp
60	NGO0269	PATRIC': 'fig|242231.10.peg.334', 'PUBMLST_Locus': 'NEIS0647', 'UNIPROT': 'Q5F9W7', 'kegg.genes': 'ngo:NGO0269', 'ncbigene': '3281579', 'ncbiprotein': 'YP_207432.1', 'sbo': 'SBO:0000243'	TRPabcpp, ARGabcpp, ILEabcpp, PHEabcpp, TYRabcpp, GLNabcpp, METLabcpp, LYSabcpp, ASNabcpp, LEUabcpp, VALabcpp, THRabcpp, ASPabcpp, HISabcpp, ALAabcpp, ORNabcpp, PROabcpp, GLYabcpp, SERabcpp, GLUabcpp
61	NGO0374	PATRIC': 'fig|242231.10.peg.453', 'PUBMLST_Locus': 'NEIS0742', 'UNIPROT': 'Q5F9L9', 'kegg.genes': 'ngo:NGO0374', 'ncbigene': '3282185', 'ncbiprotein': 'YP_207530.1', 'sbo': 'SBO:0000243'	TRPabcpp, ARGabcpp, ILEabcpp, PHEabcpp, TYRabcpp, GLNabcpp, METLabcpp, LYSabcpp, ASNabcpp, LEUabcpp, VALabcpp, THRabcpp, ASPabcpp, HISabcpp, ALAabcpp, ORNabcpp, CYSTINEabcpp, PROabcpp, GLYabcpp, SERabcpp, GLUabcpp
62	NGO0372	PATRIC': 'fig|242231.10.peg.451', 'PUBMLST_Locus': 'NEIS0739', 'UNIPROT': '', 'kegg.genes': 'ngo:NGO0372', 'ncbigene': '3283022', 'ncbiprotein': 'YP_207528.1', 'sbo': 'SBO:0000243'	TRPabcpp, ARGabcpp, ILEabcpp, PHEabcpp, TYRabcpp, GLNabcpp, METLabcpp, LYSabcpp, ASNabcpp, LEUabcpp, VALabcpp, THRabcpp, ASPabcpp, HISabcpp, ALAabcpp, ORNabcpp, CYSTINEabcpp, PROabcpp, GLYabcpp, SERabcpp, GLUabcpp
63	NGO0373	PATRIC': 'fig|242231.10.peg.452', 'PUBMLST_Locus': 'NEIS0741', 'UNIPROT': 'Q5F9M0', 'kegg.genes': 'ngo:NGO0373', 'ncbigene': '3282174', 'ncbiprotein': 'YP_207529.1', 'sbo': 'SBO:0000243'	TRPabcpp, ARGabcpp, ILEabcpp, PHEabcpp, TYRabcpp, GLNabcpp, METLabcpp, LYSabcpp, ASNabcpp, LEUabcpp, VALabcpp, THRabcpp, ASPabcpp, HISabcpp, ALAabcpp, ORNabcpp, CYSTINEabcpp, PROabcpp, GLYabcpp, SERabcpp, GLUabcpp
64	NGO0968	PATRIC': 'fig|242231.10.peg.1133', 'PUBMLST_Locus': 'NEIS1438', 'UNIPROT': 'Q5F833', 'kegg.genes': 'ngo:NGO0968', 'ncbigene': '3281136', 'ncbiprotein': 'YP_208066.1', 'sbo': 'SBO:0000243'	TRPabcpp, ARGabcpp, ILEabcpp, PHEabcpp, TYRabcpp, GLNabcpp, METLabcpp, LYSabcpp, ASNabcpp, LEUabcpp, VALabcpp, THRabcpp, ASPabcpp, HISabcpp, ALAabcpp, ORNabcpp, PROabcpp, GLYabcpp, SERabcpp, GLUabcpp
65	NGO1152	PATRIC': 'fig|242231.10.peg.1348', 'PUBMLST_Locus': 'NEIS1533', 'UNIPROT': 'Q5F7L8', 'kegg.genes': 'ngo:NGO1152', 'ncbigene': '3282217', 'ncbiprotein': 'YP_208231.1', 'sbo': 'SBO:0000243'	TRPabcpp, ARGabcpp, ILEabcpp, PHEabcpp, TYRabcpp, GLNabcpp, METLabcpp, LYSabcpp, ASNabcpp, LEUabcpp, VALabcpp, THRabcpp, ASPabcpp, HISabcpp, ALAabcpp, ORNabcpp, PROabcpp, GLYabcpp, SERabcpp, GLUabcpp
66	NGO1531	PATRIC': 'fig|242231.10.peg.1827', 'PUBMLST_Locus': 'NEIS1740', 'UNIPROT': 'Q5F6M0', 'kegg.genes': 'ngo:NGO1531', 'ncbigene': '3281512', 'ncbiprotein': 'YP_208579.1', 'sbo': 'SBO:0000243'	ALAALAr
67	NGO1295	PATRIC': 'fig|242231.10.peg.1522', 'PUBMLST_Locus': 'NEIS1567', 'UNIPROT': 'Q5F788', 'kegg.genes': 'ngo:NGO1295', 'ncbigene': '3281857', 'ncbiprotein': 'YP_208361.1', 'sbo': 'SBO:0000243'	ALAR
68	NGO1290	PATRIC': 'fig|242231.10.peg.1516', 'PUBMLST_Locus': 'NEIS1562', 'UNIPROT': 'Q5F793', 'kegg.genes': 'ngo:NGO1290', 'ncbigene': '3282100', 'ncbiprotein': 'YP_208356.1', 'sbo': 'SBO:0000243'	GLYt2pp, ASNt1pp, GLNt1pp, HISt1pp, GLYt1pp, CYSt1pp, ILEt1pp, METt1pp, ARGt1pp, ALADt2pp, SERt1rpp, ALAt1pp, LYSt1pp, ALAt2pp, GLUt1pp, PROt2rpp, ASPt1pp, LEUt1pp, TRPt1rpp, PHEt1pp, THRt1rpp, VALt1pp
69	NGO1787	PATRIC': 'fig|242231.10.peg.2145', 'PUBMLST_Locus': 'NEIS0185', 'UNIPROT': 'Q5F5Y1', 'kegg.genes': 'ngo:NGO1787', 'ncbigene': '3282464', 'ncbiprotein': 'YP_208818.1', 'sbo': 'SBO:0000243'	GLYt2pp, ASNt1pp, GLNt1pp, HISt1pp, GLYt1pp, CYSt1pp, ILEt1pp, METt1pp, ARGt1pp, ALADt2pp, SERt1rpp, ALAt1pp, LYSt1pp, ALAt2pp, GLUt1pp, PROt2rpp, ASPt1pp, LEUt1pp, TRPt1rpp, PHEt1pp, THRt1rpp, VALt1pp
70	NGO1807	PATRIC': 'fig|242231.10.peg.2168', 'PUBMLST_Locus': 'NEIS0167', 'UNIPROT': 'Q5F5W2', 'kegg.genes': 'ngo:NGO1807', 'ncbigene': '3282388', 'ncbiprotein': 'YP_208837.1', 'sbo': 'SBO:0000243'	ALADt2pp, ALAt2pp, GLYt2pp
71	NGO1442	PATRIC': 'fig|242231.10.peg.1700', 'PUBMLST_Locus': '', 'UNIPROT': 'Q5F6V3', 'kegg.genes': 'ngo:NGO1442', 'ncbigene': '3281729', 'ncbiprotein': 'YP_208496.2', 'sbo': 'SBO:0000243'	ALCD19, ALDD3y
72	NGO0665	PATRIC': 'fig|242231.10.peg.785', 'PUBMLST_Locus': 'NEIS1288', 'UNIPROT': 'Q5F8U5', 'kegg.genes': 'ngo:NGO0665', 'ncbigene': '3282053', 'ncbiprotein': 'YP_207804.1', 'sbo': 'SBO:0000243'	ALDD2x, GGGABADr
73	NGO0308	PATRIC': 'fig|242231.10.peg.379', 'PUBMLST_Locus': 'NEIS0685', 'UNIPROT': 'Q5F9T2', 'kegg.genes': 'ngo:NGO0308', 'ncbigene': '3281697', 'ncbiprotein': 'YP_207467.1', 'sbo': 'SBO:0000243'	AMAOTr
74	NGO2041	PATRIC': 'fig|242231.10.peg.2456', 'PUBMLST_Locus': 'NEIS2021', 'UNIPROT': 'Q5F588', 'kegg.genes': 'ngo:NGO2041', 'ncbigene': '3282706', 'ncbiprotein': 'YP_209061.1', 'sbo': 'SBO:0000243'	AMPMS2
75	NGO0158	PATRIC': 'fig|242231.10.peg.202', 'PUBMLST_Locus': 'NEIS1347', 'UNIPROT': 'Q5FA72', 'kegg.genes': 'ngo:NGO0158', 'ncbigene': '3281350', 'ncbiprotein': 'YP_207327.1', 'sbo': 'SBO:0000243'	AMPTASEAGl, AMPTASECG
76	NGO1583	PATRIC': 'fig|242231.10.peg.1893', 'PUBMLST_Locus': 'NEIS1788', 'UNIPROT': '', 'kegg.genes': 'ngo:NGO1583', 'ncbigene': '3281341', 'ncbiprotein': 'YP_208624.1', 'sbo': 'SBO:0000243'	ANHMK
77	NGO1203	PATRIC': 'fig|242231.10.peg.1411', 'PUBMLST_Locus': 'NEIS0948', 'UNIPROT': 'Q5F7H5', 'kegg.genes': 'ngo:NGO1203', 'ncbigene': '3281967', 'ncbiprotein': 'YP_208274.1', 'sbo': 'SBO:0000243'	ANPRT
78	NGO0872	PATRIC': 'fig|242231.10.peg.1028', 'PUBMLST_Locus': 'NEIS1013', 'UNIPROT': 'Q5F8B4', 'kegg.genes': 'ngo:NGO0872', 'ncbigene': '3281838', 'ncbiprotein': 'YP_207985.1', 'sbo': 'SBO:0000243'	ANS
79	NGO1483	PATRIC': 'fig|242231.10.peg.1755', 'PUBMLST_Locus': 'NEIS1676', 'UNIPROT': 'Q5F6R6', 'kegg.genes': 'ngo:NGO1483', 'ncbigene': '3281648', 'ncbiprotein': 'YP_208533.1', 'sbo': 'SBO:0000243'	AOXSr
80	NGO0089	PATRIC': 'fig|242231.10.peg.116', 'PUBMLST_Locus': 'NEIS0403', 'UNIPROT': 'Q5FAD7', 'kegg.genes': 'ngo:NGO0089', 'ncbigene': '3282253', 'ncbiprotein': 'YP_207262.1', 'sbo': 'SBO:0000243'	APRAUR, DHPPDA2
81	NGO1487	PATRIC': 'fig|242231.10.peg.1760', 'PUBMLST_Locus': 'NEIS1682', 'UNIPROT': 'Q5F6R2', 'kegg.genes': 'ngo:NGO1487', 'ncbigene': '3281576', 'ncbiprotein': 'YP_208537.1', 'sbo': 'SBO:0000243'	ARGDC
82	NGO0219	PATRIC': 'fig|242231.10.peg.271', 'PUBMLST_Locus': 'NEIS0580', 'UNIPROT': 'Q5FA15', 'kegg.genes': 'ngo:NGO0219', 'ncbigene': '3281430', 'ncbiprotein': 'YP_207384.1', 'sbo': 'SBO:0000243'	ARGSL
83	NGO1194	PATRIC': 'fig|242231.10.peg.1401', 'PUBMLST_Locus': 'NEIS1982', 'UNIPROT': 'Q5F7I3', 'kegg.genes': 'ngo:NGO1194', 'ncbigene': '3282038', 'ncbiprotein': 'YP_208266.1', 'sbo': 'SBO:0000243'	ARGSS
84	NGO1961	PATRIC': 'fig|242231.10.peg.2364', 'PUBMLST_Locus': 'NEIS2106', 'UNIPROT': 'Q5F5G5', 'kegg.genes': 'ngo:NGO1961', 'ncbigene': '3282660', 'ncbiprotein': 'YP_208984.1', 'sbo': 'SBO:0000243'	ARGSS
85	NGO1997	PATRIC': 'fig|242231.10.peg.2408', 'PUBMLST_Locus': 'NEIS2058', 'UNIPROT': 'Q5F5D2', 'kegg.genes': 'ngo:NGO1997', 'ncbigene': '3282627', 'ncbiprotein': 'YP_209017.1', 'sbo': 'SBO:0000243'	ASAD
86	NGO2037	PATRIC': 'fig|242231.10.peg.2452', 'PUBMLST_Locus': 'NEIS2025', 'UNIPROT': 'Q5F592', 'kegg.genes': 'ngo:NGO2037', 'ncbigene': '3282710', 'ncbiprotein': 'YP_209057.1', 'sbo': 'SBO:0000243'	[
87	NGO2038	PATRIC': 'fig|242231.10.peg.2453', 'PUBMLST_Locus': 'NEIS2024', 'UNIPROT': 'Q5F591', 'kegg.genes': 'ngo:NGO2038', 'ncbigene': '3282709', 'ncbiprotein': 'YP_209058.1', 'sbo': 'SBO:0000243'	[
88	NGO0313	PATRIC': 'fig|242231.10.peg.383', 'PUBMLST_Locus': 'NEIS0689', 'UNIPROT': 'Q5F9S7', 'kegg.genes': 'ngo:NGO0313', 'ncbigene': '3281731', 'ncbiprotein': 'YP_207472.1', 'sbo': 'SBO:0000243'	[
89	NGO1339	PATRIC': 'fig|242231.10.peg.1573', 'PUBMLST_Locus': 'NEIS1606', 'UNIPROT': 'Q5F748', 'kegg.genes': 'ngo:NGO1339', 'ncbigene': '3281930', 'ncbiprotein': 'YP_208401.1', 'sbo': 'SBO:0000243'	ASNNpp, ASNN
90	NGO1489	PATRIC': 'fig|242231.10.peg.1762', 'PUBMLST_Locus': '', 'UNIPROT': '', 'kegg.genes': 'ngo:NGO1489', 'ncbigene': '3281601', 'ncbiprotein': 'YP_208539.1', 'sbo': 'SBO:0000243'	ASNSYN
91	NGO0662	PATRIC': 'fig|242231.10.peg.782', 'PUBMLST_Locus': 'NEIS1291', 'UNIPROT': 'Q5F8U8', 'kegg.genes': 'ngo:NGO0662', 'ncbigene': '3282547', 'ncbiprotein': 'YP_207801.1', 'sbo': 'SBO:0000243'	ASNSYN
92	NGO0663	PATRIC': 'fig|242231.10.peg.783', 'PUBMLST_Locus': 'NEIS1290', 'UNIPROT': 'Q5F8U7', 'kegg.genes': 'ngo:NGO0663', 'ncbigene': '3281108', 'ncbiprotein': 'YP_207802.1', 'sbo': 'SBO:0000243'	ASNSYN
93	NGO0660	PATRIC': 'fig|242231.10.peg.780', 'PUBMLST_Locus': 'NEIS1293', 'UNIPROT': 'Q5F8V0', 'kegg.genes': 'ngo:NGO0660', 'ncbigene': '3281129', 'ncbiprotein': 'YP_207799.1', 'sbo': 'SBO:0000243'	ASNSYN
94	NGO0620	PATRIC': 'fig|242231.10.peg.734', 'PUBMLST_Locus': 'NEIS1216', 'UNIPROT': 'Q5F8Y9', 'kegg.genes': 'ngo:NGO0620', 'ncbigene': '3282899', 'ncbiprotein': 'YP_207760.1', 'sbo': 'SBO:0000243'	ASP1DC
95	NGO1876	PATRIC': 'fig|242231.10.peg.2255', 'PUBMLST_Locus': 'NEIS0099', 'UNIPROT': 'Q5F5P1', 'kegg.genes': 'ngo:NGO1876', 'ncbigene': '3282329', 'ncbiprotein': 'YP_208908.1', 'sbo': 'SBO:0000243'	ASPCT
96	NGO1877	PATRIC': 'fig|242231.10.peg.2256', 'PUBMLST_Locus': 'NEIS0098', 'UNIPROT': 'Q5F5P0', 'kegg.genes': 'ngo:NGO1877', 'ncbigene': '3282349', 'ncbiprotein': 'YP_208909.1', 'sbo': 'SBO:0000243'	ASPCT
97	NGO0956	PATRIC': 'fig|242231.10.peg.1118', 'PUBMLST_Locus': 'NEIS1429', 'UNIPROT': 'Q5F842', 'kegg.genes': 'ngo:NGO0956', 'ncbigene': '3282184', 'ncbiprotein': 'YP_208057.1', 'sbo': 'SBO:0000243'	ASPK
98	NGO1568	PATRIC': 'fig|242231.10.peg.1869', 'PUBMLST_Locus': 'NEIS1773', 'UNIPROT': 'Q5F6I6', 'kegg.genes': 'ngo:NGO1568', 'ncbigene': '3281440', 'ncbiprotein': 'YP_208613.1', 'sbo': 'SBO:0000243'	ASPO6, ASPO5, ASPO3
99	NGO0556	PATRIC': 'fig|242231.10.peg.655', 'PUBMLST_Locus': 'NEIS1185', 'UNIPROT': 'Q5F947', 'kegg.genes': 'ngo:NGO0556', 'ncbigene': '3282149', 'ncbiprotein': 'YP_207702.1', 'sbo': 'SBO:0000243'	ASPT
100	NGO1452	PATRIC': 'fig|242231.10.peg.1710', 'PUBMLST_Locus': 'NEIS0479', 'UNIPROT': 'Q5F6U3', 'kegg.genes': 'ngo:NGO1452', 'ncbigene': '3281656', 'ncbiprotein': 'YP_208506.1', 'sbo': 'SBO:0000243'	EHGLAT, ASPTA, TYRTA, PHETA1
101	NGO1079	PATRIC': 'fig|242231.10.peg.1267', 'PUBMLST_Locus': 'NEIS0901', 'UNIPROT': 'Q5F7U1', 'kegg.genes': 'ngo:NGO1079', 'ncbigene': '3281795', 'ncbiprotein': 'YP_208158.1', 'sbo': 'SBO:0000243'	LSERDHr, DSERDHr,
102	NGO0397	PATRIC': 'fig|242231.10.peg.478', 'PUBMLST_Locus': 'NEIS0764', 'UNIPROT': 'Q5F9J6', 'kegg.genes': 'ngo:NGO0397', 'ncbigene': '3283012', 'ncbiprotein': 'YP_207553.1', 'sbo': 'SBO:0000243'	[
103	NGO1238	PATRIC': 'fig|242231.10.peg.1457', 'PUBMLST_Locus': 'NEIS1499', 'UNIPROT': 'Q5F7E0', 'kegg.genes': 'ngo:NGO1238', 'ncbigene': '3282595', 'ncbiprotein': 'YP_208309.1', 'sbo': 'SBO:0000243'	[
104	NGO2149	PATRIC': 'fig|242231.10.peg.2598', 'PUBMLST_Locus': 'NEIS1907', 'UNIPROT': 'Q5F4Z1', 'kegg.genes': 'ngo:NGO2149', 'ncbigene': '3282772', 'ncbiprotein': 'YP_209158.1', 'sbo': 'SBO:0000243'	[
105	NGO2146	PATRIC': 'fig|242231.10.peg.2595', 'PUBMLST_Locus': 'NEIS1910', 'UNIPROT': 'Q5F4Z4', 'kegg.genes': 'ngo:NGO2146', 'ncbigene': '3282775', 'ncbiprotein': 'YP_209155.1', 'sbo': 'SBO:0000243'	[
106	NGO2151	PATRIC': 'fig|242231.10.peg.2600', 'PUBMLST_Locus': 'NEIS1905', 'UNIPROT': 'Q5F4Y9', 'kegg.genes': 'ngo:NGO2151', 'ncbigene': '3282770', 'ncbiprotein': 'YP_209160.1', 'sbo': 'SBO:0000243'	[
107	NGO2143	PATRIC': 'fig|242231.10.peg.2592', 'PUBMLST_Locus': 'NEIS1913', 'UNIPROT': 'Q5F4Z7', 'kegg.genes': 'ngo:NGO2143', 'ncbigene': '3282778', 'ncbiprotein': 'YP_209152.1', 'sbo': 'SBO:0000243'	[
108	NGO2150	PATRIC': 'fig|242231.10.peg.2599', 'PUBMLST_Locus': 'NEIS1906', 'UNIPROT': 'Q5F4Z0', 'kegg.genes': 'ngo:NGO2150', 'ncbigene': '3282771', 'ncbiprotein': 'YP_209159.1', 'sbo': 'SBO:0000243'	[
109	NGO2145	PATRIC': 'fig|242231.10.peg.2594', 'PUBMLST_Locus': 'NEIS1911', 'UNIPROT': 'Q5F4Z5', 'kegg.genes': 'ngo:NGO2145', 'ncbigene': '3282776', 'ncbiprotein': 'YP_209154.1', 'sbo': 'SBO:0000243'	[
110	NGO2147	PATRIC': 'fig|242231.10.peg.2596', 'PUBMLST_Locus': 'NEIS1909', 'UNIPROT': 'Q5F4Z3', 'kegg.genes': 'ngo:NGO2147', 'ncbigene': '3282774', 'ncbiprotein': 'YP_209156.1', 'sbo': 'SBO:0000243'	[
111	NGO2144	PATRIC': 'fig|242231.10.peg.2593', 'PUBMLST_Locus': 'NEIS1912', 'UNIPROT': 'Q5F4Z6', 'kegg.genes': 'ngo:NGO2144', 'ncbigene': '3282777', 'ncbiprotein': 'YP_209153.1', 'sbo': 'SBO:0000243'	[
112	NGO2148	PATRIC': 'fig|242231.10.peg.2597', 'PUBMLST_Locus': 'NEIS1908', 'UNIPROT': 'Q5F4Z2', 'kegg.genes': 'ngo:NGO2148', 'ncbigene': '3282773', 'ncbiprotein': 'YP_209157.1', 'sbo': 'SBO:0000243'	[
113	NGO0813	PATRIC': 'fig|242231.10.peg.961', 'PUBMLST_Locus': 'NEIS1087', 'UNIPROT': 'Q5F8G2', 'kegg.genes': 'ngo:NGO0813', 'ncbigene': '3281938', 'ncbiprotein': 'YP_207937.1', 'sbo': 'SBO:0000243'	BTS4
114	NGO1767	PATRIC': 'fig|242231.10.peg.2117', 'PUBMLST_Locus': '', 'UNIPROT': 'Q5F601', 'kegg.genes': 'ngo:NGO1767', 'ncbigene': '3282549', 'ncbiprotein': 'YP_208798.1', 'sbo': 'SBO:0000243'	CAT
115	NGO0048	PATRIC': 'fig|242231.10.peg.53', 'PUBMLST_Locus': 'NEIS0363', 'UNIPROT': 'Q5FAH2', 'kegg.genes': 'ngo:NGO0048', 'ncbigene': '3282357', 'ncbiprotein': 'YP_207227.1', 'sbo': 'SBO:0000243'	CBPS
116	NGO0053	PATRIC': 'fig|242231.10.peg.58', 'PUBMLST_Locus': 'NEIS0370', 'UNIPROT': 'Q5FAG9', 'kegg.genes': 'ngo:NGO0053', 'ncbigene': '3282335', 'ncbiprotein': 'YP_207230.1', 'sbo': 'SBO:0000243'	CBPS
117	NGO2127	PATRIC': 'fig|242231.10.peg.2574', 'PUBMLST_Locus': 'NEIS1927', 'UNIPROT': '', 'kegg.genes': 'ngo:NGO2127', 'ncbigene': '3282793', 'ncbiprotein': 'YP_209137.1', 'sbo': 'SBO:0000243'	CD2t3pp
118	NGO0440	PATRIC': 'fig|242231.10.peg.527', 'PUBMLST_Locus': 'NEIS0815', 'UNIPROT': 'Q5F9F6', 'kegg.genes': 'ngo:NGO0440', 'ncbigene': '3282196', 'ncbiprotein': 'YP_207593.1', 'sbo': 'SBO:0000243'	CDPMEK
119	NGO0529	PATRIC': 'fig|242231.10.peg.624', 'PUBMLST_Locus': 'NEIS1208', 'UNIPROT': '', 'kegg.genes': 'ngo:NGO0529', 'ncbigene': '3282919', 'ncbiprotein': 'YP_207679.1', 'sbo': 'SBO:0000243'	GLYBt2pp, CHLt2pp
120	NGO1510	PATRIC': 'fig|242231.10.peg.1795', 'PUBMLST_Locus': 'NEIS1705', 'UNIPROT': '', 'kegg.genes': 'ngo:NGO1510', 'ncbigene': '3281542', 'ncbiprotein': 'YP_208560.1', 'sbo': 'SBO:0000243'	CHORM, PPNDH
121	NGO1343	PATRIC': 'fig|242231.10.peg.1579', 'PUBMLST_Locus': 'NEIS2494', 'UNIPROT': 'Q5F744', 'kegg.genes': 'ngo:NGO1343', 'ncbigene': '3282054', 'ncbiprotein': 'YP_208405.1', 'sbo': 'SBO:0000243'	CHORM
122	NGO1331	PATRIC': 'fig|242231.10.peg.1565', 'PUBMLST_Locus': 'NEIS1598', 'UNIPROT': 'Q5F756', 'kegg.genes': 'ngo:NGO1331', 'ncbigene': '3282016', 'ncbiprotein': 'YP_208393.1', 'sbo': 'SBO:0000243'	CHORS
123	NGO0310	PATRIC': 'fig|242231.10.peg.381', 'PUBMLST_Locus': 'NEIS0687', 'UNIPROT': '', 'kegg.genes': 'ngo:NGO0310', 'ncbigene': '3281581', 'ncbiprotein': 'YP_207469.1', 'sbo': 'SBO:0000243'	CHRPL
124	NGO0110	PATRIC': 'fig|242231.10.peg.144', 'PUBMLST_Locus': 'NEIS0427', 'UNIPROT': 'Q5FAB6', 'kegg.genes': 'ngo:NGO0110', 'ncbigene': '3282426', 'ncbiprotein': 'YP_207283.1', 'sbo': 'SBO:0000243'	CITt2pp
125	NGO1195	PATRIC': 'fig|242231.10.peg.1403', 'PUBMLST_Locus': 'NEIS1983', 'UNIPROT': 'Q5F7I2', 'kegg.genes': 'ngo:NGO1195', 'ncbigene': '3282040', 'ncbiprotein': 'YP_208267.1', 'sbo': 'SBO:0000243'	CLt4
126	NGO1467	PATRIC': 'fig|242231.10.peg.1732', 'PUBMLST_Locus': 'NEIS0962', 'UNIPROT': '', 'kegg.genes': 'ngo:NGO1467', 'ncbigene': '3281659', 'ncbiprotein': 'YP_208519.1', 'sbo': 'SBO:0000243'	CLt4
127	NGO0144	PATRIC': 'fig|242231.10.peg.183', 'PUBMLST_Locus': 'NEIS0476', 'UNIPROT': 'Q5FA85', 'kegg.genes': 'ngo:NGO0144', 'ncbigene': '3281301', 'ncbiprotein': 'YP_207314.1', 'sbo': 'SBO:0000243'	MG2t1pp, COBALT2t2pp
128	NGO0234	PATRIC': 'fig|242231.10.peg.290', 'PUBMLST_Locus': 'NEIS0613', 'UNIPROT': 'Q5FA00', 'kegg.genes': 'ngo:NGO0234', 'ncbigene': '3281485', 'ncbiprotein': 'YP_207399.1', 'sbo': 'SBO:0000243'	CPPPGO2
129	NGO1580	PATRIC': 'fig|242231.10.peg.1889', 'PUBMLST_Locus': 'NEIS1786', 'UNIPROT': 'Q5F6H8', 'kegg.genes': 'ngo:NGO1580', 'ncbigene': '3281420', 'ncbiprotein': 'YP_208621.1', 'sbo': 'SBO:0000243'	CPPPGO2
130	NGO0918	PATRIC': 'fig|242231.10.peg.1079', 'PUBMLST_Locus': 'NEIS0930', 'UNIPROT': 'Q5F873', 'kegg.genes': 'ngo:NGO0918', 'ncbigene': '3281236', 'ncbiprotein': 'YP_208026.1', 'sbo': 'SBO:0000243'	CS
131	NGO1212	PATRIC': 'fig|242231.10.peg.1424', 'PUBMLST_Locus': 'NEIS1471', 'UNIPROT': 'Q5F7G6', 'kegg.genes': 'ngo:NGO1212', 'ncbigene': '3281956', 'ncbiprotein': 'YP_208283.1', 'sbo': 'SBO:0000243'	CTPS2
132	NGO0421	PATRIC': 'fig|242231.10.peg.505', 'PUBMLST_Locus': 'NEIS0789', 'UNIPROT': 'Q5F9H3', 'kegg.genes': 'ngo:NGO0421', 'ncbigene': '3282995', 'ncbiprotein': 'YP_207576.1', 'sbo': 'SBO:0000243'	DCTPD, CTPS3
133	NGO0685	PATRIC': 'fig|242231.10.peg.806', 'PUBMLST_Locus': 'NEIS1170', 'UNIPROT': 'Q5F8S5', 'kegg.genes': 'ngo:NGO0685', 'ncbigene': '3281912', 'ncbiprotein': 'YP_207824.1', 'sbo': 'SBO:0000243'	CU1abcpp, CU2abcpp
134	NGO1276	PATRIC': 'fig|242231.10.peg.1497', 'PUBMLST_Locus': 'NEIS2779', 'UNIPROT': 'Q5F7A4', 'kegg.genes': 'ngo:NGO1276', 'ncbigene': '3282097', 'ncbiprotein': 'YP_208345.1', 'sbo': 'SBO:0000243'	NO2R, FEROpp, CU1Opp
135	NGO0579	PATRIC': 'fig|242231.10.peg.684', 'PUBMLST_Locus': 'NEIS1262', 'UNIPROT': 'Q5F927', 'kegg.genes': 'ngo:NGO0579', 'ncbigene': '3282903', 'ncbiprotein': 'YP_207722.1', 'sbo': 'SBO:0000243'	CU2abcpp
136	NGO07395	kegg.genes': 'ngo:NGO07395', 'sbo': 'SBO:0000243'	Cuabcpp
137	NGO1399	PATRIC': 'fig|242231.10.peg.1645', 'PUBMLST_Locus': 'NEIS0521', 'UNIPROT': 'Q5F6Z0', 'kegg.genes': 'ngo:NGO1399', 'ncbigene': '3281242', 'ncbiprotein': 'YP_208459.1', 'sbo': 'SBO:0000243'	Cuabcpp
138	NGO1373	PATRIC': 'fig|242231.10.peg.1616', 'PUBMLST_Locus': 'NEIS1643', 'UNIPROT': 'Q5F716', 'kegg.genes': 'ngo:NGO1373', 'ncbigene': '3282491', 'ncbiprotein': 'YP_208433.1', 'sbo': 'SBO:0000243'	CYOX
139	NGO0101	PATRIC': 'fig|242231.10.peg.134', 'PUBMLST_Locus': 'NEIS0416', 'UNIPROT': 'Q5FAC5', 'kegg.genes': 'ngo:NGO0101', 'ncbigene': '3282451', 'ncbiprotein': 'YP_207274.1', 'sbo': 'SBO:0000243'	UCYR, CYOX
140	NGO1374	PATRIC': 'fig|242231.10.peg.1617', 'PUBMLST_Locus': 'NEIS1645', 'UNIPROT': 'Q5F715', 'kegg.genes': 'ngo:NGO1374', 'ncbigene': '3281484', 'ncbiprotein': 'YP_208434.1', 'sbo': 'SBO:0000243'	CYOX
141	NGO1080	PATRIC': 'fig|242231.10.peg.1268', 'PUBMLST_Locus': 'NEIS0900', 'UNIPROT': 'Q5F7U0', 'kegg.genes': 'ngo:NGO1080', 'ncbigene': '3281435', 'ncbiprotein': 'YP_208159.1', 'sbo': 'SBO:0000243'	UCYR, CYOX
142	NGO1371	PATRIC': 'fig|242231.10.peg.1614', 'PUBMLST_Locus': '', 'UNIPROT': '', 'kegg.genes': 'ngo:NGO1371', 'ncbigene': '3282544', 'ncbiprotein': 'YP_208431.1', 'sbo': 'SBO:0000243'	CYOX
143	NGO0340	PATRIC': 'fig|242231.10.peg.413', 'PUBMLST_Locus': 'NEIS0715', 'UNIPROT': 'Q5F9Q2', 'kegg.genes': 'ngo:NGO0340', 'ncbigene': '3281741', 'ncbiprotein': 'YP_207497.1', 'sbo': 'SBO:0000243'	CYSS, TSULST
144	NGO0293	PATRIC': 'fig|242231.10.peg.364', 'PUBMLST_Locus': 'NEIS0669', 'UNIPROT': 'Q5F9U6', 'kegg.genes': 'ngo:NGO0293', 'ncbigene': '3281650', 'ncbiprotein': 'YP_207453.1', 'sbo': 'SBO:0000243'	CYTCS
145	NGO0605	PATRIC': 'fig|242231.10.peg.716', 'PUBMLST_Locus': 'NEIS1237', 'UNIPROT': 'Q5F904', 'kegg.genes': 'ngo:NGO0605', 'ncbigene': '3281500', 'ncbiprotein': 'YP_207745.1', 'sbo': 'SBO:0000243'	CYTK2, UMPK, CYTK1
146	NGO1808	PATRIC': 'fig|242231.10.peg.2169', 'PUBMLST_Locus': 'NEIS0166', 'UNIPROT': 'Q5F5W1', 'kegg.genes': 'ngo:NGO1808', 'ncbigene': '3282307', 'ncbiprotein': 'YP_208838.1', 'sbo': 'SBO:0000243'	DAAD
147	NGO1216	PATRIC': 'fig|242231.10.peg.1429', 'PUBMLST_Locus': 'NEIS1475', 'UNIPROT': 'Q5F7G2', 'kegg.genes': 'ngo:NGO1216', 'ncbigene': '3281842', 'ncbiprotein': 'YP_208287.1', 'sbo': 'SBO:0000243'	DAGK140, DAGK180, DAGK141, DAGK160, DAGK120
148	NGO1798	PATRIC': 'fig|242231.10.peg.2158', 'PUBMLST_Locus': 'NEIS0176', 'UNIPROT': 'Q5F5X1', 'kegg.genes': 'ngo:NGO1798', 'ncbigene': '3282424', 'ncbiprotein': 'YP_208828.1', 'sbo': 'SBO:0000243'	DASYN180, DASYN161a, DASYN140, DASYN181, DASYN160, DAGK181, DASYN120, DASYN141
149	NGO2098	PATRIC': 'fig|242231.10.peg.2539', 'PUBMLST_Locus': 'NEIS1952', 'UNIPROT': 'Q5F538', 'kegg.genes': 'ngo:NGO2098', 'ncbigene': '3282819', 'ncbiprotein': 'YP_209111.1', 'sbo': 'SBO:0000243'	DAPDC
150	NGO0338	PATRIC': 'fig|242231.10.peg.411', 'PUBMLST_Locus': 'NEIS0713', 'UNIPROT': 'Q5F9Q4', 'kegg.genes': 'ngo:NGO0338', 'ncbigene': '3281778', 'ncbiprotein': 'YP_207495.1', 'sbo': 'SBO:0000243'	DAPE
151	NGO0704	PATRIC': 'fig|242231.10.peg.832', 'PUBMLST_Locus': 'NEIS1157', 'UNIPROT': '', 'kegg.genes': 'ngo:NGO0704', 'ncbigene': '3281990', 'ncbiprotein': 'YP_207840.1', 'sbo': 'SBO:0000243'	GTPCII2, DB4PS
152	NGO0309	PATRIC': 'fig|242231.10.peg.380', 'PUBMLST_Locus': 'NEIS0686', 'UNIPROT': 'Q5F9T1', 'kegg.genes': 'ngo:NGO0309', 'ncbigene': '3281703', 'ncbiprotein': 'YP_207468.1', 'sbo': 'SBO:0000243'	DBTS
153	NGO10090	kegg.genes': 'ngo:NGO10090', 'sbo': 'SBO:0000243'	OCDCEAtexi, OCDCAtexi, HDCEAtexi, TTDCEAtexi, TTDCAtexi, HDCAtexi, DDCAtexi
154	NGO1695	PATRIC': 'fig|242231.10.peg.2021', 'PUBMLST_Locus': 'NEIS1874', 'UNIPROT': 'Q5F668', 'kegg.genes': 'ngo:NGO1695', 'ncbigene': '3281208', 'ncbiprotein': 'YP_208731.1', 'sbo': 'SBO:0000243'	DDPA
155	NGO0713	PATRIC': 'fig|242231.10.peg.848', 'PUBMLST_Locus': 'NEIS1333', 'UNIPROT': 'Q5F8Q4', 'kegg.genes': 'ngo:NGO0713', 'ncbigene': '3282885', 'ncbiprotein': 'YP_207845.1', 'sbo': 'SBO:0000243'	DDPGA, EDA, DDPGALA
156	NGO1310	PATRIC': 'fig|242231.10.peg.1541', 'PUBMLST_Locus': 'NEIS1579', 'UNIPROT': 'Q5F775', 'kegg.genes': 'ngo:NGO1310', 'ncbigene': '3281823', 'ncbiprotein': 'YP_208374.1', 'sbo': 'SBO:0000243'	DGK1, GK1
157	NGO0809	PATRIC': 'fig|242231.10.peg.958', 'PUBMLST_Locus': 'NEIS1090', 'UNIPROT': 'Q5F8G6', 'kegg.genes': 'ngo:NGO0809', 'ncbigene': '3281902', 'ncbiprotein': 'YP_207933.1', 'sbo': 'SBO:0000243'	DHAD1, DHAD2
158	NGO1781	PATRIC': 'fig|242231.10.peg.2138', 'PUBMLST_Locus': 'NEIS0195', 'UNIPROT': 'Q5F5Y7', 'kegg.genes': 'ngo:NGO1781', 'ncbigene': '3282515', 'ncbiprotein': 'YP_208812.1', 'sbo': 'SBO:0000243'	DHDPRy
159	NGO0947	PATRIC': 'fig|242231.10.peg.1108', 'PUBMLST_Locus': 'NEIS0907', 'UNIPROT': 'Q5F849', 'kegg.genes': 'ngo:NGO0947', 'ncbigene': '3281803', 'ncbiprotein': 'YP_208050.1', 'sbo': 'SBO:0000243'	DHDPS
160	NGO1694	PATRIC': 'fig|242231.10.peg.2020', 'PUBMLST_Locus': 'NEIS1873', 'UNIPROT': 'Q5F669', 'kegg.genes': 'ngo:NGO1694', 'ncbigene': '3281193', 'ncbiprotein': 'YP_208730.1', 'sbo': 'SBO:0000243'	DHFR
161	NGO0266	PATRIC': 'fig|242231.10.peg.331', 'PUBMLST_Locus': 'NEIS0644', 'UNIPROT': 'Q5F9X0', 'kegg.genes': 'ngo:NGO0266', 'ncbigene': '3281551', 'ncbiprotein': 'YP_207429.1', 'sbo': 'SBO:0000243'	DHFS
162	NGO0857	PATRIC': 'fig|242231.10.peg.1011', 'PUBMLST_Locus': 'NEIS1027', 'UNIPROT': 'Q5F8C8', 'kegg.genes': 'ngo:NGO0857', 'ncbigene': '3282152', 'ncbiprotein': 'YP_207971.1', 'sbo': 'SBO:0000243'	DHPTPE, DHNPA2
163	NGO1761	PATRIC': 'fig|242231.10.peg.2108', 'PUBMLST_Locus': 'NEIS0218', 'UNIPROT': 'Q5F605', 'kegg.genes': 'ngo:NGO1761', 'ncbigene': '3281087', 'ncbiprotein': 'YP_208794.1', 'sbo': 'SBO:0000243'	DHORD2
164	NGO0255	PATRIC': 'fig|242231.10.peg.314', 'PUBMLST_Locus': 'NEIS0633', 'UNIPROT': 'Q5F9Y1', 'kegg.genes': 'ngo:NGO0255', 'ncbigene': '3281552', 'ncbiprotein': 'YP_207418.1', 'sbo': 'SBO:0000243'	DHORTS
165	NGO1342	PATRIC': 'fig|242231.10.peg.1578', 'PUBMLST_Locus': '', 'UNIPROT': 'Q5F745', 'kegg.genes': 'ngo:NGO1342', 'ncbigene': '3282050', 'ncbiprotein': 'YP_208404.1', 'sbo': 'SBO:0000243'	DHPS3, DHPS2
166	NGO0092	PATRIC': 'fig|242231.10.peg.120', 'PUBMLST_Locus': 'NEIS0406', 'UNIPROT': 'Q5FAD4', 'kegg.genes': 'ngo:NGO0092', 'ncbigene': '3282137', 'ncbiprotein': 'YP_207265.1', 'sbo': 'SBO:0000243'	DHQS
167	NGO0740	PATRIC': 'fig|242231.10.peg.881', 'PUBMLST_Locus': 'NEIS1383', 'UNIPROT': 'Q5F8N0', 'kegg.genes': 'ngo:NGO0740', 'ncbigene': '3281808', 'ncbiprotein': 'YP_207869.1', 'sbo': 'SBO:0000243'	DHQTi
168	NGO1361	PATRIC': 'fig|242231.10.peg.1602', 'PUBMLST_Locus': '', 'UNIPROT': '', 'kegg.genes': 'ngo:NGO1361', 'ncbigene': '3282487', 'ncbiprotein': 'YP_208421.1', 'sbo': 'SBO:0000243'	[
169	NGO1449	PATRIC': 'fig|242231.10.peg.1706', 'PUBMLST_Locus': 'NEIS0482', 'UNIPROT': 'Q5F6U6', 'kegg.genes': 'ngo:NGO1449', 'ncbigene': '3281635', 'ncbiprotein': 'YP_208503.1', 'sbo': 'SBO:0000243'	GLYCLTt2rpp, LLACt3pp, DLACt2pp
170	NGO1735	PATRIC': 'fig|242231.10.peg.2074', 'PUBMLST_Locus': 'NEIS0255', 'UNIPROT': 'Q5F631', 'kegg.genes': 'ngo:NGO1735', 'ncbigene': '3281265', 'ncbiprotein': 'YP_208768.1', 'sbo': 'SBO:0000243'	DMATT, GRTT
171	NGO0072	PATRIC': 'fig|242231.10.peg.93', 'PUBMLST_Locus': 'NEIS0385', 'UNIPROT': 'Q5FAF2', 'kegg.genes': 'ngo:NGO0072', 'ncbigene': '3282290', 'ncbiprotein': 'YP_207247.1', 'sbo': 'SBO:0000243'	IPDPS, DMPPS
172	NGO2074	PATRIC': 'fig|242231.10.peg.2512', 'PUBMLST_Locus': 'NEIS2009', 'UNIPROT': 'Q5F562', 'kegg.genes': 'ngo:NGO2074', 'ncbigene': '3282843', 'ncbiprotein': 'YP_209087.1', 'sbo': 'SBO:0000243'	DMQMT, OHPHM
173	NGO1671	PATRIC': 'fig|242231.10.peg.1992', 'PUBMLST_Locus': 'NEIS1841', 'UNIPROT': '', 'kegg.genes': 'ngo:NGO1671', 'ncbigene': '3281272', 'ncbiprotein': 'YP_208708.1', 'sbo': 'SBO:0000243'	DPCOAK
174	NGO1923	PATRIC': 'fig|242231.10.peg.2319', 'PUBMLST_Locus': 'NEIS2144', 'UNIPROT': 'Q5F5K1', 'kegg.genes': 'ngo:NGO1923', 'ncbigene': '3282855', 'ncbiprotein': 'YP_208948.1', 'sbo': 'SBO:0000243'	METSOXR2, DSBDR, METSOXR1, THIORDXi
175	NGO0978	PATRIC': 'fig|242231.10.peg.1147', 'PUBMLST_Locus': 'NEIS1448', 'UNIPROT': '', 'kegg.genes': 'ngo:NGO0978', 'ncbigene': '3282871', 'ncbiprotein': 'YP_208076.1', 'sbo': 'SBO:0000243'	TDSR1, DSBDR, TDSR2
176	NGO0239	PATRIC': 'fig|242231.10.peg.296', 'PUBMLST_Locus': 'NEIS0619', 'UNIPROT': 'Q5F9Z5', 'kegg.genes': 'ngo:NGO0239', 'ncbigene': '3281463', 'ncbiprotein': 'YP_207404.1', 'sbo': 'SBO:0000243'	DTMPK, URIDK2r
177	NGO0459	PATRIC': 'fig|242231.10.peg.550', 'PUBMLST_Locus': 'NEIS0833', 'UNIPROT': 'Q5F9E0', 'kegg.genes': 'ngo:NGO0459', 'ncbigene': '3282986', 'ncbiprotein': 'YP_207609.1', 'sbo': 'SBO:0000243'	DUTPDP
178	NGO1799	PATRIC': 'fig|242231.10.peg.2159', 'PUBMLST_Locus': 'NEIS0175', 'UNIPROT': 'Q5F5X0', 'kegg.genes': 'ngo:NGO1799', 'ncbigene': '3282430', 'ncbiprotein': 'YP_208829.1', 'sbo': 'SBO:0000243'	DXPRIi
179	NGO0036	PATRIC': 'fig|242231.10.peg.36', 'PUBMLST_Locus': 'NEIS0352', 'UNIPROT': 'Q5FAI2', 'kegg.genes': 'ngo:NGO0036', 'ncbigene': '3281875', 'ncbiprotein': 'YP_207217.1', 'sbo': 'SBO:0000243'	DXPS
180	NGO1666	PATRIC': 'fig|242231.10.peg.1986', 'PUBMLST_Locus': 'NEIS1834', 'UNIPROT': 'Q5F696', 'kegg.genes': 'ngo:NGO1666', 'ncbigene': '3281284', 'ncbiprotein': 'YP_208703.1', 'sbo': 'SBO:0000243'	EAR100x, EAR80x, EAR181x, EAR161a, EAR140x, EAR141x, EAR60x, EAR180x, EAR160x, EAR120x, EAR40x, EAR161x, EAR121x
181	NGO0714	PATRIC': 'fig|242231.10.peg.849', 'PUBMLST_Locus': 'NEIS1332', 'UNIPROT': 'Q5F8Q3', 'kegg.genes': 'ngo:NGO0714', 'ncbigene': '3282884', 'ncbiprotein': 'YP_207846.1', 'sbo': 'SBO:0000243'	EDD
182	NGO0105	PATRIC': 'fig|242231.10.peg.138', 'PUBMLST_Locus': 'NEIS0421', 'UNIPROT': '', 'kegg.genes': 'ngo:NGO0105', 'ncbigene': '3282380', 'ncbiprotein': 'YP_207278.1', 'sbo': 'SBO:0000243'	EDTXS1, G1PACT
183	NGO0154	PATRIC': 'fig|242231.10.peg.198', 'PUBMLST_Locus': '', 'UNIPROT': '', 'kegg.genes': 'ngo:NGO0154', 'ncbigene': '3281330', 'ncbiprotein': 'YP_207324.1', 'sbo': 'SBO:0000243'	EDTXS1
184	NGO2165	PATRIC': 'fig|242231.10.peg.2615', 'PUBMLST_Locus': 'NEIS0304', 'UNIPROT': 'Q5F4X8', 'kegg.genes': 'ngo:NGO2165', 'ncbigene': '3282759', 'ncbiprotein': 'YP_209171.1', 'sbo': 'SBO:0000243'	EDTXS2
185	NGO0617	PATRIC': 'fig|242231.10.peg.731', 'PUBMLST_Locus': 'NEIS1220', 'UNIPROT': 'Q5F8Z2', 'kegg.genes': 'ngo:NGO0617', 'ncbigene': '3282141', 'ncbiprotein': 'YP_207757.1', 'sbo': 'SBO:0000243'	ENO
186	NGO1312	PATRIC': 'fig|242231.10.peg.1543', 'PUBMLST_Locus': 'NEIS1581', 'UNIPROT': '', 'kegg.genes': 'ngo:NGO1312', 'ncbigene': '3281860', 'ncbiprotein': 'YP_208376.1', 'sbo': 'SBO:0000243'	R5PP, F6PP, G6PP
187	NGO0530	PATRIC': 'fig|242231.10.peg.625', 'PUBMLST_Locus': 'NEIS1207', 'UNIPROT': 'Q5F969', 'kegg.genes': 'ngo:NGO0530', 'ncbigene': '3282918', 'ncbiprotein': 'YP_207680.1', 'sbo': 'SBO:0000243'	FACOAL80t2pp, FACOAL100t2pp, FACOAL181t2pp, FACOAL140t2pp, FACOAL60t2pp, FACOAL120t2pp, FACOAL141t2pp, FACOAL161t2pp, FACOAL180t2pp, FACOAL160t2pp
188	NGO0034	PATRIC': 'fig|242231.10.peg.34', 'PUBMLST_Locus': 'NEIS0350', 'UNIPROT': 'Q5FAI4', 'kegg.genes': 'ngo:NGO0034', 'ncbigene': '3282170', 'ncbiprotein': 'YP_207215.1', 'sbo': 'SBO:0000243'	FBA
189	NGO0862	PATRIC': 'fig|242231.10.peg.1017', 'PUBMLST_Locus': 'NEIS1022', 'UNIPROT': 'Q5F8C3', 'kegg.genes': 'ngo:NGO0862', 'ncbigene': '3282373', 'ncbiprotein': 'YP_207976.1', 'sbo': 'SBO:0000243'	FBP
190	NGO0217	PATRIC': 'fig|242231.10.peg.269', 'PUBMLST_Locus': 'NEIS0578', 'UNIPROT': 'Q5FA17', 'kegg.genes': 'ngo:NGO0217', 'ncbigene': '3281438', 'ncbiprotein': 'YP_207382.1', 'sbo': 'SBO:0000243'	FE3abcpp1, TFFE
191	NGO0215	PATRIC': 'fig|242231.10.peg.267', 'PUBMLST_Locus': 'NEIS0576', 'UNIPROT': 'Q5FA19', 'kegg.genes': 'ngo:NGO0215', 'ncbigene': '3281434', 'ncbiprotein': 'YP_207380.1', 'sbo': 'SBO:0000243'	FE3abcpp1, TFFE
192	NGO0216	PATRIC': 'fig|242231.10.peg.268', 'PUBMLST_Locus': 'NEIS0577', 'UNIPROT': '', 'kegg.genes': 'ngo:NGO0216', 'ncbigene': '3281381', 'ncbiprotein': 'YP_207381.1', 'sbo': 'SBO:0000243'	FE3abcpp1, TFFE
193	NGO0068	PATRIC': 'fig|242231.10.peg.83', 'PUBMLST_Locus': 'NEIS0382', 'UNIPROT': '', 'kegg.genes': 'ngo:NGO0068', 'ncbigene': '3282316', 'ncbiprotein': 'YP_207243.1', 'sbo': 'SBO:0000243'	FMNAT, RBFK
194	NGO0656	PATRIC': 'fig|242231.10.peg.774', 'PUBMLST_Locus': 'NEIS1297', 'UNIPROT': 'Q5F8V4', 'kegg.genes': 'ngo:NGO0656', 'ncbigene': '3282508', 'ncbiprotein': 'YP_207795.1', 'sbo': 'SBO:0000243'	FORtpp
195	NGO1029	PATRIC': 'fig|242231.10.peg.1203', 'PUBMLST_Locus': 'NEIS1396', 'UNIPROT': 'Q5F7Y2', 'kegg.genes': 'ngo:NGO1029', 'ncbigene': '3282108', 'ncbiprotein': 'YP_208117.1', 'sbo': 'SBO:0000243'	FUM
196	NGO0893	PATRIC': 'fig|242231.10.peg.1049', 'PUBMLST_Locus': 'NEIS0985', 'UNIPROT': 'Q5F895', 'kegg.genes': 'ngo:NGO0893', 'ncbigene': '3281219', 'ncbiprotein': 'YP_208004.1', 'sbo': 'SBO:0000243'	FUMR
197	NGO2053	PATRIC': 'fig|242231.10.peg.2476', 'PUBMLST_Locus': 'NEIS0015', 'UNIPROT': 'Q5F577', 'kegg.genes': 'ngo:NGO2053', 'ncbigene': '3282732', 'ncbiprotein': 'YP_209072.1', 'sbo': 'SBO:0000243'	UAGDP, G1PACT
198	NGO1898	PATRIC': 'fig|242231.10.peg.2281', 'PUBMLST_Locus': 'NEIS0046', 'UNIPROT': 'Q5F5M3', 'kegg.genes': 'ngo:NGO1898', 'ncbigene': '3282292', 'ncbiprotein': 'YP_208926.1', 'sbo': 'SBO:0000243'	G1PTT
199	NGO0040	PATRIC': 'fig|242231.10.peg.42', 'PUBMLST_Locus': 'NEIS0354', 'UNIPROT': 'Q5FAH9', 'kegg.genes': 'ngo:NGO0040', 'ncbigene': '3282386', 'ncbiprotein': 'YP_207220.1', 'sbo': 'SBO:0000243'	G1SAT
200	NGO2021	PATRIC': 'fig|242231.10.peg.2436', 'PUBMLST_Locus': 'NEIS2041', 'UNIPROT': 'Q5F5A8', 'kegg.genes': 'ngo:NGO2021', 'ncbigene': '3282726', 'ncbiprotein': 'YP_209041.1', 'sbo': 'SBO:0000243'	G3PD2
201	NGO0850	PATRIC': 'fig|242231.10.peg.1005', 'PUBMLST_Locus': 'NEIS1032', 'UNIPROT': 'Q5F8D3', 'kegg.genes': 'ngo:NGO0850', 'ncbigene': '3282227', 'ncbiprotein': 'YP_207966.1', 'sbo': 'SBO:0000243'	G5SD
202	NGO0715	PATRIC': 'fig|242231.10.peg.851', 'PUBMLST_Locus': 'NEIS1331', 'UNIPROT': 'Q5F8Q2', 'kegg.genes': 'ngo:NGO0715', 'ncbigene': '3282883', 'ncbiprotein': 'YP_207847.1', 'sbo': 'SBO:0000243'	G6PDH2r
203	NGO2159	PATRIC': 'fig|242231.10.peg.2608', 'PUBMLST_Locus': '', 'UNIPROT': 'Q5F4Y4', 'kegg.genes': 'ngo:NGO2159', 'ncbigene': '3282765', 'ncbiprotein': 'YP_209165.1', 'sbo': 'SBO:0000243'	GALT1
204	NGO2156	PATRIC': 'fig|242231.10.peg.2604', 'PUBMLST_Locus': '', 'UNIPROT': 'Q5F4Y6', 'kegg.genes': 'ngo:NGO2156', 'ncbigene': '3282767', 'ncbiprotein': 'YP_209163.1', 'sbo': 'SBO:0000243'	GALT2
205	NGO0142	PATRIC': 'fig|242231.10.peg.180', 'PUBMLST_Locus': 'NEIS0474', 'UNIPROT': '', 'kegg.genes': 'ngo:NGO0142', 'ncbigene': '3281278', 'ncbiprotein': 'YP_207312.1', 'sbo': 'SBO:0000243'	GLCtpp, GALt2pp
206	NGO0220	PATRIC': 'fig|242231.10.peg.272', 'PUBMLST_Locus': '', 'UNIPROT': 'Q5FA14', 'kegg.genes': 'ngo:NGO0220', 'ncbigene': '3281452', 'ncbiprotein': 'YP_207385.1', 'sbo': 'SBO:0000243'	GALUi
207	NGO1776	PATRIC': 'fig|242231.10.peg.2133', 'PUBMLST_Locus': 'NEIS0199', 'UNIPROT': 'Q5F5Z2', 'kegg.genes': 'ngo:NGO1776', 'ncbigene': '3282461', 'ncbiprotein': 'YP_208807.1', 'sbo': 'SBO:0000243'	GAPD1
208	NGO1931	PATRIC': 'fig|242231.10.peg.2327', 'PUBMLST_Locus': 'NEIS2137', 'UNIPROT': 'Q5F5J3', 'kegg.genes': 'ngo:NGO1931', 'ncbigene': '3282688', 'ncbiprotein': 'YP_208956.1', 'sbo': 'SBO:0000243'	GAPD2
209	NGO1224	PATRIC': 'fig|242231.10.peg.1439', 'PUBMLST_Locus': 'NEIS1486', 'UNIPROT': 'Q5F7F4', 'kegg.genes': 'ngo:NGO1224', 'ncbigene': '3281934', 'ncbiprotein': 'YP_208295.1', 'sbo': 'SBO:0000243'	GARFT2, GART, GARFT1
210	NGO2114	kegg.genes': 'ngo:NGO2114', 'sbo': 'SBO:0000243'	LCADi, GCALDD
211	NGO1308	PATRIC': 'fig|242231.10.peg.1539', 'PUBMLST_Locus': 'NEIS1577', 'UNIPROT': 'Q5F777', 'kegg.genes': 'ngo:NGO1308', 'ncbigene': '3281878', 'ncbiprotein': 'YP_208372.1', 'sbo': 'SBO:0000243'	PPGPPDP, GDPDPK
212	NGO2045	PATRIC': 'fig|242231.10.peg.2465', 'PUBMLST_Locus': 'NEIS0008', 'UNIPROT': 'Q5F584', 'kegg.genes': 'ngo:NGO2045', 'ncbigene': '3282702', 'ncbiprotein': 'YP_209065.1', 'sbo': 'SBO:0000243'	GF6PTA
213	NGO0197	PATRIC': 'fig|242231.10.peg.244', 'PUBMLST_Locus': 'NEIS0556', 'UNIPROT': '', 'kegg.genes': 'ngo:NGO0197', 'ncbigene': '3281682', 'ncbiprotein': 'YP_207362.1', 'sbo': 'SBO:0000243'	GGPTRCO
214	NGO0866	PATRIC': 'fig|242231.10.peg.1022', 'PUBMLST_Locus': 'NEIS1017', 'UNIPROT': 'Q5F8C0', 'kegg.genes': 'ngo:NGO0866', 'ncbigene': '3281886', 'ncbiprotein': 'YP_207979.1', 'sbo': 'SBO:0000243'	GHMT2r
215	NGO2016	PATRIC': 'fig|242231.10.peg.2431', 'PUBMLST_Locus': 'NEIS2045', 'UNIPROT': 'Q5F5B3', 'kegg.genes': 'ngo:NGO2016', 'ncbigene': '3282696', 'ncbiprotein': 'YP_209036.1', 'sbo': 'SBO:0000243'	GLCNt2rpp
216	NGO2077	PATRIC': 'fig|242231.10.peg.2515', 'PUBMLST_Locus': 'NEIS2006', 'UNIPROT': 'Q5F559', 'kegg.genes': 'ngo:NGO2077', 'ncbigene': '3282840', 'ncbiprotein': 'YP_209090.1', 'sbo': 'SBO:0000243'	GLCNt2rpp
217	NGO1353	PATRIC': 'fig|242231.10.peg.1592', 'PUBMLST_Locus': 'NEIS1618', 'UNIPROT': '', 'kegg.genes': 'ngo:NGO1353', 'ncbigene': '3282492', 'ncbiprotein': 'YP_208414.1', 'sbo': 'SBO:0000243'	GLCTR1
218	NGO1600	PATRIC': 'fig|242231.10.peg.1915', 'PUBMLST_Locus': 'NEIS1809', 'UNIPROT': 'Q5F6F9', 'kegg.genes': 'ngo:NGO1600', 'ncbigene': '3281610', 'ncbiprotein': 'YP_208640.1', 'sbo': 'SBO:0000243'	GLNS
219	NGO0849	kegg.genes': 'ngo:NGO0849', 'sbo': 'SBO:0000243'	GLU5K
220	NGO0680	PATRIC': 'fig|242231.10.peg.801', 'PUBMLST_Locus': 'NEIS1175', 'UNIPROT': '', 'kegg.genes': 'ngo:NGO0680', 'ncbigene': '3281805', 'ncbiprotein': 'YP_207819.1', 'sbo': 'SBO:0000243'	GLUCYS
221	NGO1358	PATRIC': 'fig|242231.10.peg.1599', 'PUBMLST_Locus': 'NEIS1625', 'UNIPROT': 'Q5F731', 'kegg.genes': 'ngo:NGO1358', 'ncbigene': '3282370', 'ncbiprotein': 'YP_208418.1', 'sbo': 'SBO:0000243'	GLUDy1
222	NGO0263	PATRIC': 'fig|242231.10.peg.327', 'PUBMLST_Locus': 'NEIS0641', 'UNIPROT': 'Q5F9X3', 'kegg.genes': 'ngo:NGO0263', 'ncbigene': '3281534', 'ncbiprotein': 'YP_207426.1', 'sbo': 'SBO:0000243'	GLUPRT
223	NGO1500	PATRIC': 'fig|242231.10.peg.1785', 'PUBMLST_Locus': 'NEIS1692', 'UNIPROT': 'Q5F6P9', 'kegg.genes': 'ngo:NGO1500', 'ncbigene': '3281584', 'ncbiprotein': 'YP_208550.1', 'sbo': 'SBO:0000243'	GLUR
224	NGO1368	PATRIC': 'fig|242231.10.peg.1609', 'PUBMLST_Locus': 'NEIS1637', 'UNIPROT': 'Q5F721', 'kegg.genes': 'ngo:NGO1368', 'ncbigene': '3281186', 'ncbiprotein': 'YP_208428.1', 'sbo': 'SBO:0000243'	GLUt1pp
225	NGO1890	PATRIC': 'fig|242231.10.peg.2271', 'PUBMLST_Locus': 'NEIS0069', 'UNIPROT': 'Q5F5N0', 'kegg.genes': 'ngo:NGO1890', 'ncbigene': '3282270', 'ncbiprotein': 'YP_208919.1', 'sbo': 'SBO:0000243'	GLUt2pp
226	NGO1403	PATRIC': 'fig|242231.10.peg.1653', 'PUBMLST_Locus': 'NEIS0518', 'UNIPROT': 'Q9ZHD6', 'kegg.genes': 'ngo:NGO1403', 'ncbigene': '3281230', 'ncbiprotein': 'YP_208460.1', 'sbo': 'SBO:0000243'	GLUTRR
227	NGO1926	PATRIC': 'fig|242231.10.peg.2322', 'PUBMLST_Locus': 'NEIS2141', 'UNIPROT': 'Q5F5J8', 'kegg.genes': 'ngo:NGO1926', 'ncbigene': '3282693', 'ncbiprotein': 'YP_208951.1', 'sbo': 'SBO:0000243'	GLUTRS
228	NGO1406	PATRIC': 'fig|242231.10.peg.1657', 'PUBMLST_Locus': 'NEIS0516', 'UNIPROT': 'Q5F6Y6', 'kegg.genes': 'ngo:NGO1406', 'ncbigene': '3281180', 'ncbiprotein': 'YP_208463.1', 'sbo': 'SBO:0000243'	GLYCL, FOMETRi
229	NGO2043	PATRIC': 'fig|242231.10.peg.2463', 'PUBMLST_Locus': '', 'UNIPROT': 'Q5F586', 'kegg.genes': 'ngo:NGO2043', 'ncbigene': '3282704', 'ncbiprotein': 'YP_209063.1', 'sbo': 'SBO:0000243'	GLYCLTDy, HPYRRx, GLYCLTDx, HPYRRy
230	NGO1187	PATRIC': 'fig|242231.10.peg.1394', 'PUBMLST_Locus': 'NEIS1973', 'UNIPROT': 'Q5F7J0', 'kegg.genes': 'ngo:NGO1187', 'ncbigene': '3281978', 'ncbiprotein': 'YP_208259.1', 'sbo': 'SBO:0000243'	GLYOX, HPA3MO
231	NGO2000	PATRIC': 'fig|242231.10.peg.2412', 'PUBMLST_Locus': 'NEIS2055', 'UNIPROT': 'Q5F5C9', 'kegg.genes': 'ngo:NGO2000', 'ncbigene': '3282624', 'ncbiprotein': 'YP_209020.1', 'sbo': 'SBO:0000243'	GMHEPAT, GMHEPK
232	NGO2070	PATRIC': 'fig|242231.10.peg.2508', 'PUBMLST_Locus': 'NEIS2014', 'UNIPROT': 'Q5F566', 'kegg.genes': 'ngo:NGO2070', 'ncbigene': '3282847', 'ncbiprotein': 'YP_209083.1', 'sbo': 'SBO:0000243'	GMHEPPA
233	NGO2164	PATRIC': 'fig|242231.10.peg.2614', 'PUBMLST_Locus': 'NEIS0303', 'UNIPROT': 'Q5F4X9', 'kegg.genes': 'ngo:NGO2164', 'ncbigene': '3282760', 'ncbiprotein': 'YP_209170.1', 'sbo': 'SBO:0000243'	GMPS2
234	NGO1354	PATRIC': 'fig|242231.10.peg.1593', 'PUBMLST_Locus': 'NEIS1619', 'UNIPROT': 'Q5F734', 'kegg.genes': 'ngo:NGO1354', 'ncbigene': '3282072', 'ncbiprotein': 'YP_208415.1', 'sbo': 'SBO:0000243'	GNAT1
235	NGO2158	PATRIC': 'fig|242231.10.peg.2607', 'PUBMLST_Locus': '', 'UNIPROT': 'Q5F4Y5', 'kegg.genes': 'ngo:NGO2158', 'ncbigene': '3282766', 'ncbiprotein': 'YP_209164.1', 'sbo': 'SBO:0000243'	GNAT2
236	NGO1914	PATRIC': 'fig|242231.10.peg.2309', 'PUBMLST_Locus': 'NEIS2153', 'UNIPROT': 'Q5F5L0', 'kegg.genes': 'ngo:NGO1914', 'ncbigene': '3282280', 'ncbiprotein': 'YP_208939.1', 'sbo': 'SBO:0000243'	GND
237	NGO2076	PATRIC': 'fig|242231.10.peg.2514', 'PUBMLST_Locus': 'NEIS2007', 'UNIPROT': 'Q5F560', 'kegg.genes': 'ngo:NGO2076', 'ncbigene': '3282841', 'ncbiprotein': 'YP_209089.1', 'sbo': 'SBO:0000243'	GNK
238	NGO1217	PATRIC': 'fig|242231.10.peg.1431', 'PUBMLST_Locus': 'NEIS1477', 'UNIPROT': '', 'kegg.genes': 'ngo:NGO1217', 'ncbigene': '3281935', 'ncbiprotein': 'YP_208288.1', 'sbo': 'SBO:0000243'	GTHS
239	NGO1134	PATRIC': 'fig|242231.10.peg.1329', 'PUBMLST_Locus': 'NEIS1155', 'UNIPROT': 'Q5F7N6', 'kegg.genes': 'ngo:NGO1134', 'ncbigene': '3282140', 'ncbiprotein': 'YP_208213.1', 'sbo': 'SBO:0000243'	GTPCII2
240	NGO1041	PATRIC': 'fig|242231.10.peg.1219', 'PUBMLST_Locus': 'NEIS1405', 'UNIPROT': 'Q5F7X4', 'kegg.genes': 'ngo:NGO1041', 'ncbigene': '3282578', 'ncbiprotein': 'YP_208125.1', 'sbo': 'SBO:0000243'	GTPDPDP, PPA, PPA2
241	NGO1382	PATRIC': 'fig|242231.10.peg.1625', 'PUBMLST_Locus': 'NEIS1655', 'UNIPROT': 'Q5F707', 'kegg.genes': 'ngo:NGO1382', 'ncbigene': '3281790', 'ncbiprotein': 'YP_208442.1', 'sbo': 'SBO:0000243'	GTPDPK
242	NGO2035	PATRIC': 'fig|242231.10.peg.2450', 'PUBMLST_Locus': 'NEIS2027', 'UNIPROT': 'Q5F594', 'kegg.genes': 'ngo:NGO2035', 'ncbigene': '3282712', 'ncbiprotein': 'YP_209055.1', 'sbo': 'SBO:0000243'	XPPT, XPRT, HXPRT, GUAPRT
243	NGO0312	PATRIC': 'fig|242231.10.peg.382', 'PUBMLST_Locus': 'NEIS0688', 'UNIPROT': 'Q5F9S8', 'kegg.genes': 'ngo:NGO0312', 'ncbigene': '3281708', 'ncbiprotein': 'YP_207471.1', 'sbo': 'SBO:0000243'	HBZOPT
244	NGO2079	PATRIC': 'fig|242231.10.peg.2518', 'PUBMLST_Locus': 'NEIS2004', 'UNIPROT': 'Q5F557', 'kegg.genes': 'ngo:NGO2079', 'ncbigene': '3282838', 'ncbiprotein': 'YP_209092.1', 'sbo': 'SBO:0000243'	HCO3E
245	NGO1934	PATRIC': 'fig|242231.10.peg.2331', 'PUBMLST_Locus': 'NEIS2134', 'UNIPROT': 'Q5F5J0', 'kegg.genes': 'ngo:NGO1934', 'ncbigene': '3282685', 'ncbiprotein': 'YP_208959.1', 'sbo': 'SBO:0000243'	HEPT1
246	NGO0987	PATRIC': 'fig|242231.10.peg.1157', 'PUBMLST_Locus': 'NEIS1456', 'UNIPROT': 'Q5F815', 'kegg.genes': 'ngo:NGO0987', 'ncbigene': '3281360', 'ncbiprotein': 'YP_208084.1', 'sbo': 'SBO:0000243'	HEPT2
247	NGO0717	PATRIC': 'fig|242231.10.peg.853', 'PUBMLST_Locus': 'NEIS1329', 'UNIPROT': 'Q5F8Q0', 'kegg.genes': 'ngo:NGO0717', 'ncbigene': '3282002', 'ncbiprotein': 'YP_207849.1', 'sbo': 'SBO:0000243'	HEX1
248	NGO1379	PATRIC': 'fig|242231.10.peg.1622', 'PUBMLST_Locus': 'NEIS1650', 'UNIPROT': 'Q5F710', 'kegg.genes': 'ngo:NGO1379', 'ncbigene': '3281642', 'ncbiprotein': 'YP_208439.1', 'sbo': 'SBO:0000243'	TFFE
249	NGO0537	PATRIC': 'fig|242231.10.peg.633', 'PUBMLST_Locus': 'NEIS1202', 'UNIPROT': '', 'kegg.genes': 'ngo:NGO0537', 'ncbigene': '3282913', 'ncbiprotein': 'YP_207685.1', 'sbo': 'SBO:0000243'	Hgtpp
250	NGO1240	PATRIC': 'fig|242231.10.peg.1459', 'PUBMLST_Locus': 'NEIS1501', 'UNIPROT': 'Q5F7D8', 'kegg.genes': 'ngo:NGO1240', 'ncbigene': '3282462', 'ncbiprotein': 'YP_208311.1', 'sbo': 'SBO:0000243'	HISTD
251	NGO0146	PATRIC': 'fig|242231.10.peg.185', 'PUBMLST_Locus': 'NEIS0478', 'UNIPROT': 'Q5FA83', 'kegg.genes': 'ngo:NGO0146', 'ncbigene': '3281294', 'ncbiprotein': 'YP_207316.1', 'sbo': 'SBO:0000243'	HMBS
252	NGO1160	PATRIC': 'fig|242231.10.peg.1359', 'PUBMLST_Locus': 'NEIS1538', 'UNIPROT': 'Q5F7L1', 'kegg.genes': 'ngo:NGO1160', 'ncbigene': '3282238', 'ncbiprotein': 'YP_208238.1', 'sbo': 'SBO:0000243'	HMPK1, PMPK
253	NGO0746	PATRIC': 'fig|242231.10.peg.888', 'PUBMLST_Locus': 'NEIS1376', 'UNIPROT': 'Q5F8M4', 'kegg.genes': 'ngo:NGO0746', 'ncbigene': '3282607', 'ncbiprotein': 'YP_207875.1', 'sbo': 'SBO:0000243'	[
254	NGO0323	PATRIC': 'fig|242231.10.peg.395', 'PUBMLST_Locus': 'NEIS0699', 'UNIPROT': 'Q5F9R7', 'kegg.genes': 'ngo:NGO0323', 'ncbigene': '3281734', 'ncbiprotein': 'YP_207482.1', 'sbo': 'SBO:0000243'	HPPK2
255	NGO0779	PATRIC': 'fig|242231.10.peg.924', 'PUBMLST_Locus': 'NEIS1128', 'UNIPROT': 'Q5F8J4', 'kegg.genes': 'ngo:NGO0779', 'ncbigene': '3281861', 'ncbiprotein': 'YP_207905.1', 'sbo': 'SBO:0000243'	HSDy
256	NGO2075	PATRIC': 'fig|242231.10.peg.2513', 'PUBMLST_Locus': 'NEIS2008', 'UNIPROT': 'Q5F561', 'kegg.genes': 'ngo:NGO2075', 'ncbigene': '3282842', 'ncbiprotein': 'YP_209088.1', 'sbo': 'SBO:0000243'	HSK
257	NGO0933	PATRIC': 'fig|242231.10.peg.1094', 'PUBMLST_Locus': 'NEIS0918', 'UNIPROT': 'Q5F858', 'kegg.genes': 'ngo:NGO0933', 'ncbigene': '3282566', 'ncbiprotein': 'YP_208041.1', 'sbo': 'SBO:0000243'	HSTA
258	NGO1241	PATRIC': 'fig|242231.10.peg.1460', 'PUBMLST_Locus': 'NEIS1502', 'UNIPROT': 'Q5F7D7', 'kegg.genes': 'ngo:NGO1241', 'ncbigene': '3281832', 'ncbiprotein': 'YP_208312.1', 'sbo': 'SBO:0000243'	TYRTA, HSTPT, PHETA1
259	NGO1082	PATRIC': 'fig|242231.10.peg.1271', 'PUBMLST_Locus': 'NEIS0897', 'UNIPROT': 'Q5F7T8', 'kegg.genes': 'ngo:NGO1082', 'ncbigene': '3281241', 'ncbiprotein': 'YP_208161.1', 'sbo': 'SBO:0000243'	ICDHyr
260	NGO0211	PATRIC': 'fig|242231.10.peg.262', 'PUBMLST_Locus': 'NEIS0572', 'UNIPROT': 'Q5FA23', 'kegg.genes': 'ngo:NGO0211', 'ncbigene': '3281422', 'ncbiprotein': 'YP_207376.1', 'sbo': 'SBO:0000243'	IG3PS
261	NGO0213	PATRIC': 'fig|242231.10.peg.264', 'PUBMLST_Locus': 'NEIS0574', 'UNIPROT': 'Q5FA21', 'kegg.genes': 'ngo:NGO0213', 'ncbigene': '3281167', 'ncbiprotein': 'YP_207378.1', 'sbo': 'SBO:0000243'	IG3PS
262	NGO1242	PATRIC': 'fig|242231.10.peg.1461', 'PUBMLST_Locus': 'NEIS1503', 'UNIPROT': '', 'kegg.genes': 'ngo:NGO1242', 'ncbigene': '3281972', 'ncbiprotein': 'YP_208313.1', 'sbo': 'SBO:0000243'	IGPDH
263	NGO1721	PATRIC': 'fig|242231.10.peg.2057', 'PUBMLST_Locus': 'NEIS0270', 'UNIPROT': 'Q5F645', 'kegg.genes': 'ngo:NGO1721', 'ncbigene': '3281235', 'ncbiprotein': 'YP_208754.1', 'sbo': 'SBO:0000243'	IGPS
264	NGO1665	PATRIC': 'fig|242231.10.peg.1985', 'PUBMLST_Locus': 'NEIS1833', 'UNIPROT': 'Q5F697', 'kegg.genes': 'ngo:NGO1665', 'ncbigene': '3281289', 'ncbiprotein': 'YP_208702.1', 'sbo': 'SBO:0000243'	VALTA, ILETA, LEUTAi
265	NGO0799	PATRIC': 'fig|242231.10.peg.945', 'PUBMLST_Locus': 'NEIS1103', 'UNIPROT': 'Q5F8H4', 'kegg.genes': 'ngo:NGO0799', 'ncbigene': '3282011', 'ncbiprotein': 'YP_207925.1', 'sbo': 'SBO:0000243'	IMPD
266	NGO0674	PATRIC': 'fig|242231.10.peg.795', 'PUBMLST_Locus': 'NEIS1182', 'UNIPROT': 'Q5F8T6', 'kegg.genes': 'ngo:NGO0674', 'ncbigene': '3282023', 'ncbiprotein': 'YP_207813.1', 'sbo': 'SBO:0000243'	IPMD, OMCDC
267	NGO0677	PATRIC': 'fig|242231.10.peg.798', 'PUBMLST_Locus': 'NEIS1179', 'UNIPROT': 'Q5F8T3', 'kegg.genes': 'ngo:NGO0677', 'ncbigene': '3282001', 'ncbiprotein': 'YP_207816.1', 'sbo': 'SBO:0000243'	IPPMIb, IPPMIa
268	NGO0679	PATRIC': 'fig|242231.10.peg.800', 'PUBMLST_Locus': 'NEIS1176', 'UNIPROT': 'Q5F8T1', 'kegg.genes': 'ngo:NGO0679', 'ncbigene': '3282485', 'ncbiprotein': 'YP_207818.1', 'sbo': 'SBO:0000243'	IPPMIb, IPPMIa
269	NGO0848	PATRIC': 'fig|242231.10.peg.1002', 'PUBMLST_Locus': 'NEIS1034', 'UNIPROT': 'Q5F8D4', 'kegg.genes': 'ngo:NGO0848', 'ncbigene': '3282216', 'ncbiprotein': 'YP_207965.1', 'sbo': 'SBO:0000243'	IPPS
270	NGO1233	PATRIC': 'fig|242231.10.peg.1450', 'PUBMLST_Locus': 'NEIS1494', 'UNIPROT': 'Q5F7E5', 'kegg.genes': 'ngo:NGO1233', 'ncbigene': '3282497', 'ncbiprotein': 'YP_208304.1', 'sbo': 'SBO:0000243'	KARA2, KARA1
271	NGO0245	PATRIC': 'fig|242231.10.peg.302', 'PUBMLST_Locus': 'NEIS0624', 'UNIPROT': 'Q5F9Y9', 'kegg.genes': 'ngo:NGO0245', 'ncbigene': '3281505', 'ncbiprotein': 'YP_207410.1', 'sbo': 'SBO:0000243'	KDOCT2
272	NGO1608	PATRIC': 'fig|242231.10.peg.1922', 'PUBMLST_Locus': 'NEIS1815', 'UNIPROT': '', 'kegg.genes': 'ngo:NGO1608', 'ncbigene': '3281547', 'ncbiprotein': 'YP_208648.1', 'sbo': 'SBO:0000243'	KDOPP
273	NGO0619	PATRIC': 'fig|242231.10.peg.733', 'PUBMLST_Locus': 'NEIS1218', 'UNIPROT': 'Q5F8Z0', 'kegg.genes': 'ngo:NGO0619', 'ncbigene': '3282895', 'ncbiprotein': 'YP_207759.1', 'sbo': 'SBO:0000243'	KDOPS
274	NGO1774	PATRIC': 'fig|242231.10.peg.2131', 'PUBMLST_Locus': 'NEIS0201', 'UNIPROT': '', 'kegg.genes': 'ngo:NGO1774', 'ncbigene': '3281142', 'ncbiprotein': 'YP_208805.1', 'sbo': 'SBO:0000243'	Kt2pp
275	NGO0230	PATRIC': 'fig|242231.10.peg.284', 'PUBMLST_Locus': 'NEIS0609', 'UNIPROT': 'Q5FA04', 'kegg.genes': 'ngo:NGO0230', 'ncbigene': '3281492', 'ncbiprotein': 'YP_207395.1', 'sbo': 'SBO:0000243'	Ktpp
276	NGO0639	PATRIC': 'fig|242231.10.peg.753', 'PUBMLST_Locus': 'NEIS1312', 'UNIPROT': 'Q5F8X1', 'kegg.genes': 'ngo:NGO0639', 'ncbigene': '3281775', 'ncbiprotein': 'YP_207778.1', 'sbo': 'SBO:0000243'	L_LACD2
277	NGO0845	PATRIC': 'fig|242231.10.peg.999', 'PUBMLST_Locus': 'NEIS1037', 'UNIPROT': 'Q5F8D7', 'kegg.genes': 'ngo:NGO0845', 'ncbigene': '3282199', 'ncbiprotein': 'YP_207962.1', 'sbo': 'SBO:0000243'	LADGMDH
278	NGO0890	PATRIC': 'fig|242231.10.peg.1046', 'PUBMLST_Locus': 'NEIS0984', 'UNIPROT': 'Q5F898', 'kegg.genes': 'ngo:NGO0890', 'ncbigene': '3281117', 'ncbiprotein': 'YP_208001.1', 'sbo': 'SBO:0000243'	LDH_D2
279	NGO1336	PATRIC': 'fig|242231.10.peg.1570', 'PUBMLST_Locus': 'NEIS1603', 'UNIPROT': 'Q5F751', 'kegg.genes': 'ngo:NGO1336', 'ncbigene': '3282039', 'ncbiprotein': 'YP_208398.1', 'sbo': 'SBO:0000243'	LDH_D
280	NGO1378	PATRIC': 'fig|242231.10.peg.1621', 'PUBMLST_Locus': 'NEIS1649', 'UNIPROT': '', 'kegg.genes': 'ngo:NGO1378', 'ncbigene': '3281357', 'ncbiprotein': 'YP_208438.1', 'sbo': 'SBO:0000243'	TFFE
281	NGO1377	PATRIC': 'fig|242231.10.peg.1620', 'PUBMLST_Locus': 'NEIS1648', 'UNIPROT': 'Q5F712', 'kegg.genes': 'ngo:NGO1377', 'ncbigene': '3281762', 'ncbiprotein': 'YP_208437.1', 'sbo': 'SBO:0000243'	TFFE
282	NGO08805	kegg.genes': 'ngo:NGO08805', 'sbo': 'SBO:0000243'	LGTHL
283	NGO1782	PATRIC': 'fig|242231.10.peg.2140', 'PUBMLST_Locus': 'NEIS0191', 'UNIPROT': 'Q5F5Y6', 'kegg.genes': 'ngo:NGO1782', 'ncbigene': '3282347', 'ncbiprotein': 'YP_208813.1', 'sbo': 'SBO:0000243'	LPADSS
284	NGO0534	PATRIC': 'fig|242231.10.peg.629', 'PUBMLST_Locus': 'NEIS1203', 'UNIPROT': 'Q5F965', 'kegg.genes': 'ngo:NGO0534', 'ncbigene': '3282915', 'ncbiprotein': 'YP_207684.1', 'sbo': 'SBO:0000243'	MAc7, MAc6, MAc1, MAc2, MAc5, MAc4, MAc8, MAc3
285	NGO0533	PATRIC': 'fig|242231.10.peg.628', 'PUBMLST_Locus': 'NEIS1204', 'UNIPROT': 'Q5F966', 'kegg.genes': 'ngo:NGO0533', 'ncbigene': '3282914', 'ncbiprotein': 'YP_207683.1', 'sbo': 'SBO:0000243'	MAc7, MAc6, MAc1, MAc2, MAc5, MAc4, MAc8, MAc3
286	NGO0060	PATRIC': 'fig|242231.10.peg.69', 'PUBMLST_Locus': 'NEIS0376', 'UNIPROT': 'Q5FAG2', 'kegg.genes': 'ngo:NGO0060', 'ncbigene': '3282348', 'ncbiprotein': 'YP_207237.1', 'sbo': 'SBO:0000243'	MAN1PT2
287	NGO2036	PATRIC': 'fig|242231.10.peg.2451', 'PUBMLST_Locus': 'NEIS2026', 'UNIPROT': 'Q5F593', 'kegg.genes': 'ngo:NGO2036', 'ncbigene': '3282711', 'ncbiprotein': 'YP_209056.1', 'sbo': 'SBO:0000243'	[
288	NGO1526	PATRIC': 'fig|242231.10.peg.1820', 'PUBMLST_Locus': 'NEIS1733', 'UNIPROT': '', 'kegg.genes': 'ngo:NGO1526', 'ncbigene': '3281531', 'ncbiprotein': 'YP_208574.1', 'sbo': 'SBO:0000243'	MCITL2
289	NGO1525	PATRIC': 'fig|242231.10.peg.1819', 'PUBMLST_Locus': 'NEIS1732', 'UNIPROT': 'Q5F6M6', 'kegg.genes': 'ngo:NGO1525', 'ncbigene': '3281530', 'ncbiprotein': 'YP_208573.1', 'sbo': 'SBO:0000243'	MCITS
290	NGO2166	PATRIC': 'fig|242231.10.peg.2616', 'PUBMLST_Locus': 'NEIS0305', 'UNIPROT': 'Q5F4X7', 'kegg.genes': 'ngo:NGO2166', 'ncbigene': '3282758', 'ncbiprotein': 'YP_209172.1', 'sbo': 'SBO:0000243'	MCOATA
291	NGO0099	PATRIC': 'fig|242231.10.peg.131', 'PUBMLST_Locus': 'NEIS0414', 'UNIPROT': 'Q5FAC7', 'kegg.genes': 'ngo:NGO0099', 'ncbigene': '3282452', 'ncbiprotein': 'YP_207272.1', 'sbo': 'SBO:0000243'	MCTP2App, MCTP1App, MPTG2, MPTG
292	NGO1603	PATRIC': 'fig|242231.10.peg.1917', 'PUBMLST_Locus': 'NEIS1811', 'UNIPROT': 'Q5F6F6', 'kegg.genes': 'ngo:NGO1603', 'ncbigene': '3281606', 'ncbiprotein': 'YP_208643.1', 'sbo': 'SBO:0000243'	MCTP2App, MCTP1App, MPTG2, MPTG
293	NGO1542	PATRIC': 'fig|242231.10.peg.1839', 'PUBMLST_Locus': 'NEIS1753', 'UNIPROT': 'Q5F6K9', 'kegg.genes': 'ngo:NGO1542', 'ncbigene': '3281451', 'ncbiprotein': 'YP_208590.1', 'sbo': 'SBO:0000243'	MCTP2App, MCTP1App
294	NGO0107	PATRIC': 'fig|242231.10.peg.140', 'PUBMLST_Locus': 'NEIS0425', 'UNIPROT': 'Q5FAB9', 'kegg.genes': 'ngo:NGO0107', 'ncbigene': '3282411', 'ncbiprotein': 'YP_207280.1', 'sbo': 'SBO:0000243'	MDDEP1pp, MDDCP4pp, MDDCP1pp, MDDEP4pp, MDDCP2pp, MDDCP6pp, MDDEP3pp, MDDCP3pp
295	NGO0327	PATRIC': 'fig|242231.10.peg.400', 'PUBMLST_Locus': 'NEIS0703', 'UNIPROT': 'Q5F9R4', 'kegg.genes': 'ngo:NGO0327', 'ncbigene': '3283042', 'ncbiprotein': 'YP_207485.1', 'sbo': 'SBO:0000243'	MDDEP1pp, MDDCP4pp, MDDCP1pp, MDDEP4pp, MDDCP2pp, MDDCP6pp, MDDEP3pp, MDDCP3pp
296	NGO0443	PATRIC': 'fig|242231.10.peg.530', 'PUBMLST_Locus': 'NEIS0818', 'UNIPROT': 'Q5F9F3', 'kegg.genes': 'ngo:NGO0443', 'ncbigene': '3282456', 'ncbiprotein': 'YP_207596.1', 'sbo': 'SBO:0000243'	MDDEP1pp, MDDCP4pp, MDDCP1pp, MDDEP4pp, MDDCP2pp, MDDCP6pp, MDDEP3pp, MDDCP3pp
297	NGO1980	PATRIC': 'fig|242231.10.peg.2389', 'PUBMLST_Locus': 'NEIS2076', 'UNIPROT': 'Q5F5E9', 'kegg.genes': 'ngo:NGO1980', 'ncbigene': '3282644', 'ncbiprotein': 'YP_209000.1', 'sbo': 'SBO:0000243'	MDH2
298	NGO0594	PATRIC': 'fig|242231.10.peg.703', 'PUBMLST_Locus': 'NEIS1247', 'UNIPROT': 'Q5F913', 'kegg.genes': 'ngo:NGO0594', 'ncbigene': '3281243', 'ncbiprotein': 'YP_207736.1', 'sbo': 'SBO:0000243'	MECDPDH2
299	NGO0971	PATRIC': 'fig|242231.10.peg.1137', 'PUBMLST_Locus': 'NEIS1441', 'UNIPROT': 'Q5F830', 'kegg.genes': 'ngo:NGO0971', 'ncbigene': '3281114', 'ncbiprotein': 'YP_208069.1', 'sbo': 'SBO:0000243'	MECDPS
300	NGO0972	PATRIC': 'fig|242231.10.peg.1138', 'PUBMLST_Locus': 'NEIS1442', 'UNIPROT': 'Q5F829', 'kegg.genes': 'ngo:NGO0972', 'ncbigene': '3281402', 'ncbiprotein': 'YP_208070.1', 'sbo': 'SBO:0000243'	MEPCT
301	NGO0106	PATRIC': 'fig|242231.10.peg.139', 'PUBMLST_Locus': 'NEIS0422', 'UNIPROT': 'Q5FAC0', 'kegg.genes': 'ngo:NGO0106', 'ncbigene': '3282432', 'ncbiprotein': 'YP_207279.2', 'sbo': 'SBO:0000243'	METAT
302	NGO2139	PATRIC': 'fig|242231.10.peg.2587', 'PUBMLST_Locus': 'NEIS1917', 'UNIPROT': 'Q5F501', 'kegg.genes': 'ngo:NGO2139', 'ncbigene': '3282782', 'ncbiprotein': 'YP_209148.1', 'sbo': 'SBO:0000243'	METDabcpp
303	NGO2138	PATRIC': 'fig|242231.10.peg.2585', 'PUBMLST_Locus': 'NEIS1918', 'UNIPROT': 'Q5F502', 'kegg.genes': 'ngo:NGO2138', 'ncbigene': '3282783', 'ncbiprotein': 'YP_209147.1', 'sbo': 'SBO:0000243'	METDabcpp
304	NGO2137	PATRIC': 'fig|242231.10.peg.2584', 'PUBMLST_Locus': 'NEIS1919', 'UNIPROT': '', 'kegg.genes': 'ngo:NGO2137', 'ncbigene': '3282784', 'ncbiprotein': 'YP_209146.1', 'sbo': 'SBO:0000243'	METDabcpp
305	NGO0928	PATRIC': 'fig|242231.10.peg.1089', 'PUBMLST_Locus': 'NEIS0922', 'UNIPROT': 'Q5F863', 'kegg.genes': 'ngo:NGO0928', 'ncbigene': '3282587', 'ncbiprotein': 'YP_208036.1', 'sbo': 'SBO:0000243'	METS
306	NGO2059	PATRIC': 'fig|242231.10.peg.2482', 'PUBMLST_Locus': 'NEIS0020', 'UNIPROT': 'Q5F571', 'kegg.genes': 'ngo:NGO2059', 'ncbigene': '3282737', 'ncbiprotein': 'YP_209078.1', 'sbo': 'SBO:0000243'	METSOXR2, METSOXR1
307	NGO1188	PATRIC': 'fig|242231.10.peg.1395', 'PUBMLST_Locus': 'NEIS1976', 'UNIPROT': 'Q5F7I9', 'kegg.genes': 'ngo:NGO1188', 'ncbigene': '3281981', 'ncbiprotein': 'YP_208260.1', 'sbo': 'SBO:0000243'	MG2t2pp
308	NGO0671	PATRIC': 'fig|242231.10.peg.792', 'PUBMLST_Locus': 'NEIS1283', 'UNIPROT': 'Q5F8T9', 'kegg.genes': 'ngo:NGO0671', 'ncbigene': '3282051', 'ncbiprotein': 'YP_207810.1', 'sbo': 'SBO:0000243'	MI1PP
309	NGO2161	PATRIC': 'fig|242231.10.peg.2610', 'PUBMLST_Locus': 'NEIS1898', 'UNIPROT': 'Q5F4Y2', 'kegg.genes': 'ngo:NGO2161', 'ncbigene': '3282763', 'ncbiprotein': 'YP_209167.1', 'sbo': 'SBO:0000243'	MI1PP
310	NGO2048	PATRIC': 'fig|242231.10.peg.2469', 'PUBMLST_Locus': 'NEIS0010', 'UNIPROT': 'Q5F581', 'kegg.genes': 'ngo:NGO2048', 'ncbigene': '3282730', 'ncbiprotein': 'YP_209068.1', 'sbo': 'SBO:0000243'	MLTGY2pp, MLTGY3pp, MLTGY4pp, MLTGY1pp
311	NGO0626	PATRIC': 'fig|242231.10.peg.740', 'PUBMLST_Locus': 'NEIS1212', 'UNIPROT': 'Q5F8Y3', 'kegg.genes': 'ngo:NGO0626', 'ncbigene': '3282893', 'ncbiprotein': 'YP_207766.1', 'sbo': 'SBO:0000243'	MLTGY2pp, MLTGY3pp, MLTGY4pp, MLTGY1pp
312	NGO0169	PATRIC': 'fig|242231.10.peg.212', 'PUBMLST_Locus': 'NEIS0529', 'UNIPROT': '', 'kegg.genes': 'ngo:NGO0169', 'ncbigene': '3281401', 'ncbiprotein': 'YP_207337.1', 'sbo': 'SBO:0000243'	ZN2abcpp, MN2abcpp
313	NGO0168	PATRIC': 'fig|242231.10.peg.211', 'PUBMLST_Locus': 'NEIS0528', 'UNIPROT': 'Q5FA63', 'kegg.genes': 'ngo:NGO0168', 'ncbigene': '3281403', 'ncbiprotein': 'YP_207336.1', 'sbo': 'SBO:0000243'	ZN2abcpp, MN2abcpp
314	NGO0170	PATRIC': 'fig|242231.10.peg.213', 'PUBMLST_Locus': 'NEIS0530', 'UNIPROT': 'Q5FA61', 'kegg.genes': 'ngo:NGO0170', 'ncbigene': '3281376', 'ncbiprotein': 'YP_207338.1', 'sbo': 'SBO:0000243'	ZN2abcpp, MN2abcpp
315	NGO1915	PATRIC': 'fig|242231.10.peg.2310', 'PUBMLST_Locus': 'NEIS2152', 'UNIPROT': 'Q5F5K9', 'kegg.genes': 'ngo:NGO1915', 'ncbigene': '3282860', 'ncbiprotein': 'YP_208940.1', 'sbo': 'SBO:0000243'	MOAT2, MOAT
316	NGO0436	PATRIC': 'fig|242231.10.peg.521', 'PUBMLST_Locus': 'NEIS0811', 'UNIPROT': 'Q5F9F9', 'kegg.genes': 'ngo:NGO0436', 'ncbigene': '3282104', 'ncbiprotein': 'YP_207590.1', 'sbo': 'SBO:0000243'	MOHMT
317	NGO0929	PATRIC': 'fig|242231.10.peg.1090', 'PUBMLST_Locus': 'NEIS0921', 'UNIPROT': 'Q5F862', 'kegg.genes': 'ngo:NGO0929', 'ncbigene': '3282606', 'ncbiprotein': 'YP_208037.1', 'sbo': 'SBO:0000243'	MTHFR2, MTHFD
318	NGO0235	PATRIC': 'fig|242231.10.peg.291', 'PUBMLST_Locus': 'NEIS0614', 'UNIPROT': 'Q5F9Z9', 'kegg.genes': 'ngo:NGO0235', 'ncbigene': '3281488', 'ncbiprotein': 'YP_207400.1', 'sbo': 'SBO:0000243'	NADDP
319	NGO1740	PATRIC': 'fig|242231.10.peg.2079', 'PUBMLST_Locus': 'NEIS0251', 'UNIPROT': 'Q5F626', 'kegg.genes': 'ngo:NGO1740', 'ncbigene': '3281182', 'ncbiprotein': 'YP_208773.1', 'sbo': 'SBO:0000243'	NADH16pp
320	NGO1750	PATRIC': 'fig|242231.10.peg.2091', 'PUBMLST_Locus': 'NEIS0238', 'UNIPROT': 'Q5F616', 'kegg.genes': 'ngo:NGO1750', 'ncbigene': '3281198', 'ncbiprotein': 'YP_208783.1', 'sbo': 'SBO:0000243'	NADH16pp
321	NGO1737	PATRIC': 'fig|242231.10.peg.2076', 'PUBMLST_Locus': 'NEIS0253', 'UNIPROT': 'Q5F629', 'kegg.genes': 'ngo:NGO1737', 'ncbigene': '3281148', 'ncbiprotein': 'YP_208770.1', 'sbo': 'SBO:0000243'	NADH16pp
322	NGO1751	PATRIC': 'fig|242231.10.peg.2092', 'PUBMLST_Locus': 'NEIS0237', 'UNIPROT': 'Q5F615', 'kegg.genes': 'ngo:NGO1751', 'ncbigene': '3281406', 'ncbiprotein': 'YP_208784.1', 'sbo': 'SBO:0000243'	NADH5, NADH16pp
323	NGO1748	PATRIC': 'fig|242231.10.peg.2089', 'PUBMLST_Locus': 'NEIS0240', 'UNIPROT': 'Q5F618', 'kegg.genes': 'ngo:NGO1748', 'ncbigene': '3281201', 'ncbiprotein': 'YP_208781.1', 'sbo': 'SBO:0000243'	NADH16pp
324	NGO1749	PATRIC': 'fig|242231.10.peg.2090', 'PUBMLST_Locus': 'NEIS0239', 'UNIPROT': 'Q5F617', 'kegg.genes': 'ngo:NGO1749', 'ncbigene': '3281195', 'ncbiprotein': 'YP_208782.1', 'sbo': 'SBO:0000243'	NADH16pp
325	NGO1738	PATRIC': 'fig|242231.10.peg.2077', 'PUBMLST_Locus': 'NEIS0252', 'UNIPROT': 'Q5F628', 'kegg.genes': 'ngo:NGO1738', 'ncbigene': '3281183', 'ncbiprotein': 'YP_208771.1', 'sbo': 'SBO:0000243'	NADH16pp
326	NGO1744	PATRIC': 'fig|242231.10.peg.2083', 'PUBMLST_Locus': 'NEIS0245', 'UNIPROT': 'Q5F622', 'kegg.genes': 'ngo:NGO1744', 'ncbigene': '3281416', 'ncbiprotein': 'YP_208777.1', 'sbo': 'SBO:0000243'	NADH16pp
327	NGO1747	PATRIC': 'fig|242231.10.peg.2088', 'PUBMLST_Locus': 'NEIS0241', 'UNIPROT': 'Q5F619', 'kegg.genes': 'ngo:NGO1747', 'ncbigene': '3281407', 'ncbiprotein': 'YP_208780.1', 'sbo': 'SBO:0000243'	NADH16pp
328	NGO1742	PATRIC': 'fig|242231.10.peg.2081', 'PUBMLST_Locus': 'NEIS0247', 'UNIPROT': 'Q5F624', 'kegg.genes': 'ngo:NGO1742', 'ncbigene': '3281102', 'ncbiprotein': 'YP_208775.1', 'sbo': 'SBO:0000243'	NADH16pp
329	NGO1746	PATRIC': 'fig|242231.10.peg.2087', 'PUBMLST_Locus': 'NEIS0242', 'UNIPROT': 'Q5F620', 'kegg.genes': 'ngo:NGO1746', 'ncbigene': '3281091', 'ncbiprotein': 'YP_208779.1', 'sbo': 'SBO:0000243'	NADH16pp
330	NGO1745	PATRIC': 'fig|242231.10.peg.2084', 'PUBMLST_Locus': 'NEIS0244', 'UNIPROT': 'Q5F621', 'kegg.genes': 'ngo:NGO1745', 'ncbigene': '3281216', 'ncbiprotein': 'YP_208778.1', 'sbo': 'SBO:0000243'	NADH16pp
331	NGO1741	PATRIC': 'fig|242231.10.peg.2080', 'PUBMLST_Locus': 'NEIS0248', 'UNIPROT': 'Q5F625', 'kegg.genes': 'ngo:NGO1741', 'ncbigene': '3281171', 'ncbiprotein': 'YP_208774.1', 'sbo': 'SBO:0000243'	NADH16pp
332	NGO1743	PATRIC': 'fig|242231.10.peg.2082', 'PUBMLST_Locus': 'NEIS0246', 'UNIPROT': 'Q5F623', 'kegg.genes': 'ngo:NGO1743', 'ncbigene': '3281187', 'ncbiprotein': 'YP_208776.1', 'sbo': 'SBO:0000243'	NADH16pp
333	NGO1418	PATRIC': 'fig|242231.10.peg.1670', 'PUBMLST_Locus': 'NEIS0505', 'UNIPROT': 'Q5F6X5', 'kegg.genes': 'ngo:NGO1418', 'ncbigene': '3281779', 'ncbiprotein': 'YP_208474.1', 'sbo': 'SBO:0000243'	NADHQNa
334	NGO1415	PATRIC': 'fig|242231.10.peg.1667', 'PUBMLST_Locus': 'NEIS0508', 'UNIPROT': 'Q5F6X8', 'kegg.genes': 'ngo:NGO1415', 'ncbigene': '3281782', 'ncbiprotein': 'YP_208471.1', 'sbo': 'SBO:0000243'	NADHQNa
335	NGO1414	PATRIC': 'fig|242231.10.peg.1666', 'PUBMLST_Locus': 'NEIS0509', 'UNIPROT': 'Q5F6X9', 'kegg.genes': 'ngo:NGO1414', 'ncbigene': '3281781', 'ncbiprotein': 'YP_208470.1', 'sbo': 'SBO:0000243'	NADHQNa
336	NGO1416	PATRIC': 'fig|242231.10.peg.1668', 'PUBMLST_Locus': 'NEIS0507', 'UNIPROT': 'Q5F6X7', 'kegg.genes': 'ngo:NGO1416', 'ncbigene': '3281797', 'ncbiprotein': 'YP_208472.1', 'sbo': 'SBO:0000243'	NADHQNa
337	NGO1417	PATRIC': 'fig|242231.10.peg.1669', 'PUBMLST_Locus': 'NEIS0506', 'UNIPROT': 'Q5F6X6', 'kegg.genes': 'ngo:NGO1417', 'ncbigene': '3281763', 'ncbiprotein': 'YP_208473.1', 'sbo': 'SBO:0000243'	NADHQNa
338	NGO1413	PATRIC': 'fig|242231.10.peg.1665', 'PUBMLST_Locus': 'NEIS0510', 'UNIPROT': 'Q5F6Y0', 'kegg.genes': 'ngo:NGO1413', 'ncbigene': '3281162', 'ncbiprotein': 'YP_208469.1', 'sbo': 'SBO:0000243'	NADHQNa
339	NGO0390	PATRIC': 'fig|242231.10.peg.471', 'PUBMLST_Locus': 'NEIS0758', 'UNIPROT': 'Q5F9K3', 'kegg.genes': 'ngo:NGO0390', 'ncbigene': '3283019', 'ncbiprotein': 'YP_207546.1', 'sbo': 'SBO:0000243'	NADK
340	NGO1473	PATRIC': 'fig|242231.10.peg.1739', 'PUBMLST_Locus': 'NEIS0361', 'UNIPROT': 'Q5F6S4', 'kegg.genes': 'ngo:NGO1473', 'ncbigene': '3281639', 'ncbiprotein': 'YP_208525.1', 'sbo': 'SBO:0000243'	NADPHQR2
341	NGO0654	PATRIC': 'fig|242231.10.peg.771', 'PUBMLST_Locus': 'NEIS1299', 'UNIPROT': '', 'kegg.genes': 'ngo:NGO0654', 'ncbigene': '3282142', 'ncbiprotein': 'YP_207793.1', 'sbo': 'SBO:0000243'	NADS1
342	NGO1472	PATRIC': 'fig|242231.10.peg.1737', 'PUBMLST_Locus': 'NEIS0958', 'UNIPROT': 'Q5F6S5', 'kegg.genes': 'ngo:NGO1472', 'ncbigene': '3281598', 'ncbiprotein': 'YP_208524.1', 'sbo': 'SBO:0000243'	THD2pp, NADTRHD
343	NGO1470	PATRIC': 'fig|242231.10.peg.1735', 'PUBMLST_Locus': 'NEIS0960', 'UNIPROT': 'Q5F6S7', 'kegg.genes': 'ngo:NGO1470', 'ncbigene': '3281654', 'ncbiprotein': 'YP_208522.1', 'sbo': 'SBO:0000243'	THD2pp, NADTRHD
344	NGO0962	PATRIC': 'fig|242231.10.peg.1126', 'PUBMLST_Locus': 'NEIS1435', 'UNIPROT': '', 'kegg.genes': 'ngo:NGO0962', 'ncbigene': '3282612', 'ncbiprotein': 'YP_208063.1', 'sbo': 'SBO:0000243'	NAMNPP
345	NGO0291	PATRIC': 'fig|242231.10.peg.361', 'PUBMLST_Locus': 'NEIS0667', 'UNIPROT': '', 'kegg.genes': 'ngo:NGO0291', 'ncbigene': '3281641', 'ncbiprotein': 'YP_207451.1', 'sbo': 'SBO:0000243'	NAtpp
346	NGO0143	PATRIC': 'fig|242231.10.peg.182', 'PUBMLST_Locus': 'NEIS0475', 'UNIPROT': 'Q5FA86', 'kegg.genes': 'ngo:NGO0143', 'ncbigene': '3281299', 'ncbiprotein': 'YP_207313.1', 'sbo': 'SBO:0000243'	NAtpp
347	NGO0136	PATRIC': 'fig|242231.10.peg.174', 'PUBMLST_Locus': 'NEIS0470', 'UNIPROT': 'Q5FA93', 'kegg.genes': 'ngo:NGO0136', 'ncbigene': '3281295', 'ncbiprotein': 'YP_207306.1', 'sbo': 'SBO:0000243'	NAtpp
348	NGO0597	PATRIC': 'fig|242231.10.peg.707', 'PUBMLST_Locus': 'NEIS1244', 'UNIPROT': '', 'kegg.genes': 'ngo:NGO0597', 'ncbigene': '3281283', 'ncbiprotein': 'YP_207739.1', 'sbo': 'SBO:0000243'	NDPK4, NDPK2, NDPK1, NDPK6, NDPK8, NDPK3, NDPK5, NDPK7, NADPK10
349	NGO1881	PATRIC': 'fig|242231.10.peg.2264', 'PUBMLST_Locus': 'NEIS0074', 'UNIPROT': 'Q5F5N5', 'kegg.genes': 'ngo:NGO1881', 'ncbigene': '3282312', 'ncbiprotein': 'YP_208914.1', 'sbo': 'SBO:0000243'	PYK
350	NGO0198	PATRIC': 'fig|242231.10.peg.245', 'PUBMLST_Locus': 'NEIS0557', 'UNIPROT': '', 'kegg.genes': 'ngo:NGO0198', 'ncbigene': '3281685', 'ncbiprotein': 'YP_207363.1', 'sbo': 'SBO:0000243'	NH4tpp
351	NGO1275	PATRIC': 'fig|242231.10.peg.1496', 'PUBMLST_Locus': 'NEIS1548', 'UNIPROT': '', 'kegg.genes': 'ngo:NGO1275', 'ncbigene': '3282085', 'ncbiprotein': 'YP_208344.1', 'sbo': 'SBO:0000243'	NOR, NHFRBO
352	NGO2080	PATRIC': 'fig|242231.10.peg.2519', 'PUBMLST_Locus': 'NEIS2003', 'UNIPROT': 'Q5F556', 'kegg.genes': 'ngo:NGO2080', 'ncbigene': '3282837', 'ncbiprotein': 'YP_209093.1', 'sbo': 'SBO:0000243'	NMNAT, NNATr
353	NGO1933	PATRIC': 'fig|242231.10.peg.2330', 'PUBMLST_Locus': 'NEIS2135', 'UNIPROT': 'Q5F5J1', 'kegg.genes': 'ngo:NGO1933', 'ncbigene': '3282686', 'ncbiprotein': 'YP_208958.1', 'sbo': 'SBO:0000243'	NNAM
354	NGO1565	PATRIC': 'fig|242231.10.peg.1866', 'PUBMLST_Locus': 'NEIS1770', 'UNIPROT': 'Q5F6I9', 'kegg.genes': 'ngo:NGO1565', 'ncbigene': '3281431', 'ncbiprotein': 'YP_208610.1', 'sbo': 'SBO:0000243'	NNDPR
355	NGO1328	PATRIC': 'fig|242231.10.peg.1562', 'PUBMLST_Locus': 'NEIS1595', 'UNIPROT': 'Q5F759', 'kegg.genes': 'ngo:NGO1328', 'ncbigene': '3281927', 'ncbiprotein': 'YP_208390.1', 'sbo': 'SBO:0000243'	NO2R, NOR
356	NGO1058	PATRIC': 'fig|242231.10.peg.1240', 'PUBMLST_Locus': 'NEIS1419', 'UNIPROT': 'Q5F7V9', 'kegg.genes': 'ngo:NGO1058', 'ncbigene': '3281758', 'ncbiprotein': 'YP_208140.1', 'sbo': 'SBO:0000243'	NTD11, NTD3, NTD7, NT14, NTD9, NTD6, NTD2, NTD10, NTD8, NTD4, NTD5, NTD13
357	NGO0221	PATRIC': 'fig|242231.10.peg.273', 'PUBMLST_Locus': 'NEIS0582', 'UNIPROT': 'Q5FA13', 'kegg.genes': 'ngo:NGO0221', 'ncbigene': '3281441', 'ncbiprotein': 'YP_207386.1', 'sbo': 'SBO:0000243'	NTP10, NTPP9, NTPP11, NTPP2, NTPP4, NTPP10, NTP1, TDP, NTP5, NTP3
358	NGO1232	PATRIC': 'fig|242231.10.peg.1449', 'PUBMLST_Locus': 'NEIS1493', 'UNIPROT': 'Q5F7E6', 'kegg.genes': 'ngo:NGO1232', 'ncbigene': '3282465', 'ncbiprotein': 'YP_208303.1', 'sbo': 'SBO:0000243'	OCBT
359	NGO1675	PATRIC': 'fig|242231.10.peg.1996', 'PUBMLST_Locus': 'NEIS1846', 'UNIPROT': 'Q5F687', 'kegg.genes': 'ngo:NGO1675', 'ncbigene': '3281251', 'ncbiprotein': 'YP_208712.1', 'sbo': 'SBO:0000243'	OCTDPS
360	NGO1283	PATRIC': 'fig|242231.10.peg.1508', 'PUBMLST_Locus': 'NEIS1554', 'UNIPROT': 'Q5F7A0', 'kegg.genes': 'ngo:NGO1283', 'ncbigene': '3282008', 'ncbiprotein': 'YP_208349.1', 'sbo': 'SBO:0000243'	PSERT, OHPBAT
361	NGO0321	PATRIC': 'fig|242231.10.peg.392', 'PUBMLST_Locus': 'NEIS0697', 'UNIPROT': 'Q5F9R9', 'kegg.genes': 'ngo:NGO0321', 'ncbigene': '3281747', 'ncbiprotein': 'YP_207480.1', 'sbo': 'SBO:0000243'	OMBZLM
362	NGO1678	PATRIC': 'fig|242231.10.peg.2000', 'PUBMLST_Locus': 'NEIS1849', 'UNIPROT': 'Q5F684', 'kegg.genes': 'ngo:NGO1678', 'ncbigene': '3281223', 'ncbiprotein': 'YP_208715.1', 'sbo': 'SBO:0000243'	OMMBLHX, OMPHHX
363	NGO0401	PATRIC': 'fig|242231.10.peg.483', 'PUBMLST_Locus': 'NEIS0768', 'UNIPROT': 'Q5F9J2', 'kegg.genes': 'ngo:NGO0401', 'ncbigene': '3283006', 'ncbiprotein': 'YP_207557.1', 'sbo': 'SBO:0000243'	OMPDC
364	NGO2140	PATRIC': 'fig|242231.10.peg.2588', 'PUBMLST_Locus': 'NEIS1916', 'UNIPROT': '', 'kegg.genes': 'ngo:NGO2140', 'ncbigene': '3282781', 'ncbiprotein': 'YP_209149.1', 'sbo': 'SBO:0000243'	OPHBDC
365	NGO1345	PATRIC': 'fig|242231.10.peg.1581', 'PUBMLST_Locus': 'NEIS1611', 'UNIPROT': 'Q5F742', 'kegg.genes': 'ngo:NGO1345', 'ncbigene': '3282543', 'ncbiprotein': 'YP_208407.1', 'sbo': 'SBO:0000243'	OPHBDC
366	NGO1424	PATRIC': 'fig|242231.10.peg.1680', 'PUBMLST_Locus': 'NEIS0500', 'UNIPROT': 'Q5F6W9', 'kegg.genes': 'ngo:NGO1424', 'ncbigene': '3281752', 'ncbiprotein': 'YP_208480.1', 'sbo': 'SBO:0000243'	OPHHX
367	NGO0029	PATRIC': 'fig|242231.10.peg.29', 'PUBMLST_Locus': 'NEIS0345', 'UNIPROT': 'Q5FAK5', 'kegg.genes': 'ngo:NGO0029', 'ncbigene': '3282518', 'ncbiprotein': 'YP_207210.1', 'sbo': 'SBO:0000243'	ORPT
368	NGO08225	kegg.genes': 'ngo:NGO08225', 'sbo': 'SBO:0000243'	P3H5CD, PROD2, P5CD
369	NGO1905	PATRIC': 'fig|242231.10.peg.2292', 'PUBMLST_Locus': 'NEIS0039', 'UNIPROT': 'Q5F5L8', 'kegg.genes': 'ngo:NGO1905', 'ncbigene': '3282276', 'ncbiprotein': 'YP_208931.1', 'sbo': 'SBO:0000243'	P3H5CR, P5CR
370	NGO0437	PATRIC': 'fig|242231.10.peg.523', 'PUBMLST_Locus': 'NEIS0812', 'UNIPROT': 'Q5F9F8', 'kegg.genes': 'ngo:NGO0437', 'ncbigene': '3282128', 'ncbiprotein': 'YP_207591.1', 'sbo': 'SBO:0000243'	PANTS
371	NGO0925	PATRIC': 'fig|242231.10.peg.1086', 'PUBMLST_Locus': 'NEIS0924', 'UNIPROT': 'Q5F866', 'kegg.genes': 'ngo:NGO0925', 'ncbigene': '3282876', 'ncbiprotein': 'YP_208033.1', 'sbo': 'SBO:0000243'	GLYCL, PDH
372	NGO0565	PATRIC': 'fig|242231.10.peg.668', 'PUBMLST_Locus': 'NEIS1278', 'UNIPROT': 'Q5F939', 'kegg.genes': 'ngo:NGO0565', 'ncbigene': '3282501', 'ncbiprotein': 'YP_207710.1', 'sbo': 'SBO:0000243'	PDH
373	NGO0564	PATRIC': 'fig|242231.10.peg.667', 'PUBMLST_Locus': 'NEIS1279', 'UNIPROT': 'Q5F940', 'kegg.genes': 'ngo:NGO0564', 'ncbigene': '3282469', 'ncbiprotein': 'YP_207709.1', 'sbo': 'SBO:0000243'	PDH
374	NGO0562	PATRIC': 'fig|242231.10.peg.666', 'PUBMLST_Locus': 'NEIS1280', 'UNIPROT': 'Q5F942', 'kegg.genes': 'ngo:NGO0562', 'ncbigene': '3282471', 'ncbiprotein': 'YP_207707.1', 'sbo': 'SBO:0000243'	GLYCL, PDH
375	NGO0658	PATRIC': 'fig|242231.10.peg.777', 'PUBMLST_Locus': 'NEIS1295', 'UNIPROT': 'Q5F8V2', 'kegg.genes': 'ngo:NGO0658', 'ncbigene': '3282467', 'ncbiprotein': 'YP_207797.1', 'sbo': 'SBO:0000243'	PYAMO, PYAM5PO, PDX5POi, PDXS
376	NGO1508	PATRIC': 'fig|242231.10.peg.1793', 'PUBMLST_Locus': 'NEIS1703', 'UNIPROT': 'Q5F6P1', 'kegg.genes': 'ngo:NGO1508', 'ncbigene': '3281573', 'ncbiprotein': 'YP_208558.1', 'sbo': 'SBO:0000243'	PDX5PS
377	NGO1786	PATRIC': 'fig|242231.10.peg.2144', 'PUBMLST_Locus': 'NEIS0186', 'UNIPROT': 'Q5F5Y2', 'kegg.genes': 'ngo:NGO1786', 'ncbigene': '3282475', 'ncbiprotein': 'YP_208817.1', 'sbo': 'SBO:0000243'	PDX5PS
378	NGO1198	PATRIC': 'fig|242231.10.peg.1406', 'PUBMLST_Locus': 'NEIS1986', 'UNIPROT': 'Q5F7H9', 'kegg.genes': 'ngo:NGO1198', 'ncbigene': '3281951', 'ncbiprotein': 'YP_208270.1', 'sbo': 'SBO:0000243'	[
379	NGO1341	PATRIC': 'fig|242231.10.peg.1576', 'PUBMLST_Locus': 'NEIS1608', 'UNIPROT': 'Q5F746', 'kegg.genes': 'ngo:NGO1341', 'ncbigene': '3282056', 'ncbiprotein': 'YP_208403.1', 'sbo': 'SBO:0000243'	PGAMT
380	NGO1668	PATRIC': 'fig|242231.10.peg.1988', 'PUBMLST_Locus': 'NEIS1837', 'UNIPROT': 'Q5F694', 'kegg.genes': 'ngo:NGO1668', 'ncbigene': '3281318', 'ncbiprotein': 'YP_208705.1', 'sbo': 'SBO:0000243'	PGI
381	NGO0719	PATRIC': 'fig|242231.10.peg.856', 'PUBMLST_Locus': 'NEIS1326', 'UNIPROT': 'Q5F8P8', 'kegg.genes': 'ngo:NGO0719', 'ncbigene': '3282106', 'ncbiprotein': 'YP_207851.1', 'sbo': 'SBO:0000243'	PGI
382	NGO1919	PATRIC': 'fig|242231.10.peg.2314', 'PUBMLST_Locus': 'NEIS2148', 'UNIPROT': 'Q5F5K5', 'kegg.genes': 'ngo:NGO1919', 'ncbigene': '3282854', 'ncbiprotein': 'YP_208944.1', 'sbo': 'SBO:0000243'	PGK
383	NGO0716	PATRIC': 'fig|242231.10.peg.852', 'PUBMLST_Locus': 'NEIS1330', 'UNIPROT': 'Q5F8Q1', 'kegg.genes': 'ngo:NGO0716', 'ncbigene': '3283072', 'ncbiprotein': 'YP_207848.1', 'sbo': 'SBO:0000243'	PGL
384	NGO0203	PATRIC': 'fig|242231.10.peg.252', 'PUBMLST_Locus': 'NEIS0563', 'UNIPROT': '', 'kegg.genes': 'ngo:NGO0203', 'ncbigene': '3282551', 'ncbiprotein': 'YP_207368.1', 'sbo': 'SBO:0000243'	[
385	NGO0073	PATRIC': 'fig|242231.10.peg.95', 'PUBMLST_Locus': 'NEIS0386', 'UNIPROT': 'Q5FAF1', 'kegg.genes': 'ngo:NGO0073', 'ncbigene': '3282279', 'ncbiprotein': 'YP_207248.1', 'sbo': 'SBO:0000243'	PGLYCP
386	NGO1258	PATRIC': 'fig|242231.10.peg.1478', 'PUBMLST_Locus': 'NEIS1524', 'UNIPROT': 'Q5F7C0', 'kegg.genes': 'ngo:NGO1258', 'ncbigene': '3282177', 'ncbiprotein': 'YP_208329.1', 'sbo': 'SBO:0000243'	PGM
387	NGO0375	PATRIC': 'fig|242231.10.peg.454', 'PUBMLST_Locus': 'NEIS0743', 'UNIPROT': 'Q5F9L8', 'kegg.genes': 'ngo:NGO0375', 'ncbigene': '3281907', 'ncbiprotein': 'YP_207531.1', 'sbo': 'SBO:0000243'	PGMT2, PGMT1
388	NGO1574	PATRIC': 'fig|242231.10.peg.1883', 'PUBMLST_Locus': 'NEIS1781', 'UNIPROT': 'Q5F6I4', 'kegg.genes': 'ngo:NGO1574', 'ncbigene': '3281096', 'ncbiprotein': 'YP_208615.1', 'sbo': 'SBO:0000243'	PGPP140, PGPP141, PGPP180pp, PGPP160, PGPP181pp, PGPP120pp, PGPP180, PGPP161a, PGPP140pp, PGPP141pp, PGPP161app, PGPP181, PGPP160pp, PGPP120
389	NGO1247	PATRIC': 'fig|242231.10.peg.1466', 'PUBMLST_Locus': 'NEIS1509', 'UNIPROT': 'Q5F7D1', 'kegg.genes': 'ngo:NGO1247', 'ncbigene': '3282598', 'ncbiprotein': 'YP_208318.1', 'sbo': 'SBO:0000243'	PGSA161a, PGSA140, PGSA180, PGSA141, PGSA181, PGSA160, PGSA120
390	NGO1318	PATRIC': 'fig|242231.10.peg.1550', 'PUBMLST_Locus': 'NEIS1587', 'UNIPROT': '', 'kegg.genes': 'ngo:NGO1318', 'ncbigene': '3281918', 'ncbiprotein': 'YP_208381.1', 'sbo': 'SBO:0000243'	PHEMEFErel
391	NGO1329	PATRIC': 'fig|242231.10.peg.1563', 'PUBMLST_Locus': 'NEIS1596', 'UNIPROT': 'Q5F758', 'kegg.genes': 'ngo:NGO1329', 'ncbigene': '3282024', 'ncbiprotein': 'YP_208391.1', 'sbo': 'SBO:0000243'	TYRTA, PHETA1
392	NGO1581	PATRIC': 'fig|242231.10.peg.1891', 'PUBMLST_Locus': 'NEIS1787', 'UNIPROT': 'Q5F6H7', 'kegg.genes': 'ngo:NGO1581', 'ncbigene': '3281088', 'ncbiprotein': 'YP_208622.1', 'sbo': 'SBO:0000243'	PIt2rpp
393	NGO1492	PATRIC': 'fig|242231.10.peg.1766', 'PUBMLST_Locus': 'NEIS1687', 'UNIPROT': '', 'kegg.genes': 'ngo:NGO1492', 'ncbigene': '3281596', 'ncbiprotein': 'YP_208542.1', 'sbo': 'SBO:0000243'	PLIPA1A120pp, PLIPA1E180pp, PLIPA1A181pp, PLIPA1G180pp, PLIPA1A161a, PLIPA1A180pp, PLIPA1E181pp, PLIPA1E160pp, PLIPA1E120pp, PLIPA1A160pp, PLIPA1G160pp, PLIPA1A140pp, PLIPA1G120pp, PLIPA1E161a, PLIPA1E140pp, PLIPA1G181pp, PLIPA1G161a, PLIPA1A141pp, PLIPA1G141pp, PLIPA1G140pp, PLIPA1E141pp
394	NGO1481	PATRIC': 'fig|242231.10.peg.1753', 'PUBMLST_Locus': 'NEIS1674', 'UNIPROT': 'Q5F6R8', 'kegg.genes': 'ngo:NGO1481', 'ncbigene': '3281631', 'ncbiprotein': 'YP_208531.1', 'sbo': 'SBO:0000243'	PMCOAS
395	NGO1725	PATRIC': 'fig|242231.10.peg.2063', 'PUBMLST_Locus': 'NEIS0264', 'UNIPROT': 'Q5F641', 'kegg.genes': 'ngo:NGO1725', 'ncbigene': '3281297', 'ncbiprotein': 'YP_208758.1', 'sbo': 'SBO:0000243'	PMCOAS
396	NGO0223	PATRIC': 'fig|242231.10.peg.275', 'PUBMLST_Locus': 'NEIS0584', 'UNIPROT': 'Q5FA11', 'kegg.genes': 'ngo:NGO0223', 'ncbigene': '3281467', 'ncbiprotein': 'YP_207388.1', 'sbo': 'SBO:0000243'	PPA
397	NGO0385	PATRIC': 'fig|242231.10.peg.466', 'PUBMLST_Locus': 'NEIS0753', 'UNIPROT': '', 'kegg.genes': 'ngo:NGO0385', 'ncbigene': '3281079', 'ncbiprotein': 'YP_207541.1', 'sbo': 'SBO:0000243'	PPBNGS
398	NGO2020	PATRIC': 'fig|242231.10.peg.2435', 'PUBMLST_Locus': 'NEIS2042', 'UNIPROT': 'Q5F5A9', 'kegg.genes': 'ngo:NGO2020', 'ncbigene': '3282727', 'ncbiprotein': 'YP_209040.2', 'sbo': 'SBO:0000243'	PPC
399	NGO1307	PATRIC': 'fig|242231.10.peg.1538', 'PUBMLST_Locus': 'NEIS1576', 'UNIPROT': 'Q5F778', 'kegg.genes': 'ngo:NGO1307', 'ncbigene': '3281866', 'ncbiprotein': 'YP_208371.1', 'sbo': 'SBO:0000243'	PPNCL2, PPCDC
400	NGO0003	PATRIC': 'fig|242231.10.peg.3', 'PUBMLST_Locus': 'NEIS0323', 'UNIPROT': 'Q5FAJ0', 'kegg.genes': 'ngo:NGO0003', 'ncbigene': '3283051', 'ncbiprotein': 'YP_207188.1', 'sbo': 'SBO:0000243'	PPKr, PPK2r
401	NGO1515	PATRIC': 'fig|242231.10.peg.1804', 'PUBMLST_Locus': 'NEIS1721', 'UNIPROT': 'Q5F6N4', 'kegg.genes': 'ngo:NGO1515', 'ncbigene': '3281521', 'ncbiprotein': 'YP_208565.1', 'sbo': 'SBO:0000243'	PPND
402	NGO0200	PATRIC': 'fig|242231.10.peg.248', 'PUBMLST_Locus': 'NEIS0561', 'UNIPROT': 'Q5FA34', 'kegg.genes': 'ngo:NGO0200', 'ncbigene': '3281742', 'ncbiprotein': 'YP_207365.1', 'sbo': 'SBO:0000243'	PPS
403	NGO1939	PATRIC': 'fig|242231.10.peg.2337', 'PUBMLST_Locus': 'NEIS2129', 'UNIPROT': 'Q5F5I6', 'kegg.genes': 'ngo:NGO1939', 'ncbigene': '3282681', 'ncbiprotein': 'YP_208963.1', 'sbo': 'SBO:0000243'	PRAGSr
404	NGO0261	PATRIC': 'fig|242231.10.peg.325', 'PUBMLST_Locus': 'NEIS0639', 'UNIPROT': 'Q5F9X5', 'kegg.genes': 'ngo:NGO0261', 'ncbigene': '3281084', 'ncbiprotein': 'YP_207424.1', 'sbo': 'SBO:0000243'	PRAIi
405	NGO0526	PATRIC': 'fig|242231.10.peg.621', 'PUBMLST_Locus': 'NEIS1152', 'UNIPROT': 'Q5F973', 'kegg.genes': 'ngo:NGO0526', 'ncbigene': '3282922', 'ncbiprotein': 'YP_207676.1', 'sbo': 'SBO:0000243'	PRAIS
406	NGO0210	PATRIC': 'fig|242231.10.peg.261', 'PUBMLST_Locus': 'NEIS0571', 'UNIPROT': 'Q5FA24', 'kegg.genes': 'ngo:NGO0210', 'ncbigene': '3281419', 'ncbiprotein': 'YP_207375.1', 'sbo': 'SBO:0000243'	PRAMPC
407	NGO0333	PATRIC': 'fig|242231.10.peg.407', 'PUBMLST_Locus': 'NEIS0709', 'UNIPROT': '', 'kegg.genes': 'ngo:NGO0333', 'ncbigene': '3281760', 'ncbiprotein': 'YP_207491.1', 'sbo': 'SBO:0000243'	PRASCSi
408	NGO0185	PATRIC': 'fig|242231.10.peg.231', 'PUBMLST_Locus': 'NEIS0546', 'UNIPROT': 'Q5FA47', 'kegg.genes': 'ngo:NGO0185', 'ncbigene': '3281511', 'ncbiprotein': 'YP_207352.1', 'sbo': 'SBO:0000243'	PRATPP
409	NGO1183	PATRIC': 'fig|242231.10.peg.1390', 'PUBMLST_Locus': 'NEIS1972', 'UNIPROT': 'Q5F7J4', 'kegg.genes': 'ngo:NGO1183', 'ncbigene': '3281977', 'ncbiprotein': 'YP_208255.1', 'sbo': 'SBO:0000243'	PRFGS
410	NGO0212	PATRIC': 'fig|242231.10.peg.263', 'PUBMLST_Locus': 'NEIS0573', 'UNIPROT': 'Q5FA22', 'kegg.genes': 'ngo:NGO0212', 'ncbigene': '3281397', 'ncbiprotein': 'YP_207377.1', 'sbo': 'SBO:0000243'	PRMICI
411	NGO1552	PATRIC': 'fig|242231.10.peg.1850', 'PUBMLST_Locus': 'NEIS1765', 'UNIPROT': '', 'kegg.genes': 'ngo:NGO1552', 'ncbigene': '3281457', 'ncbiprotein': 'YP_208600.1', 'sbo': 'SBO:0000243'	PROt1pp
412	NGO0441	PATRIC': 'fig|242231.10.peg.528', 'PUBMLST_Locus': 'NEIS0816', 'UNIPROT': 'Q5F9F5', 'kegg.genes': 'ngo:NGO0441', 'ncbigene': '3282428', 'ncbiprotein': 'YP_207594.1', 'sbo': 'SBO:0000243'	PRPPS
413	NGO0900	PATRIC': 'fig|242231.10.peg.1060', 'PUBMLST_Locus': 'NEIS1366', 'UNIPROT': 'Q5F889', 'kegg.genes': 'ngo:NGO0900', 'ncbigene': '3281109', 'ncbiprotein': 'YP_208010.1', 'sbo': 'SBO:0000243'	PSCVT
414	NGO1206	PATRIC': 'fig|242231.10.peg.1415', 'PUBMLST_Locus': 'NEIS0942', 'UNIPROT': 'Q5F7H2', 'kegg.genes': 'ngo:NGO1206', 'ncbigene': '3281969', 'ncbiprotein': 'YP_208277.1', 'sbo': 'SBO:0000243'	PSD140, PSD160, PSD161a, PSD181, PSD180, PSD120, PSD141
415	NGO1468	PATRIC': 'fig|242231.10.peg.1733', 'PUBMLST_Locus': 'NEIS0961', 'UNIPROT': 'Q5F6S9', 'kegg.genes': 'ngo:NGO1468', 'ncbigene': '3281663', 'ncbiprotein': 'YP_208520.1', 'sbo': 'SBO:0000243'	PSP_L
416	NGO0586	PATRIC': 'fig|242231.10.peg.694', 'PUBMLST_Locus': 'NEIS1255', 'UNIPROT': 'Q5F920', 'kegg.genes': 'ngo:NGO0586', 'ncbigene': '3282297', 'ncbiprotein': 'YP_207729.1', 'sbo': 'SBO:0000243'	PSSA180, PSSA141, PSSA181, PSSA160, PSSA120, PSSA161a, PSSA140
417	NGO0214	PATRIC': 'fig|242231.10.peg.265', 'PUBMLST_Locus': 'NEIS0575', 'UNIPROT': 'Q5FA20', 'kegg.genes': 'ngo:NGO0214', 'ncbigene': '3281410', 'ncbiprotein': 'YP_207379.1', 'sbo': 'SBO:0000243'	PTA2, PTAr
418	NGO2085	PATRIC': 'fig|242231.10.peg.2524', 'PUBMLST_Locus': 'NEIS1998', 'UNIPROT': 'Q5F551', 'kegg.genes': 'ngo:NGO2085', 'ncbigene': '3282832', 'ncbiprotein': 'YP_209098.1', 'sbo': 'SBO:0000243'	PTPATi
419	NGO0192	PATRIC': 'fig|242231.10.peg.239', 'PUBMLST_Locus': 'NEIS0553', 'UNIPROT': '', 'kegg.genes': 'ngo:NGO0192', 'ncbigene': '3281640', 'ncbiprotein': 'YP_207359.1', 'sbo': 'SBO:0000243'	SPMDabcpp, PTRCabcpp
420	NGO0196	PATRIC': 'fig|242231.10.peg.243', 'PUBMLST_Locus': 'NEIS0555', 'UNIPROT': 'Q5FA38', 'kegg.genes': 'ngo:NGO0196', 'ncbigene': '3281651', 'ncbiprotein': 'YP_207361.1', 'sbo': 'SBO:0000243'	SPMDabcpp, PTRCabcpp
421	NGO1494	PATRIC': 'fig|242231.10.peg.1768', 'PUBMLST_Locus': 'NEIS1689', 'UNIPROT': 'Q5F6Q5', 'kegg.genes': 'ngo:NGO1494', 'ncbigene': '3281586', 'ncbiprotein': 'YP_208544.1', 'sbo': 'SBO:0000243'	SPMDabcpp, PTRCabcpp
422	NGO0206	PATRIC': 'fig|242231.10.peg.257', 'PUBMLST_Locus': 'NEIS0567', 'UNIPROT': 'Q5FA28', 'kegg.genes': 'ngo:NGO0206', 'ncbigene': '3281089', 'ncbiprotein': 'YP_207371.1', 'sbo': 'SBO:0000243'	SPMDabcpp, PTRCabcpp
423	NGO2039	PATRIC': 'fig|242231.10.peg.2454', 'PUBMLST_Locus': 'NEIS2023', 'UNIPROT': 'Q5F590', 'kegg.genes': 'ngo:NGO2039', 'ncbigene': '3282708', 'ncbiprotein': 'YP_209059.1', 'sbo': 'SBO:0000243'	SPMDabcpp, PTRCabcpp
424	NGO0195	PATRIC': 'fig|242231.10.peg.242', 'PUBMLST_Locus': 'NEIS0554', 'UNIPROT': 'Q5FA39', 'kegg.genes': 'ngo:NGO0195', 'ncbigene': '3281667', 'ncbiprotein': 'YP_207360.1', 'sbo': 'SBO:0000243'	SPMDabcpp, PTRCabcpp
425	NGO1253	PATRIC': 'fig|242231.10.peg.1474', 'PUBMLST_Locus': 'NEIS1516', 'UNIPROT': '', 'kegg.genes': 'ngo:NGO1253', 'ncbigene': '3281807', 'ncbiprotein': 'YP_208324.1', 'sbo': 'SBO:0000243'	SPMDabcpp, PTRCabcpp
426	NGO1567	PATRIC': 'fig|242231.10.peg.1868', 'PUBMLST_Locus': 'NEIS1772', 'UNIPROT': 'Q5F6I7', 'kegg.genes': 'ngo:NGO1567', 'ncbigene': '3281323', 'ncbiprotein': 'YP_208612.1', 'sbo': 'SBO:0000243'	QULNS
427	NGO0257	PATRIC': 'fig|242231.10.peg.316', 'PUBMLST_Locus': 'NEIS0635', 'UNIPROT': 'Q5F9X9', 'kegg.genes': 'ngo:NGO0257', 'ncbigene': '3281556', 'ncbiprotein': 'YP_207420.1', 'sbo': 'SBO:0000243'	RBFSa
428	NGO0755	PATRIC': 'fig|242231.10.peg.901', 'PUBMLST_Locus': 'NEIS1148', 'UNIPROT': 'Q5F8L7', 'kegg.genes': 'ngo:NGO0755', 'ncbigene': '3282502', 'ncbiprotein': 'YP_207882.2', 'sbo': 'SBO:0000243'	RBFSb
429	NGO2102	PATRIC': 'fig|242231.10.peg.2543', 'PUBMLST_Locus': 'NEIS1956', 'UNIPROT': 'Q5F534', 'kegg.genes': 'ngo:NGO2102', 'ncbigene': '3282815', 'ncbiprotein': 'YP_209115.1', 'sbo': 'SBO:0000243'	RHCCE
430	NGO0614	PATRIC': 'fig|242231.10.peg.727', 'PUBMLST_Locus': 'NEIS1226', 'UNIPROT': 'Q5F8Z6', 'kegg.genes': 'ngo:NGO0614', 'ncbigene': '3281267', 'ncbiprotein': 'YP_207753.1', 'sbo': 'SBO:0000243'	RNDR2, RNDR3, RNDR4, RNDR1
431	NGO0615	PATRIC': 'fig|242231.10.peg.728', 'PUBMLST_Locus': 'NEIS1223', 'UNIPROT': '', 'kegg.genes': 'ngo:NGO0615', 'ncbigene': '3282900', 'ncbiprotein': 'YP_207754.2', 'sbo': 'SBO:0000243'	RNDR2, RNDR3, RNDR4, RNDR1
432	NGO0758	PATRIC': 'fig|242231.10.peg.904', 'PUBMLST_Locus': 'NEIS1145', 'UNIPROT': 'Q5F8L4', 'kegg.genes': 'ngo:NGO0758', 'ncbigene': '3281868', 'ncbiprotein': 'YP_207885.1', 'sbo': 'SBO:0000243'	RPE
433	NGO0970	PATRIC': 'fig|242231.10.peg.1136', 'PUBMLST_Locus': 'NEIS1440', 'UNIPROT': 'Q5F831', 'kegg.genes': 'ngo:NGO0970', 'ncbigene': '3281118', 'ncbiprotein': 'YP_208068.1', 'sbo': 'SBO:0000243'	RPI
434	NGO1986	PATRIC': 'fig|242231.10.peg.2396', 'PUBMLST_Locus': 'NEIS2070', 'UNIPROT': 'Q5F5E3', 'kegg.genes': 'ngo:NGO1986', 'ncbigene': '3282638', 'ncbiprotein': 'YP_209006.1', 'sbo': 'SBO:0000243'	S7PI
435	NGO0806	PATRIC': 'fig|242231.10.peg.953', 'PUBMLST_Locus': 'NEIS1093', 'UNIPROT': 'Q5F8G7', 'kegg.genes': 'ngo:NGO0806', 'ncbigene': '3281987', 'ncbiprotein': 'YP_207932.1', 'sbo': 'SBO:0000243'	SHCHD2, UPP3MT
436	NGO0460	PATRIC': 'fig|242231.10.peg.551', 'PUBMLST_Locus': 'NEIS0834', 'UNIPROT': 'Q5F9D9', 'kegg.genes': 'ngo:NGO0460', 'ncbigene': '3282985', 'ncbiprotein': 'YP_207610.1', 'sbo': 'SBO:0000243'	SDPTA
437	NGO1423	PATRIC': 'fig|242231.10.peg.1678', 'PUBMLST_Locus': 'NEIS0501', 'UNIPROT': 'Q5F6X0', 'kegg.genes': 'ngo:NGO1423', 'ncbigene': '3281764', 'ncbiprotein': 'YP_208479.1', 'sbo': 'SBO:0000243'	SERAT
438	NGO0444	PATRIC': 'fig|242231.10.peg.531', 'PUBMLST_Locus': 'NEIS0819', 'UNIPROT': 'Q5F9F2', 'kegg.genes': 'ngo:NGO0444', 'ncbigene': '3281086', 'ncbiprotein': 'YP_207597.1', 'sbo': 'SBO:0000243'	THRD_L, SERD_L
439	NGO1773	PATRIC': 'fig|242231.10.peg.2129', 'PUBMLST_Locus': 'NEIS0203', 'UNIPROT': 'Q5F5Z5', 'kegg.genes': 'ngo:NGO1773', 'ncbigene': '3281143', 'ncbiprotein': 'YP_208804.1', 'sbo': 'SBO:0000243'	SERD_L
440	NGO0600	PATRIC': 'fig|242231.10.peg.709', 'PUBMLST_Locus': 'NEIS1242', 'UNIPROT': '', 'kegg.genes': 'ngo:NGO0600', 'ncbigene': '3281115', 'ncbiprotein': 'YP_207741.1', 'sbo': 'SBO:0000243'	SFGTHi
441	NGO1602	PATRIC': 'fig|242231.10.peg.1916', 'PUBMLST_Locus': 'NEIS1810', 'UNIPROT': 'Q5F6F7', 'kegg.genes': 'ngo:NGO1602', 'ncbigene': '3281609', 'ncbiprotein': 'YP_208642.1', 'sbo': 'SBO:0000243'	SHK3Dr
442	NGO0093	PATRIC': 'fig|242231.10.peg.121', 'PUBMLST_Locus': 'NEIS0407', 'UNIPROT': 'Q5FAD3', 'kegg.genes': 'ngo:NGO0093', 'ncbigene': '3282244', 'ncbiprotein': 'YP_207266.1', 'sbo': 'SBO:0000243'	SHKK
443	NGO0386	PATRIC': 'fig|242231.10.peg.467', 'PUBMLST_Locus': 'NEIS0754', 'UNIPROT': 'Q5F9K7', 'kegg.genes': 'ngo:NGO0386', 'ncbigene': '3281083', 'ncbiprotein': 'YP_207542.1', 'sbo': 'SBO:0000243'	SHSL3, SHSL4, SHSL1, SHSL5
444	NGO1149	PATRIC': 'fig|242231.10.peg.1344', 'PUBMLST_Locus': 'NEIS1530', 'UNIPROT': 'Q5F7M1', 'kegg.genes': 'ngo:NGO1149', 'ncbigene': '3282146', 'ncbiprotein': 'YP_208228.1', 'sbo': 'SBO:0000243'	SHSL2
445	NGO1081	PATRIC': 'fig|242231.10.peg.1269', 'PUBMLST_Locus': 'NEIS0899', 'UNIPROT': 'Q5F7T9', 'kegg.genes': 'ngo:NGO1081', 'ncbigene': '3281757', 'ncbiprotein': 'YP_208160.1', 'sbo': 'SBO:0000243'	SIALT1
446	NGO1752	PATRIC': 'fig|242231.10.peg.2094', 'PUBMLST_Locus': 'NEIS0236', 'UNIPROT': '', 'kegg.genes': 'ngo:NGO1752', 'ncbigene': '3281163', 'ncbiprotein': 'YP_208785.1', 'sbo': 'SBO:0000243'	SPMS
447	NGO0435	PATRIC': 'fig|242231.10.peg.520', 'PUBMLST_Locus': 'NEIS0810', 'UNIPROT': 'Q5F9G0', 'kegg.genes': 'ngo:NGO0435', 'ncbigene': '3282074', 'ncbiprotein': 'YP_207589.1', 'sbo': 'SBO:0000243'	SPMS
448	NGO0450	kegg.genes': 'ngo:NGO0450', 'sbo': 'SBO:0000243'	SPODMMn
449	NGO1061	PATRIC': 'fig|242231.10.peg.1244', 'PUBMLST_Locus': 'NEIS1423', 'UNIPROT': 'Q5F7V6', 'kegg.genes': 'ngo:NGO1061', 'ncbigene': '3281280', 'ncbiprotein': 'YP_208143.1', 'sbo': 'SBO:0000243'	SSALy
450	NGO0921	PATRIC': 'fig|242231.10.peg.1082', 'PUBMLST_Locus': 'NEIS0927', 'UNIPROT': 'Q5F870', 'kegg.genes': 'ngo:NGO0921', 'ncbigene': '3281104', 'ncbiprotein': 'YP_208029.1', 'sbo': 'SBO:0000243'	SUCD1
451	NGO0920	PATRIC': 'fig|242231.10.peg.1081', 'PUBMLST_Locus': 'NEIS0928', 'UNIPROT': '', 'kegg.genes': 'ngo:NGO0920', 'ncbigene': '3281178', 'ncbiprotein': 'YP_208028.1', 'sbo': 'SBO:0000243'	SUCD1
452	NGO0922	PATRIC': 'fig|242231.10.peg.1083', 'PUBMLST_Locus': 'NEIS0926', 'UNIPROT': 'Q5F869', 'kegg.genes': 'ngo:NGO0922', 'ncbigene': '3281726', 'ncbiprotein': 'YP_208030.1', 'sbo': 'SBO:0000243'	SUCD1
453	NGO0923	PATRIC': 'fig|242231.10.peg.1084', 'PUBMLST_Locus': 'NEIS0925', 'UNIPROT': 'Q5F868', 'kegg.genes': 'ngo:NGO0923', 'ncbigene': '3281694', 'ncbiprotein': 'YP_208031.1', 'sbo': 'SBO:0000243'	SUCD1
454	NGO0912	PATRIC': 'fig|242231.10.peg.1073', 'PUBMLST_Locus': 'NEIS0936', 'UNIPROT': 'Q5F879', 'kegg.genes': 'ngo:NGO0912', 'ncbigene': '3281099', 'ncbiprotein': 'YP_208020.1', 'sbo': 'SBO:0000243'	SUCOAS
455	NGO0913	PATRIC': 'fig|242231.10.peg.1074', 'PUBMLST_Locus': 'NEIS0935', 'UNIPROT': 'Q5F878', 'kegg.genes': 'ngo:NGO0913', 'ncbigene': '3281695', 'ncbiprotein': 'YP_208021.1', 'sbo': 'SBO:0000243'	SUCOAS
456	NGO0446	PATRIC': 'fig|242231.10.peg.534', 'PUBMLST_Locus': 'NEIS0821', 'UNIPROT': 'Q5F9F0', 'kegg.genes': 'ngo:NGO0446', 'ncbigene': '3281095', 'ncbiprotein': 'YP_207599.1', 'sbo': 'SBO:0000243'	TSULabcpp, SULabcpp
457	NGO04615	kegg.genes': 'ngo:NGO04615', 'sbo': 'SBO:0000243'	TSULabcpp, SULabcpp
458	NGO0445	PATRIC': 'fig|242231.10.peg.532', 'PUBMLST_Locus': 'NEIS0820', 'UNIPROT': 'Q5F9F1', 'kegg.genes': 'ngo:NGO0445', 'ncbigene': '3281417', 'ncbiprotein': 'YP_207598.1', 'sbo': 'SBO:0000243'	TSULabcpp, SULabcpp
459	NGO1803	PATRIC': 'fig|242231.10.peg.2163', 'PUBMLST_Locus': 'NEIS0171', 'UNIPROT': 'Q5F5W6', 'kegg.genes': 'ngo:NGO1803', 'ncbigene': '3282536', 'ncbiprotein': 'YP_208833.1', 'sbo': 'SBO:0000243'	T2DECAIy, U23GAAT
460	NGO1802	PATRIC': 'fig|242231.10.peg.2162', 'PUBMLST_Locus': 'NEIS0172', 'UNIPROT': '', 'kegg.genes': 'ngo:NGO1802', 'ncbigene': '3282304', 'ncbiprotein': 'YP_208832.1', 'sbo': 'SBO:0000243'	T2HDECI
461	NGO1610	PATRIC': 'fig|242231.10.peg.1924', 'PUBMLST_Locus': 'NEIS1818', 'UNIPROT': 'Q5F6E9', 'kegg.genes': 'ngo:NGO1610', 'ncbigene': '3281445', 'ncbiprotein': 'YP_208650.1', 'sbo': 'SBO:0000243'	TALA
462	NGO10165	kegg.genes': 'ngo:NGO10165', 'sbo': 'SBO:0000243'	TDPDRE
463	NGO0332	PATRIC': 'fig|242231.10.peg.406', 'PUBMLST_Locus': 'NEIS0708', 'UNIPROT': 'Q5F9Q9', 'kegg.genes': 'ngo:NGO0332', 'ncbigene': '3281736', 'ncbiprotein': 'YP_207490.1', 'sbo': 'SBO:0000243'	TDPDRR
464	NGO1897	PATRIC': 'fig|242231.10.peg.2280', 'PUBMLST_Locus': 'NEIS0047', 'UNIPROT': 'Q5F5M4', 'kegg.genes': 'ngo:NGO1897', 'ncbigene': '3282303', 'ncbiprotein': 'YP_208925.1', 'sbo': 'SBO:0000243'	TDPGDH
465	NGO0242	PATRIC': 'fig|242231.10.peg.299', 'PUBMLST_Locus': 'NEIS0621', 'UNIPROT': 'Q5F9Z2', 'kegg.genes': 'ngo:NGO0242', 'ncbigene': '3281520', 'ncbiprotein': 'YP_207407.1', 'sbo': 'SBO:0000243'	TDSK
466	NGO1438	PATRIC': 'fig|242231.10.peg.1696', 'PUBMLST_Locus': 'NEIS0490', 'UNIPROT': 'Q5F6V7', 'kegg.genes': 'ngo:NGO1438', 'ncbigene': '3281709', 'ncbiprotein': 'YP_208492.1', 'sbo': 'SBO:0000243'	TDSR1, TDSR2
467	NGO1495	PATRIC': 'fig|242231.10.peg.1774', 'PUBMLST_Locus': 'NEIS1690', 'UNIPROT': 'Q5F6Q4', 'kegg.genes': 'ngo:NGO1495', 'ncbigene': '3281624', 'ncbiprotein': 'YP_208545.1', 'sbo': 'SBO:0000243'	TFFE
468	NGO1496	PATRIC': 'fig|242231.10.peg.1775', 'PUBMLST_Locus': 'NEIS1691', 'UNIPROT': 'Q5F6Q3', 'kegg.genes': 'ngo:NGO1496', 'ncbigene': '3281568', 'ncbiprotein': 'YP_208546.1', 'sbo': 'SBO:0000243'	TFFE
469	NGO1667	PATRIC': 'fig|242231.10.peg.1987', 'PUBMLST_Locus': 'NEIS1835', 'UNIPROT': 'Q5F695', 'kegg.genes': 'ngo:NGO1667', 'ncbigene': '3281268', 'ncbiprotein': 'YP_208704.1', 'sbo': 'SBO:0000243'	THDPS
470	NGO0062	PATRIC': 'fig|242231.10.peg.72', 'PUBMLST_Locus': 'NEIS0378', 'UNIPROT': 'Q5FAG1', 'kegg.genes': 'ngo:NGO0062', 'ncbigene': '3282323', 'ncbiprotein': 'YP_207238.1', 'sbo': 'SBO:0000243'	THFL
471	NGO0328	PATRIC': 'fig|242231.10.peg.401', 'PUBMLST_Locus': 'NEIS0704', 'UNIPROT': '', 'kegg.genes': 'ngo:NGO0328', 'ncbigene': '3283043', 'ncbiprotein': 'YP_207486.1', 'sbo': 'SBO:0000243'	THIORDXi
472	NGO2078	PATRIC': 'fig|242231.10.peg.2517', 'PUBMLST_Locus': 'NEIS2005', 'UNIPROT': '', 'kegg.genes': 'ngo:NGO2078', 'ncbigene': '3282839', 'ncbiprotein': 'YP_209091.1', 'sbo': 'SBO:0000243'	THMabcpp
473	NGO2056	PATRIC': 'fig|242231.10.peg.2479', 'PUBMLST_Locus': 'NEIS0017', 'UNIPROT': 'Q5F574', 'kegg.genes': 'ngo:NGO2056', 'ncbigene': '3282740', 'ncbiprotein': 'YP_209075.1', 'sbo': 'SBO:0000243'	THMabcpp
474	NGO2019	PATRIC': 'fig|242231.10.peg.2433', 'PUBMLST_Locus': 'NEIS2043', 'UNIPROT': 'Q5F5B0', 'kegg.genes': 'ngo:NGO2019', 'ncbigene': '3282728', 'ncbiprotein': 'YP_209039.1', 'sbo': 'SBO:0000243'	THZPSN
475	NGO0636	PATRIC': 'fig|242231.10.peg.750', 'PUBMLST_Locus': 'NEIS1315', 'UNIPROT': 'Q5F8X4', 'kegg.genes': 'ngo:NGO0636', 'ncbigene': '3281390', 'ncbiprotein': 'YP_207775.1', 'sbo': 'SBO:0000243'	THZPSN
476	NGO2005	PATRIC': 'fig|242231.10.peg.2417', 'PUBMLST_Locus': 'NEIS2052', 'UNIPROT': 'Q5F5C4', 'kegg.genes': 'ngo:NGO2005', 'ncbigene': '3282619', 'ncbiprotein': 'YP_209025.1', 'sbo': 'SBO:0000243'	THZPSN
477	NGO1028	PATRIC': 'fig|242231.10.peg.1202', 'PUBMLST_Locus': 'NEIS1395', 'UNIPROT': 'Q5F7Y3', 'kegg.genes': 'ngo:NGO1028', 'ncbigene': '3282211', 'ncbiprotein': 'YP_208116.1', 'sbo': 'SBO:0000243'	TKT1, TKT2
478	NGO1357	PATRIC': 'fig|242231.10.peg.1598', 'PUBMLST_Locus': 'NEIS1624', 'UNIPROT': 'Q5F732', 'kegg.genes': 'ngo:NGO1357', 'ncbigene': '3282062', 'ncbiprotein': 'YP_208417.1', 'sbo': 'SBO:0000243'	TMDS
479	NGO1575	PATRIC': 'fig|242231.10.peg.1884', 'PUBMLST_Locus': 'NEIS1782', 'UNIPROT': 'Q5F6I3', 'kegg.genes': 'ngo:NGO1575', 'ncbigene': '3281409', 'ncbiprotein': 'YP_208616.1', 'sbo': 'SBO:0000243'	TMPK
480	NGO2007	PATRIC': 'fig|242231.10.peg.2421', 'PUBMLST_Locus': 'NEIS2050', 'UNIPROT': 'Q5F5C2', 'kegg.genes': 'ngo:NGO2007', 'ncbigene': '3282617', 'ncbiprotein': 'YP_209027.1', 'sbo': 'SBO:0000243'	TMPPP
481	NGO0017	PATRIC': 'fig|242231.10.peg.17', 'PUBMLST_Locus': 'NEIS0334', 'UNIPROT': 'Q5FAJ7', 'kegg.genes': 'ngo:NGO0017', 'ncbigene': '3283061', 'ncbiprotein': 'YP_207198.1', 'sbo': 'SBO:0000243'	TPI
482	NGO0580	PATRIC': 'fig|242231.10.peg.685', 'PUBMLST_Locus': 'NEIS1261', 'UNIPROT': 'Q5F926', 'kegg.genes': 'ngo:NGO0580', 'ncbigene': '3282257', 'ncbiprotein': 'YP_207723.1', 'sbo': 'SBO:0000243'	TRDR2, TRDR1
483	NGO2124	PATRIC': 'fig|242231.10.peg.2570', 'PUBMLST_Locus': 'NEIS1930', 'UNIPROT': 'Q5F515', 'kegg.genes': 'ngo:NGO2124', 'ncbigene': '3282796', 'ncbiprotein': 'YP_209134.1', 'sbo': 'SBO:0000243'	TRDR2, TRDR1
484	NGO0274	PATRIC': 'fig|242231.10.peg.340', 'PUBMLST_Locus': 'NEIS0650', 'UNIPROT': 'Q5F9W3', 'kegg.genes': 'ngo:NGO0274', 'ncbigene': '3281611', 'ncbiprotein': 'YP_207436.1', 'sbo': 'SBO:0000243'	TRPS2, TRPS1
485	NGO0248	PATRIC': 'fig|242231.10.peg.306', 'PUBMLST_Locus': 'NEIS0628', 'UNIPROT': 'Q5F9Y6', 'kegg.genes': 'ngo:NGO0248', 'ncbigene': '3281525', 'ncbiprotein': 'YP_207413.1', 'sbo': 'SBO:0000243'	TRPS3, TRPS1
486	NGO2073	PATRIC': 'fig|242231.10.peg.2511', 'PUBMLST_Locus': 'NEIS2010', 'UNIPROT': 'Q5F563', 'kegg.genes': 'ngo:NGO2073', 'ncbigene': '3282844', 'ncbiprotein': 'YP_209086.1', 'sbo': 'SBO:0000243'	TYRt1rpp, TRPt1rpp
487	NGO1541	PATRIC': 'fig|242231.10.peg.1838', 'PUBMLST_Locus': 'NEIS1751', 'UNIPROT': 'Q5F6L0', 'kegg.genes': 'ngo:NGO1541', 'ncbigene': '3281489', 'ncbiprotein': 'YP_208589.1', 'sbo': 'SBO:0000243'	UAAGDS
488	NGO1806	PATRIC': 'fig|242231.10.peg.2166', 'PUBMLST_Locus': 'NEIS0168', 'UNIPROT': 'Q5F5W3', 'kegg.genes': 'ngo:NGO1806', 'ncbigene': '3282363', 'ncbiprotein': 'YP_208836.1', 'sbo': 'SBO:0000243'	UAGAAT
489	NGO1918	PATRIC': 'fig|242231.10.peg.2313', 'PUBMLST_Locus': 'NEIS2149', 'UNIPROT': 'Q5F5K6', 'kegg.genes': 'ngo:NGO1918', 'ncbigene': '3282851', 'ncbiprotein': 'YP_208943.1', 'sbo': 'SBO:0000243'	UAGCVT
490	NGO1533	PATRIC': 'fig|242231.10.peg.1829', 'PUBMLST_Locus': 'NEIS1742', 'UNIPROT': 'Q5F6L8', 'kegg.genes': 'ngo:NGO1533', 'ncbigene': '3281523', 'ncbiprotein': 'YP_208581.1', 'sbo': 'SBO:0000243'	UAGPT3
491	NGO1535	PATRIC': 'fig|242231.10.peg.1831', 'PUBMLST_Locus': 'NEIS1745', 'UNIPROT': 'Q5F6L6', 'kegg.genes': 'ngo:NGO1535', 'ncbigene': '3281493', 'ncbiprotein': 'YP_208583.1', 'sbo': 'SBO:0000243'	UAMAGS
492	NGO1532	PATRIC': 'fig|242231.10.peg.1828', 'PUBMLST_Locus': 'NEIS1741', 'UNIPROT': 'Q5F6L9', 'kegg.genes': 'ngo:NGO1532', 'ncbigene': '3281507', 'ncbiprotein': 'YP_208580.3', 'sbo': 'SBO:0000243'	UAMAS
493	NGO0394	PATRIC': 'fig|242231.10.peg.475', 'PUBMLST_Locus': 'NEIS0762', 'UNIPROT': 'Q5F9J9', 'kegg.genes': 'ngo:NGO0394', 'ncbigene': '3283015', 'ncbiprotein': 'YP_207550.1', 'sbo': 'SBO:0000243'	UAPGR
494	NGO2031	PATRIC': 'fig|242231.10.peg.2446', 'PUBMLST_Locus': 'NEIS2032', 'UNIPROT': '', 'kegg.genes': 'ngo:NGO2031', 'ncbigene': '3282716', 'ncbiprotein': 'YP_209051.1', 'sbo': 'SBO:0000243'	UCYR
495	NGO2030	PATRIC': 'fig|242231.10.peg.2445', 'PUBMLST_Locus': 'NEIS2033', 'UNIPROT': 'Q5F599', 'kegg.genes': 'ngo:NGO2030', 'ncbigene': '3282717', 'ncbiprotein': 'YP_209050.1', 'sbo': 'SBO:0000243'	UCYR
496	NGO2029	PATRIC': 'fig|242231.10.peg.2444', 'PUBMLST_Locus': 'NEIS2034', 'UNIPROT': 'Q5F5A0', 'kegg.genes': 'ngo:NGO2029', 'ncbigene': '3282718', 'ncbiprotein': 'YP_209049.1', 'sbo': 'SBO:0000243'	UCYR
497	NGO1547	PATRIC': 'fig|242231.10.peg.1844', 'PUBMLST_Locus': 'NEIS1759', 'UNIPROT': 'Q5F6K4', 'kegg.genes': 'ngo:NGO1547', 'ncbigene': '3281468', 'ncbiprotein': 'YP_208595.1', 'sbo': 'SBO:0000243'	UDCPDP, UDCPDPpp
498	NGO1797	PATRIC': 'fig|242231.10.peg.2157', 'PUBMLST_Locus': 'NEIS0177', 'UNIPROT': 'Q5F5X2', 'kegg.genes': 'ngo:NGO1797', 'ncbigene': '3282548', 'ncbiprotein': 'YP_208827.1', 'sbo': 'SBO:0000243'	UDCPDPS
499	NGO1896	PATRIC': 'fig|242231.10.peg.2279', 'PUBMLST_Locus': 'NEIS0048', 'UNIPROT': 'Q5F5M5', 'kegg.genes': 'ngo:NGO1896', 'ncbigene': '3282314', 'ncbiprotein': 'YP_208924.1', 'sbo': 'SBO:0000243'	UDPG4E
500	NGO1539	PATRIC': 'fig|242231.10.peg.1835', 'PUBMLST_Locus': 'NEIS1749', 'UNIPROT': 'Q5F6L2', 'kegg.genes': 'ngo:NGO1539', 'ncbigene': '3281501', 'ncbiprotein': 'YP_208587.1', 'sbo': 'SBO:0000243'	UGMDDS
501	NGO2065	PATRIC': 'fig|242231.10.peg.2494', 'PUBMLST_Locus': '', 'UNIPROT': 'Q5F569', 'kegg.genes': 'ngo:NGO2065', 'ncbigene': '3282735', 'ncbiprotein': 'YP_209080.1', 'sbo': 'SBO:0000243'	UHGADA
502	NGO0815	PATRIC': 'fig|242231.10.peg.962', 'PUBMLST_Locus': 'NEIS1085', 'UNIPROT': 'Q5F8G0', 'kegg.genes': 'ngo:NGO0815', 'ncbigene': '3281819', 'ncbiprotein': 'YP_207939.1', 'sbo': 'SBO:0000243'	UM3PL, UM4PL
503	NGO1973	PATRIC': 'fig|242231.10.peg.2382', 'PUBMLST_Locus': 'NEIS2082', 'UNIPROT': 'Q5F5F5', 'kegg.genes': 'ngo:NGO1973', 'ncbigene': '3282650', 'ncbiprotein': 'YP_208994.1', 'sbo': 'SBO:0000243'	UMPK
504	NGO0360	PATRIC': 'fig|242231.10.peg.435', 'PUBMLST_Locus': 'NEIS0731', 'UNIPROT': '', 'kegg.genes': 'ngo:NGO0360', 'ncbigene': '3283031', 'ncbiprotein': 'YP_207516.1', 'sbo': 'SBO:0000243'	UPP3MT
505	NGO0359	PATRIC': 'fig|242231.10.peg.434', 'PUBMLST_Locus': 'NEIS0730', 'UNIPROT': 'Q5F9N4', 'kegg.genes': 'ngo:NGO0359', 'ncbigene': '3283032', 'ncbiprotein': 'YP_207515.1', 'sbo': 'SBO:0000243'	UPP3S
506	NGO0362	PATRIC': 'fig|242231.10.peg.437', 'PUBMLST_Locus': 'NEIS0733', 'UNIPROT': 'Q5F9N1', 'kegg.genes': 'ngo:NGO0362', 'ncbigene': '3283028', 'ncbiprotein': 'YP_207518.1', 'sbo': 'SBO:0000243'	UPPDC1
507	NGO0353	PATRIC': 'fig|242231.10.peg.429', 'PUBMLST_Locus': 'NEIS0727', 'UNIPROT': 'Q5F9P0', 'kegg.genes': 'ngo:NGO0353', 'ncbigene': '3281240', 'ncbiprotein': 'YP_207509.1', 'sbo': 'SBO:0000243'	UPPRT
508	NGO1527	PATRIC': 'fig|242231.10.peg.1823', 'PUBMLST_Locus': 'NEIS1735', 'UNIPROT': 'Q5F6M4', 'kegg.genes': 'ngo:NGO1527', 'ncbigene': '3281533', 'ncbiprotein': 'YP_208575.1', 'sbo': 'SBO:0000243'	URAt1pp, XANt2pp
509	NGO0589	PATRIC': 'fig|242231.10.peg.697', 'PUBMLST_Locus': 'NEIS1252', 'UNIPROT': 'Q5F917', 'kegg.genes': 'ngo:NGO0589', 'ncbigene': '3282460', 'ncbiprotein': 'YP_207732.1', 'sbo': 'SBO:0000243'	URAt1pp
510	NGO1448	PATRIC': 'fig|242231.10.peg.1705', 'PUBMLST_Locus': 'NEIS0483', 'UNIPROT': 'Q5F6U7', 'kegg.genes': 'ngo:NGO1448', 'ncbigene': '3281706', 'ncbiprotein': 'YP_208502.1', 'sbo': 'SBO:0000243'	USHD
511	NGO0082	PATRIC': 'fig|242231.10.peg.109', 'PUBMLST_Locus': 'NEIS0395', 'UNIPROT': 'Q5FAE4', 'kegg.genes': 'ngo:NGO0082', 'ncbigene': '3282138', 'ncbiprotein': 'YP_207255.1', 'sbo': 'SBO:0000243'	VPAMT
512	NGO2110	kegg.genes': 'ngo:NGO2110', 'sbo': 'SBO:0000243'	HGFE
513	NGO2109	PATRIC': 'fig|242231.10.peg.2552', 'PUBMLST_Locus': 'NEIS1947', 'UNIPROT': 'Q5F527', 'kegg.genes': 'ngo:NGO2109', 'ncbigene': '3282808', 'ncbiprotein': 'YP_209122.1', 'sbo': 'SBO:0000243'	HGFE
514	NGO1047	PATRIC': 'fig|242231.10.peg.1225', 'PUBMLST_Locus': 'NEIS1410', 'UNIPROT': 'Q5F7W8', 'kegg.genes': 'ngo:NGO1047', 'ncbigene': '3282573', 'ncbiprotein': 'YP_208131.1', 'sbo': 'SBO:0000243'	ALATA_L
515	NGO0231	PATRIC': 'fig|242231.10.peg.285', 'PUBMLST_Locus': 'NEIS0610', 'UNIPROT': 'Q5FA03', 'kegg.genes': 'ngo:NGO0231', 'ncbigene': '3281453', 'ncbiprotein': 'YP_207396.1', 'sbo': 'SBO:0000243'	AP4AH
516	NGO1204	PATRIC': 'fig|242231.10.peg.1413', 'PUBMLST_Locus': 'NEIS0947', 'UNIPROT': 'Q5F7H4', 'kegg.genes': 'ngo:NGO1204', 'ncbigene': '3281971', 'ncbiprotein': 'YP_208275.1', 'sbo': 'SBO:0000243'	ANS
517	NGO0186	PATRIC': 'fig|242231.10.peg.232', 'PUBMLST_Locus': 'NEIS0547', 'UNIPROT': 'Q5FA46', 'kegg.genes': 'ngo:NGO0186', 'ncbigene': '3281536', 'ncbiprotein': 'YP_207353.1', 'sbo': 'SBO:0000243'	BTDD_RR
518	NGO0676	PATRIC': 'fig|242231.10.peg.797', 'PUBMLST_Locus': 'NEIS1180', 'UNIPROT': 'Q5F8T4', 'kegg.genes': 'ngo:NGO0676', 'ncbigene': '3282000', 'ncbiprotein': 'YP_207815.1', 'sbo': 'SBO:0000243'	CYTOM
519	NGO0224	PATRIC': 'fig|242231.10.peg.276', 'PUBMLST_Locus': 'NEIS0585', 'UNIPROT': '', 'kegg.genes': 'ngo:NGO0224', 'ncbigene': '3281460', 'ncbiprotein': 'YP_207389.1', 'sbo': 'SBO:0000243'	DNTPPA
520	NGO1334	PATRIC': 'fig|242231.10.peg.1568', 'PUBMLST_Locus': 'NEIS1601', 'UNIPROT': 'Q5F753', 'kegg.genes': 'ngo:NGO1334', 'ncbigene': '3282046', 'ncbiprotein': 'YP_208396.1', 'sbo': 'SBO:0000243'	DNMPPA
521	NGO0059	PATRIC': 'fig|242231.10.peg.68', 'PUBMLST_Locus': 'NEIS0375', 'UNIPROT': 'Q5FAG3', 'kegg.genes': 'ngo:NGO0059', 'ncbigene': '3282327', 'ncbiprotein': 'YP_207236.1', 'sbo': 'SBO:0000243'	FADRx
522	NGO1325	PATRIC': 'fig|242231.10.peg.1559', 'PUBMLST_Locus': 'NEIS1594', 'UNIPROT': 'Q5F761', 'kegg.genes': 'ngo:NGO1325', 'ncbigene': '3281818', 'ncbiprotein': 'YP_208388.1', 'sbo': 'SBO:0000243'	GLYCL
523	NGO1404	PATRIC': 'fig|242231.10.peg.1654', 'PUBMLST_Locus': 'NEIS0517', 'UNIPROT': 'Q5F6Y8', 'kegg.genes': 'ngo:NGO1404', 'ncbigene': '3281213', 'ncbiprotein': 'YP_208461.1', 'sbo': 'SBO:0000243'	GLYCL
524	NGO2033	PATRIC': 'fig|242231.10.peg.2448', 'PUBMLST_Locus': 'NEIS2029', 'UNIPROT': 'Q5F596', 'kegg.genes': 'ngo:NGO2033', 'ncbigene': '3282714', 'ncbiprotein': 'YP_209053.1', 'sbo': 'SBO:0000243'	HPA3MO
525	NGO0387	PATRIC': 'fig|242231.10.peg.468', 'PUBMLST_Locus': 'NEIS0755', 'UNIPROT': 'Q5F9K6', 'kegg.genes': 'ngo:NGO0387', 'ncbigene': '3282560', 'ncbiprotein': 'YP_207543.1', 'sbo': 'SBO:0000243'	GTPCI
526	NGO2171	PATRIC': 'fig|242231.10.peg.2624', 'PUBMLST_Locus': 'NEIS0310', 'UNIPROT': 'Q5F4X3', 'kegg.genes': 'ngo:NGO2171', 'ncbigene': '3282754', 'ncbiprotein': 'YP_209176.1', 'sbo': 'SBO:0000243'	ACPPAT140, G3PAT120, G3PAT161, ACPPAT181, ACPPAT160, G3PAT181, ACPPAT141, G3PAT140, G3PAT160, ACPPAT120, G3PAT180, ACPPAT180, ACPPAT161
527	NGO0858	PATRIC': 'fig|242231.10.peg.1012', 'PUBMLST_Locus': 'NEIS1026', 'UNIPROT': 'Q5F8C7', 'kegg.genes': 'ngo:NGO0858', 'ncbigene': '3282318', 'ncbiprotein': 'YP_207972.1', 'sbo': 'SBO:0000243'	APG3PAT180, APG3PAT141, APG3PAT160, APG3PAT140, APG3PAT120, APG3PAT181, APG3PAT161
528	NGO1227	PATRIC': 'fig|242231.10.peg.1442', 'PUBMLST_Locus': 'NEIS1489', 'UNIPROT': 'Q5F7F1', 'kegg.genes': 'ngo:NGO1227', 'ncbigene': '3282045', 'ncbiprotein': 'YP_208298.1', 'sbo': 'SBO:0000243'	AMPTASEPG
529	NGO0902	PATRIC': 'fig|242231.10.peg.1062', 'PUBMLST_Locus': 'NEIS1368', 'UNIPROT': 'Q5F887', 'kegg.genes': 'ngo:NGO0902', 'ncbigene': '3281106', 'ncbiprotein': 'YP_208012.1', 'sbo': 'SBO:0000243'	CLPNS120pp, CLPNS140pp, CLPNS161pp, CLPNS160pp, CLPNS141pp, CLPNS181pp, CLPNS180pp
530	NGO0994	PATRIC': 'fig|242231.10.peg.1164', 'PUBMLST_Locus': 'NEIS1462', 'UNIPROT': 'Q5F809', 'kegg.genes': 'ngo:NGO0994', 'ncbigene': '3281780', 'ncbiprotein': 'YP_208090.1', 'sbo': 'SBO:0000243'	CYPOX
531	NGO1769	PATRIC': 'fig|242231.10.peg.2122', 'PUBMLST_Locus': 'NEIS2721', 'UNIPROT': 'Q5F5Z9', 'kegg.genes': 'ngo:NGO1769', 'ncbigene': '3281141', 'ncbiprotein': 'YP_208800.1', 'sbo': 'SBO:0000243'	CYPOX
532	NGO0388	PATRIC': 'fig|242231.10.peg.469', 'PUBMLST_Locus': 'NEIS0756', 'UNIPROT': 'Q5F9K5', 'kegg.genes': 'ngo:NGO0388', 'ncbigene': '3283020', 'ncbiprotein': 'YP_207544.1', 'sbo': 'SBO:0000243'	FLVR, FLVRx
533	NGO1977	PATRIC': 'fig|242231.10.peg.2386', 'PUBMLST_Locus': 'NEIS2078', 'UNIPROT': '', 'kegg.genes': 'ngo:NGO1977', 'ncbigene': '3282646', 'ncbiprotein': 'YP_208998.1', 'sbo': 'SBO:0000243'	FOMETRi
534	NGO1243	PATRIC': 'fig|242231.10.peg.1462', 'PUBMLST_Locus': 'NEIS1504', 'UNIPROT': 'Q5F7D5', 'kegg.genes': 'ngo:NGO1243', 'ncbigene': '3282154', 'ncbiprotein': 'YP_208314.1', 'sbo': 'SBO:0000243'	GLYCLTDx
535	NGO0351	PATRIC': 'fig|242231.10.peg.427', 'PUBMLST_Locus': 'NEIS0726', 'UNIPROT': 'Q5F9P2', 'kegg.genes': 'ngo:NGO0351', 'ncbigene': '3281239', 'ncbiprotein': 'YP_207507.1', 'sbo': 'SBO:0000243'	GRXR
536	NGO0114	PATRIC': 'fig|242231.10.peg.149', 'PUBMLST_Locus': 'NEIS0431', 'UNIPROT': 'Q5FAB3', 'kegg.genes': 'ngo:NGO0114', 'ncbigene': '3283078', 'ncbiprotein': 'YP_207286.1', 'sbo': 'SBO:0000243'	GRXR
537	NGO1381	PATRIC': 'fig|242231.10.peg.1624', 'PUBMLST_Locus': 'NEIS1654', 'UNIPROT': '', 'kegg.genes': 'ngo:NGO1381', 'ncbigene': '3281769', 'ncbiprotein': 'YP_208441.1', 'sbo': 'SBO:0000243'	GRXR
538	NGO0131	PATRIC': 'fig|242231.10.peg.168', 'PUBMLST_Locus': 'NEIS0466', 'UNIPROT': 'Q5FA97', 'kegg.genes': 'ngo:NGO0131', 'ncbigene': '3281264', 'ncbiprotein': 'YP_207302.1', 'sbo': 'SBO:0000243'	CPH4S, PTHPS
539	NGO00720	kegg.genes': 'ngo:NGO00720', 'sbo': 'SBO:0000243'	CDGS
540	NGO1684	PATRIC': 'fig|242231.10.peg.2007', 'PUBMLST_Locus': 'NEIS1854', 'UNIPROT': 'Q5F678', 'kegg.genes': 'ngo:NGO1684', 'ncbigene': '3281260', 'ncbiprotein': 'YP_208721.1', 'sbo': 'SBO:0000243'	CDGR
541	NGO0129	PATRIC': 'fig|242231.10.peg.166', 'PUBMLST_Locus': 'NEIS0464', 'UNIPROT': 'Q5FA99', 'kegg.genes': 'ngo:NGO0129', 'ncbigene': '3282488', 'ncbiprotein': 'YP_207300.1', 'sbo': 'SBO:0000243'	CCGS
542	NGO1154	PATRIC': 'fig|242231.10.peg.1352', 'PUBMLST_Locus': 'NEIS1535', 'UNIPROT': 'Q5F7L7', 'kegg.genes': 'ngo:NGO1154', 'ncbigene': '3282230', 'ncbiprotein': 'YP_208232.1', 'sbo': 'SBO:0000243'	Kt2pp
543	NGO0571	PATRIC': 'fig|242231.10.peg.675', 'PUBMLST_Locus': 'NEIS1271', 'UNIPROT': 'Q5F933', 'kegg.genes': 'ngo:NGO0571', 'ncbigene': '3282528', 'ncbiprotein': 'YP_207716.1', 'sbo': 'SBO:0000243'	MLDEP2pp
544	NGO1686	PATRIC': 'fig|242231.10.peg.2009', 'PUBMLST_Locus': 'NEIS1856', 'UNIPROT': 'Q5F676', 'kegg.genes': 'ngo:NGO1686', 'ncbigene': '3281229', 'ncbiprotein': 'YP_208723.1', 'sbo': 'SBO:0000243'	MLDEP2pp
545	NGO1033	PATRIC': 'fig|242231.10.peg.1209', 'PUBMLST_Locus': 'NEIS1401', 'UNIPROT': 'Q5F7X8', 'kegg.genes': 'ngo:NGO1033', 'ncbigene': '3281132', 'ncbiprotein': 'YP_208121.1', 'sbo': 'SBO:0000243'	MLTGY2pp, MLTGY3pp, MLTGY4pp, MLTGY1pp
546	NGO0608	PATRIC': 'fig|242231.10.peg.720', 'PUBMLST_Locus': 'NEIS1234', 'UNIPROT': 'Q5F901', 'kegg.genes': 'ngo:NGO0608', 'ncbigene': '3281605', 'ncbiprotein': 'YP_207748.1', 'sbo': 'SBO:0000243'	MLTGY2pp, MLTGY3pp, MLTGY4pp, MLTGY1pp
547	NGO1692	PATRIC': 'fig|242231.10.peg.2018', 'PUBMLST_Locus': 'NEIS1871', 'UNIPROT': '', 'kegg.genes': 'ngo:NGO1692', 'ncbigene': '3281220', 'ncbiprotein': 'YP_208728.1', 'sbo': 'SBO:0000243'	PPPGO
548	NGO0652	PATRIC': 'fig|242231.10.peg.768', 'PUBMLST_Locus': 'NEIS1301', 'UNIPROT': 'Q5F8V8', 'kegg.genes': 'ngo:NGO0652', 'ncbigene': '3282200', 'ncbiprotein': 'YP_207791.1', 'sbo': 'SBO:0000243'	THIORDXi
549	NGO0057	PATRIC': 'fig|242231.10.peg.66', 'PUBMLST_Locus': 'NEIS0373', 'UNIPROT': 'Q5FAG5', 'kegg.genes': 'ngo:NGO0057', 'ncbigene': '3282274', 'ncbiprotein': 'YP_207234.1', 'sbo': 'SBO:0000243'	THIORDXi
550	NGO1052	PATRIC': 'fig|242231.10.peg.1233', 'PUBMLST_Locus': 'NEIS1414', 'UNIPROT': 'Q5F7W4', 'kegg.genes': 'ngo:NGO1052', 'ncbigene': '3281802', 'ncbiprotein': 'YP_208135.1', 'sbo': 'SBO:0000243'	PGLYCP
551	NGO0904	PATRIC': 'fig|242231.10.peg.1064', 'PUBMLST_Locus': 'NEIS1371', 'UNIPROT': 'Q5F885', 'kegg.genes': 'ngo:NGO0904', 'ncbigene': '3281130', 'ncbiprotein': 'YP_208014.1', 'sbo': 'SBO:0000243'	L_LACD2
552	NGO0906	PATRIC': 'fig|242231.10.peg.1066', 'PUBMLST_Locus': 'NEIS1373', 'UNIPROT': 'Q5F883', 'kegg.genes': 'ngo:NGO0906', 'ncbigene': '3281363', 'ncbiprotein': 'YP_208016.1', 'sbo': 'SBO:0000243'	L_LACD2
553	NGO0905	PATRIC': 'fig|242231.10.peg.1065', 'PUBMLST_Locus': 'NEIS1372', 'UNIPROT': 'Q5F884', 'kegg.genes': 'ngo:NGO0905', 'ncbigene': '3281189', 'ncbiprotein': 'YP_208015.1', 'sbo': 'SBO:0000243'	L_LACD2
554	NGO2012	PATRIC': 'fig|242231.10.peg.2426', 'PUBMLST_Locus': 'NEIS2730', 'UNIPROT': 'Q5F5B7', 'kegg.genes': 'ngo:NGO2012', 'ncbigene': '3282700', 'ncbiprotein': 'YP_209032.1', 'sbo': 'SBO:0000243'	CYSabcpp
555	NGO2011	PATRIC': 'fig|242231.10.peg.2425', 'PUBMLST_Locus': 'NEIS2729', 'UNIPROT': 'Q5F5B8', 'kegg.genes': 'ngo:NGO2011', 'ncbigene': '3282615', 'ncbiprotein': 'YP_209031.1', 'sbo': 'SBO:0000243'	CYSabcpp
556	NGO2013	PATRIC': 'fig|242231.10.peg.2427', 'PUBMLST_Locus': '', 'UNIPROT': 'Q5F5B6', 'kegg.genes': 'ngo:NGO2013', 'ncbigene': '3282699', 'ncbiprotein': 'YP_209033.1', 'sbo': 'SBO:0000243'	CYSabcpp
557	NGO2014	PATRIC': 'fig|242231.10.peg.2428', 'PUBMLST_Locus': 'NEIS2731', 'UNIPROT': 'Q5F5B5', 'kegg.genes': 'ngo:NGO2014', 'ncbigene': '3282698', 'ncbiprotein': 'YP_209034.1', 'sbo': 'SBO:0000243'	CYSabcpp
558	NGO2072	PATRIC': 'fig|242231.10.peg.2510', 'PUBMLST_Locus': '', 'UNIPROT': 'Q5F564', 'kegg.genes': 'ngo:NGO2072', 'ncbigene': '3282845', 'ncbiprotein': 'YP_209085.1', 'sbo': 'SBO:0000243'	GLCTR2, GALT3

## Sheet: Metabolites
	Metabolite ID	Name	Formulas	Charge
0	dms_p	Dimethyl-sulfide	C2H6S	0
1	pg161_c	Phosphatidylglycerol-1-hexadec-trans-9-enoyl-2-octadeca-cis-7-enoyl-n-161a	C38H70O10P1	-1
2	12dgr181_p	1-2-Diacyl-sn-glycerol-dioctadec-7-enoyl-n-C181	C39H72O5	0
3	3hcmrs7eACP_c	R-3-hydroxy-cis-myristol-7-eoyl-acyl-carrier-protein	C25H45N2O9PRS	-1
4	12dgr181_c	1-2-Diacyl-sn-glycerol-dioctadec-7-enoyl-n-C181	C39H72O5	0
5	dms_e	Dimethyl-sulfide	C2H6S	0
6	dhor_S_c	S-Dihydroorotate	C5H5N2O4	-1
7	2agpe140_p	2-Acyl-sn-glycero-3-phosphoethanolamine-n-C140	C19H40NO7P1	0
8	dttp_c	dTTP	C10H13N2O14P3	-4
9	thym_e	Thymine	C5H6N2O2	0
10	spmd_c	Spermidine	C7H22N3	3
11	f6p_e	D-Fructose-6-phosphate	C6H11O9P	-2
12	f6p_c	D-Fructose-6-phosphate	C6H11O9P	-2
13	adp_c	ADP	C10H12N5O10P2	-3
14	aso3_p	arsenite	AsO3	-3
15	aso3_e	arsenite	AsO3	-3
16	lac_D_p	D-Lactate	C3H5O3	-1
17	lyx_L_p	L-Lyxose	C5H10O5	0
18	gcald_c	Glycolaldehyde	C2H4O2	0
19	2ombzl_c	2-Octaprenyl-6-methoxy-1-4-benzoquinol	C47H72O3	0
20	3hmrsACP_c	R-3-Hydroxytetradecanoyl-acyl-carrier-protein	C25H47N2O9PRS	-1
21	lac_D_c	D-Lactate	C3H5O3	-1
22	lac_D_e	D-Lactate	C3H5O3	-1
23	lyx_L_e	L-Lyxose	C5H10O5	0
24	mal_L_p	L-Malate	C4H4O5	-2
25	galicolipa_c	galactosyl-inner-core-oligosaccharide-lipid-A, also mature lps, immunotype 8	C150H262N3O76P2	-5
26	pe160_p	phosphatidylethanolamine-dihexadecanoyl-n-C160	C37H74N1O8P1	0
27	pg161_p	Phosphatidylglycerol-1-hexadec-trans-9-enoyl-2-octadeca-cis-7-enoyl-n-161a	C38H70O10P1	-1
28	mal_L_c	L-Malate	C4H4O5	-2
29	mal_L_e	L-Malate	C4H4O5	-2
30	lgt_S_c	R-S-Lactoylglutathione	C13H20N3O8S	-1
31	pe160_c	phosphatidylethanolamine-dihexadecanoyl-n-C160	C37H74N1O8P1	0
32	2ommbl_c	2-Octaprenyl-3-methyl-6-methoxy-1-4-benzoquinol	C48H74O3	0
33	hcys_L_c	L-Homocysteine	C4H9NO2S	0
34	glcur1p_p	D-Glucuronate-1-phosphate	C6H8O10P	-3
35	anth_c	Anthranilate	C7H6NO2	-1
36	cmp_e	CMP	C9H12N3O8P	-2
37	anhgm4p_p	N-Acetyl-D-glucosamine-anhydrous-N-Acetylmuramyl-tetrapeptide	C37H57N7O20	-2
38	5dglcn_p	5-Dehydro-D-gluconate	C6H9O7	-1
39	methf_c	5-10-Methenyltetrahydrofolate	C20H20N7O6	-1
40	ps161_c	M_ps161_c	C38H69N1O10P1	-1
41	anhgm4p_c	N-Acetyl-D-glucosamine-anhydrous-N-Acetylmuramyl-tetrapeptide	C37H57N7O20	-2
42	thf_c	5-6-7-8-Tetrahydrofolate	C19H21N7O6	-2
43	ade_c	Adenine	C5H5N5	0
44	rhcys_c	S-Ribosyl-L-homocysteine	C9H17NO6S	0
45	ade_e	Adenine	C5H5N5	0
46	ps120_c	phosphatidylserine-didodecanoyl-n-C120	C30H57N1O10P1	-1
47	ade_p	Adenine	C5H5N5	0
48	h2o2_p	Hydrogen-peroxide	H2O2	0
49	tyr_L_p	L-Tyrosine	C9H11NO3	0
50	4h2oglt_c	D-4-Hydroxy-2-oxoglutarate	C5H4O6	-2
51	h2o2_e	Hydrogen-peroxide	H2O2	0
52	din_e	Deoxyinosine	C10H12N4O4	0
53	h2o2_c	Hydrogen-peroxide	H2O2	0
54	tyr_L_c	L-Tyrosine	C9H11NO3	0
55	tyr_L_e	L-Tyrosine	C9H11NO3	0
56	ahdt_c	2-Amino-4-hydroxy-6-erythro-1-2-3-trihydroxypropyl-dihydropteridine-triphosphate	C9H12N5O13P3	-4
57	ala_L_c	L-Alanine	C3H7NO2	0
58	ala_L_e	L-Alanine	C3H7NO2	0
59	3php_c	3-Phosphohydroxypyruvate	C3H2O7P	-3
60	cmrs3eACP_c	cis-Tetradec-3-enoyl-acyl-carrier-protein	C25H45N2O8PRS	-1
61	cdp161_c	cdp-1-hexadec-trans-9-enoyl-2-octadeca-cis-7-enoyl-sn-glycerol	C44H75N3O15P2	-2
62	ala_L_p	L-Alanine	C3H7NO2	0
63	murein5p5p5p_p	three-linked-disacharide-pentapeptide-murein-units-uncrosslinked-middle-of-chain	C120H186N24O63	-6
64	n2o_p	Nitrous-oxide	N2O	0
65	thm_p	Thiamin	C12H17N4OS	1
66	u3hga_c	UDP-3-O-3-hydroxydodecanoyl-D-glucosamine	C27H46N3O18P2	-1
67	thm_c	Thiamin	C12H17N4OS	1
68	thm_e	Thiamin	C12H17N4OS	1
69	thym_p	Thymine	C5H6N2O2	0
70	acon_C_c	cis-Aconitate	C6H3O6	-3
71	cit_p	Citrate	C6H5O7	-3
72	hxan_c	Hypoxanthine	C5H4N4O	0
73	hxan_e	Hypoxanthine	C5H4N4O	0
74	progly_e	L-Prolinylglycine	C7H12N2O3	0
75	cit_c	Citrate	C6H5O7	-3
76	hxan_p	Hypoxanthine	C5H4N4O	0
77	val_L_c	L-Valine	C5H11NO2	0
78	val_L_e	L-Valine	C5H11NO2	0
79	udpg_c	UDPglucose	C15H22N2O17P2	-2
80	murein4px4px4p_p	three-disacharide-linked-murein-units-tetrapeptide-crosslinked-tetrapeptide-A2pm-D-ala--tetrapeptide-corsslinked-tetrapeptide-A2pm-D-ala--middle-of-chain	C111H167N21O58	-6
81	udpg_e	UDPglucose	C15H22N2O17P2	-2
82	val_L_p	L-Valine	C5H11NO2	0
83	udpg_p	UDPglucose	C15H22N2O17P2	-2
84	ACP_c	acyl-carrier-protein	C11H21N2O7PRS	-1
85	hmbil_c	Hydroxymethylbilane	C40H38N4O17	-8
86	udpacgal_p	UDP-N-acetyl-D-galactosamine	C17H25N3O17P2	-2
87	3hhexACP_c	R-3-Hydroxyhexanoyl-acyl-carrier-protein	C17H31N2O9PRS	-1
88	udpacgal_e	UDP-N-acetyl-D-galactosamine	C17H25N3O17P2	-2
89	gnagalicolipa_c	glcNAc-galactosyl-inner-core-oligosaccharide-lipid-A	C158H276N4O81P2	-4
90	3mob_c	3-Methyl-2-oxobutanoate	C5H7O3	-1
91	iasp_c	Iminoaspartate	C4H3NO4	-2
92	LalaDgluMdap_p	L-alanine-D-glutamate-meso-2-6-diaminoheptanedioate	C15H25N4O8	-1
93	fmn_c	FMN	C17H19N4O9P	-2
94	LalaDgluMdap_c	L-alanine-D-glutamate-meso-2-6-diaminoheptanedioate	C15H25N4O8	-1
95	LalaDgluMdap_e	L-alanine-D-glutamate-meso-2-6-diaminoheptanedioate	C15H25N4O8	-1
96	ac_c	Acetate	C2H3O2	-1
97	ac_e	Acetate	C2H3O2	-1
98	lald_L_c	L-Lactaldehyde	C3H6O2	0
99	no3_p	Nitrate	NO3	-1
100	ac_p	Acetate	C2H3O2	-1
101	ocACP_c	Octanoyl-ACP-n-C80ACP	C19H35N2O8PRS	-1
102	no3_e	Nitrate	NO3	-1
103	ag_e	silver	Ag	1
104	ag_c	silver	Ag	1
105	h2s_p	Hydrogen-sulfide	H2S	0
106	cu2_p	Cu2	Cu	2
107	glx_c	Glyoxylate	C2H1O3	-1
108	2oph_c	2-Octaprenylphenol	C46H70O	0
109	h2s_e	Hydrogen-sulfide	H2S	0
110	h2s_c	Hydrogen-sulfide	H2S	0
111	1odecg3p_c	1-octadecanoyl-sn-glycerol-3-phosphate	C21H41O7P1	-2
112	cu2_c	Cu2	Cu	2
113	cu2_e	Cu2	Cu	2
114	2agpg140_p	2-Acyl-sn-glycero-3-phosphoglycerol-n-C140	C20H40O9P1	-1
115	tmao_e	Trimethylamine-N-oxide	C3H9NO	0
116	2agpg140_c	2-Acyl-sn-glycero-3-phosphoglycerol-n-C140	C20H40O9P1	-1
117	dtdp_c	dTDP	C10H13N2O11P2	-3
118	tmao_p	Trimethylamine-N-oxide	C3H9NO	0
119	2agpg180_c	2-Acyl-sn-glycero-3-phosphoglycerol-n-C180	C24H48O9P1	-1
120	cys_D_p	D-Cysteine	C3H7NO2S	0
121	succ_p	Succinate	C4H4O4	-2
122	glu5sa_c	L-Glutamate-5-semialdehyde	C5H9NO3	0
123	succ_e	Succinate	C4H4O4	-2
124	cys_D_e	D-Cysteine	C3H7NO2S	0
125	succ_c	Succinate	C4H4O4	-2
126	dgmp_c	dGMP	C10H12N5O7P	-2
127	dgmp_e	dGMP	C10H12N5O7P	-2
128	dgmp_p	dGMP	C10H12N5O7P	-2
129	2agpe180_c	2-Acyl-sn-glycero-3-phosphoethanolamine-n-C180	C23H48NO7P1	0
130	unaga_c	Undecaprenyl-diphospho-N-acetyl-glucosamine	C63H103NO12P2	-2
131	thymd_p	Thymidine	C10H14N2O5	0
132	ctp_c	CTP	C9H12N3O14P3	-4
133	2agpe180_p	2-Acyl-sn-glycero-3-phosphoethanolamine-n-C180	C23H48NO7P1	0
134	cdpdodec7eg_c	CDP-1-2-dioctadec-7-enoylglycerol	C48H83N3O15P2	-2
135	thymd_c	Thymidine	C10H14N2O5	0
136	thymd_e	Thymidine	C10H14N2O5	0
137	pi_p	Phosphate	HO4P	-2
138	pi_c	Phosphate	HO4P	-2
139	pi_e	Phosphate	HO4P	-2
140	gal_p	D-Galactose	C6H12O6	0
141	h_p	H	H	1
142	btn_c	Biotin	C10H15N2O3S	-1
143	gthrd_c	Reduced-glutathione	C10H16N3O6S	-1
144	gthrd_e	Reduced-glutathione	C10H16N3O6S	-1
145	gal_c	D-Galactose	C6H12O6	0
146	gal_e	D-Galactose	C6H12O6	0
147	gthrd_p	Reduced-glutathione	C10H16N3O6S	-1
148	h_c	H	H	1
149	h_e	H	H	1
150	3hdecACP_c	R-3-Hydroxydecanoyl-acyl-carrier-protein	C21H39N2O9PRS	-1
151	ppcoa_c	Propanoyl-CoA	C24H36N7O17P3S	-4
152	murein4p4p4p_p	three-linked-disacharide-tetrapeptide-murein-units-uncrosslinked-middle-of-chain	C111H174N15O60	0
153	ddcacoa_c	Dodecanoyl-CoA-n-C120CoA	C33H54N7O17P3S	-4
154	uacgam_c	UDP-N-acetyl-D-glucosamine	C17H25N3O17P2	-2
155	sucr_e	Sucrose	C12H22O11	0
156	ugmda_c	UDP-N-acetylmuramoyl-L-alanyl-D-glutamyl-meso-2-6-diaminopimeloyl-D-alanyl-D-alanine	C41H61N9O28P2	-4
157	uacgam_p	UDP-N-acetyl-D-glucosamine	C17H25N3O17P2	-2
158	sucr_p	Sucrose	C12H22O11	0
159	hom_L_e	L-Homoserine	C4H9NO3	0
160	glyb_p	Glycine-betaine	C5H11NO2	0
161	hom_L_c	L-Homoserine	C4H9NO3	0
162	6hmhpt_c	6-hydroxymethyl-dihydropterin	C7H9N5O2	0
163	glyb_c	Glycine-betaine	C5H11NO2	0
164	glyb_e	Glycine-betaine	C5H11NO2	0
165	hom_L_p	L-Homoserine	C4H9NO3	0
166	2agpe161_c	2-Acyl-sn-glycero-3-phosphoethanolamine-n-C161(t9)	C21H42NO7P1	0
167	ser_L_p	L-Serine	C3H7NO3	0
168	2agpe161_p	2-Acyl-sn-glycero-3-phosphoethanolamine-n-C161(t9)	C21H42NO7P1	0
169	phom_c	O-Phospho-L-homoserine	C4H8NO6P	-2
170	ser_L_c	L-Serine	C3H7NO3	0
171	2obut_c	2-Oxobutanoate	C4H5O3	-1
172	ser_L_e	L-Serine	C3H7NO3	0
173	cd2_p	Cadmium	Cd	2
174	cd2_e	Cadmium	Cd	2
175	cd2_c	Cadmium	Cd	2
176	2pglyc_c	2-Phosphoglycolate	C2H2O6P	-3
177	biliverd_c	Biliverdin	C33H33N4O6	0
178	cgly_c	Cys-Gly	C5H10N2O3S	0
179	h2o_p	H2O	H2O	0
180	2mcit_c	2-Methylcitrate	C7H7O7	-3
181	cgly_e	Cys-Gly	C5H10N2O3S	0
182	h2o_c	H2O	H2O	0
183	cgly_p	Cys-Gly	C5H10N2O3S	0
184	myrsACP_c	Myristoyl-ACP-n-C140ACP	C25H47N2O8PRS	-1
185	h2o_e	H2O	H2O	0
186	his_L_p	L-Histidine	C6H9N3O2	0
187	his_L_e	L-Histidine	C6H9N3O2	0
188	his_L_c	L-Histidine	C6H9N3O2	0
189	2agpe120_c	2-Acyl-sn-glycero-3-phosphoethanolamine-n-C120	C17H36NO7P1	0
190	malACP_c	Malonyl-acyl-carrier-protein	C14H22N2O10PRS	-2
191	ura_p	Uracil	C4H4N2O2	0
192	2agpe120_p	2-Acyl-sn-glycero-3-phosphoethanolamine-n-C120	C17H36NO7P1	0
193	ura_c	Uracil	C4H4N2O2	0
194	ura_e	Uracil	C4H4N2O2	0
195	pg120_c	Phosphatidylglycerol-didodecanoyl-n-C120	C30H58O10P1	-1
196	gal_bD_p	beta-D-Galactose	C6H12O6	0
197	ugmd_c	UDP-N-acetylmuramoyl-L-alanyl-D-gamma-glutamyl-meso-2-6-diaminopimelate	C35H51N7O26P2	-4
198	gal_bD_e	beta-D-Galactose	C6H12O6	0
199	5dglcn_e	5-Dehydro-D-gluconate	C6H9O7	-1
200	didp_c	dIDP	C10H11N4O10P2	-3
201	frulys_p	fructoselysine	C12H25N2O7	1
202	3ig3p_c	C--3-Indolyl-glycerol-3-phosphate	C11H12NO6P	-2
203	ppp9_c	Protoporphyrin	C34H32N4O4	-2
204	frulys_e	fructoselysine	C12H25N2O7	1
205	glyclt_p	Glycolate	C2H3O3	-1
206	2dda7p_c	2-Dehydro-3-deoxy-D-arabino-heptonate-7-phosphate	C7H10O10P	-3
207	pg120_p	Phosphatidylglycerol-didodecanoyl-n-C120	C30H58O10P1	-1
208	2hdect9g3p_c	2-hexadec-trans-9-enoyl-sn-glycerol-3-phosphate	C19H36O7P1	-1
209	thex2eACP_c	trans-Hex-2-enoyl-acyl-carrier-protein	C17H29N2O8PRS	-1
210	2hdect9g3p_p	2-hexadec-trans-9-enoyl-sn-glycerol-3-phosphate	C19H36O7P1	-1
211	ppbng_c	Porphobilinogen	C10H13N2O4	-1
212	uaagmda_c	Undecaprenyl-diphospho-N-acetylmuramoyl-N-acetylglucosamine-L-ala-D-glu-meso-2-6-diaminopimeloyl-D-ala-D-ala	C95H152N8O28P2	-4
213	1pyr5c_c	1-Pyrroline-5-carboxylate	C5H6NO2	-1
214	5mtr_c	5-Methylthio-D-ribose	C6H12O4S	0
215	cmp_p	CMP	C9H12N3O8P	-2
216	amet_c	S-Adenosyl-L-methionine	C15H23N6O5S	1
217	acmana_e	N-Acetyl-D-mannosamine	C8H15NO6	0
218	12dgr140_c	1-2-Diacyl-sn-glycerol-ditetradecanoyl-n-C140	C31H60O5	0
219	u23ga_c	UDP-2-3-hydroxydodecanoyl-3-hydroxytetradecanoyl-glucosamine	C41H71N3O20P2	-2
220	1hdect9eg3p_c	1-hexadec-trans-9-enoyl-sn-glycerol-3-phosphate	C19H35O7P1	-2
221	acmana_p	N-Acetyl-D-mannosamine	C8H15NO6	0
222	skm5p_c	Shikimate-5-phosphate	C7H8O8P	-3
223	12dgr140_p	1-2-Diacyl-sn-glycerol-ditetradecanoyl-n-C140	C31H60O5	0
224	arg_L_c	L-Arginine	C6H15N4O2	1
225	pppg9_c	Protoporphyrinogen-IX	C34H38N4O4	-2
226	arg_L_e	L-Arginine	C6H15N4O2	1
227	pa181_c	1-2-dioctadec-7-enoyl-sn-glycerol-3-phosphate	C39H71O8P1	-2
228	indole_e	Indole	C8H7N	0
229	tartr_L_p	L-tartrate	C4H4O6	0
230	indole_c	Indole	C8H7N	0
231	arg_L_p	L-Arginine	C6H15N4O2	1
232	tartr_L_e	L-tartrate	C4H4O6	0
233	pa181_p	1-2-dioctadec-7-enoyl-sn-glycerol-3-phosphate	C39H71O8P1	-2
234	indole_p	Indole	C8H7N	0
235	colipa_e	core-oligosaccharide-lipid-A	C176H303N2O100P4	-11
236	sbt_D_p	D-Sorbitol	C6H14O6	0
237	dmlz_c	6-7-Dimethyl-8-1-D-ribityl-lumazine	C13H18N4O6	0
238	sl26da_c	N-Succinyl-LL-2-6-diaminoheptanedioate	C11H16N2O7	-2
239	sbt_D_e	D-Sorbitol	C6H14O6	0
240	etoh_p	Ethanol	C2H6O	0
241	gmhep7p_c	D-Glycero-D-manno-heptose-7-phosphate	C7H13O10P	-2
242	hmfurn_c	4-hydroxy-5-methyl-3-2H-furanone	C5H6O3	0
243	tdcoa_c	Tetradecanoyl-CoA-n-C140CoA	C35H58N7O17P3S	-4
244	hg2_p	Hg2	Hg	2
245	gar_c	N1-5-Phospho-D-ribosyl-glycinamide	C7H14N2O8P	-1
246	fadh2_c	Flavin-adenine-dinucleotide-reduced	C27H33N9O15P2	-2
247	hg2_e	Hg2	Hg	2
248	fum_c	Fumarate	C4H2O4	-2
249	fum_e	Fumarate	C4H2O4	-2
250	fum_p	Fumarate	C4H2O4	-2
251	acg5sa_c	N-Acetyl-L-glutamate-5-semialdehyde	C7H10NO4	-1
252	glyc_R_p	R-Glycerate	C3H5O4	0
253	2ddecg3p_c	2-dodecanoyl-sn-glycerol-3-phosphate	C15H30O7P1	-1
254	stcoa_c	Stearoyl-CoA-n-C180CoA	C39H66N7O17P3S	-4
255	glyc_R_c	R-Glycerate	C3H5O4	-1
256	glyc_R_e	R-Glycerate	C3H5O4	0
257	hmgth_c	hydroxymethylglutathione	C11H18N3O7S	-1
258	nh4_c	Ammonium	H4N	1
259	5mta_c	5-Methylthioadenosine	C11H15N5O3S	0
260	pgp161_p	Phosphatidylglycerophosphate-1-hexadec-trans-9-enoyl-2-octadeca-cis-7-enoyl-n-161a	C38H69O13P2	-3
261	galct_D_e	D-Galactarate	C6H8O8	0
262	4ampm_c	4-Amino-2-methyl-5-phosphomethylpyrimidine	C6H8N3O4P	-2
263	xylu_L_p	L-Xylulose	C5H10O5	0
264	pa141_p	1-2-ditetradec-7-enoyl-sn-glycerol-3-phosphate	C31H55O8P1	-2
265	pgp161_c	Phosphatidylglycerophosphate-1-hexadec-trans-9-enoyl-2-octadeca-cis-7-enoyl-n-161a	C38H69O13P2	-3
266	galct_D_p	D-Galactarate	C6H8O8	0
267	xylu_L_e	L-Xylulose	C5H10O5	0
268	pa141_c	1-2-ditetradec-7-enoyl-sn-glycerol-3-phosphate	C31H55O8P1	-2
269	thmpp_c	Thiamine-diphosphate	C12H16N4O7P2S	-2
270	ckdo_c	CMP-3-deoxy-D-manno-octulosonate	C17H24N3O15P	-2
271	nh4_p	Ammonium	H4N	1
272	octa_e	octanoate-n-C80	C8H15O2	-1
273	nh4_e	Ammonium	H4N	1
274	5caiz_c	5-phosphoribosyl-5-carboxyaminoimidazole	C9H11N3O9P	-3
275	octa_p	octanoate-n-C80	C8H15O2	-1
276	icit_c	Isocitrate	C6H5O7	-3
277	3hoctACP_c	R-3-Hydroxyoctanoyl-acyl-carrier-protein	C19H35N2O9PRS	-1
278	ppal_e	Propanal	C3H6O	0
279	ppal_c	Propanal	C3H6O	0
280	dtdprmn_c	dTDP-L-rhamnose	C16H24N2O15P2	-2
281	ppal_p	Propanal	C3H6O	0
282	dca_e	Decanoate-n-C100	C10H19O2	-1
283	2dhp_c	2-Dehydropantoate	C6H9O4	-1
284	dca_p	Decanoate-n-C100	C10H19O2	-1
285	ptrc_e	Putrescine	C4H14N2	2
286	ptrc_c	Putrescine	C4H14N2	2
287	LalaDgluMdapDala_p	L-alanine-D-glutamate-meso-2-6-diaminoheptanedioate-D-alanine	C18H30N5O9	-1
288	udpglcur_p	UDP-D-glucuronate	C15H19N2O18P2	-3
289	LalaDgluMdapDala_e	L-alanine-D-glutamate-meso-2-6-diaminoheptanedioate-D-alanine	C18H30N5O9	-1
290	dutp_c	dUTP	C9H11N2O14P3	-4
291	LalaDgluMdapDala_c	L-alanine-D-glutamate-meso-2-6-diaminoheptanedioate-D-alanine	C18H30N5O9	-1
292	pg141_c	Phosphatidylglycerol-ditetradec-7-enoyl-n-C141	C34H62O10P1	-1
293	xu5p_D_c	D-Xylulose-5-phosphate	C5H9O8P	-2
294	idp_c	IDP	C10H11N4O11P2	-3
295	pg141_p	Phosphatidylglycerol-ditetradec-7-enoyl-n-C141	C34H62O10P1	-1
296	dtdp4d6dm_c	dTDP-4-dehydro-6-deoxy-L-mannose	C16H22N2O15P2	-2
297	3psme_c	5-O-1-Carboxyvinyl-3-phosphoshikimate	C10H9O10P	-4
298	na1_p	Sodium	Na	1
299	na1_c	Sodium	Na	1
300	na1_e	Sodium	Na	1
301	dtdp4d6dg_c	dTDP-4-dehydro-6-deoxy-D-glucose	C16H22N2O15P2	-2
302	dcmp_e	dCMP	C9H12N3O7P	-2
303	dcmp_c	dCMP	C9H12N3O7P	-2
304	anhgm_c	N-Acetyl-D-glucosamine-anhydrous-N-Acetylmuramic-acid	C19H29N2O12	-1
305	anhgm_e	N-Acetyl-D-glucosamine-anhydrous-N-Acetylmuramic-acid	C19H29N2O12	-1
306	cdpdhdecg_c	CDP-1-2-dihexadecanoylglycerol	C44H79N3O15P2	-2
307	dcmp_p	dCMP	C9H12N3O7P	-2
308	hdeACP_c	cis-hexadec-9-enoyl-acyl-carrier-protein-n-C161	C27H49N2O8PRS	-1
309	inost_c	myo-Inositol	C6H12O6	0
310	inost_e	myo-Inositol	C6H12O6	0
311	fgam_c	N2-Formyl-N1-5-phospho-D-ribosyl-glycinamide	C8H13N2O9P	-2
312	uagmda_c	Undecaprenyl-diphospho-N-acetylmuramoyl-L-alanyl-D-glutamyl-meso-2-6-diaminopimeloyl-D-alanyl-D-alanine	C87H139N7O23P2	-4
313	inost_p	myo-Inositol	C6H12O6	0
314	1tdecg3p_c	1-tetradecanoyl-sn-glycerol-3-phosphate	C17H33O7P1	-2
315	5aop_c	5-Amino-4-oxopentanoate	C5H9NO3	0
316	so4_p	Sulfate	O4S	-2
317	dhf_c	7-8-Dihydrofolate	C19H19N7O6	-2
318	toctd2eACP_c	trans-octadec-2-enoyl-acyl-carrier-protein	C29H53N2O8PRS	-1
319	so4_c	Sulfate	O4S	-2
320	so4_e	Sulfate	O4S	-2
321	murein4p4pOAc_p	two-linked-disacharide-tetrapeptide-murein-units-uncrosslinked-middle-of-chain-O-acytelated	C76H118N14O42	-4
322	2tdecg3p_c	2-tetradecanoyl-sn-glycerol-3-phosphate	C17H34O7P1	-1
323	arab_L_e	L-Arabinose	C5H10O5	0
324	2tdecg3p_p	2-tetradecanoyl-sn-glycerol-3-phosphate	C17H34O7P1	-1
325	3hcddec5eACP_c	R-3-hydroxy-cis-dodec-5-enoyl-acyl-carrier-protein	C23H41N2O9PRS	-1
326	6pgc_c	6-Phospho-D-gluconate	C6H10O10P	-3
327	cdpdddecg_c	CDP-1-2-didodecanoylglycerol	C36H63N3O15P2	-2
328	galur_e	D-Galacturonate	C6H9O7	-1
329	ocdcea_e	octadecenoate-n-C181	C18H33O2	-1
330	8aonn_c	8-Amino-7-oxononanoate	C9H17NO3	0
331	galur_p	D-Galacturonate	C6H9O7	-1
332	chol_e	Choline	C5H14NO	1
333	murein4p4p_p	two-linked-disacharide-tetrapeptide-murein-units-uncrosslinked-middle-of-chain	C74H114N14O40	-4
334	chol_c	Choline	C5H14NO	1
335	cdpdtdecg_c	CDP-1-2-ditetradecanoylglycerol	C40H71N3O15P2	-2
336	chor_c	chorismate	C10H8O6	-2
337	chol_p	Choline	C5H14NO	1
338	5drib_c	5-deoxyribose	C5H10O4	0
339	dgdp_c	dGDP	C10H12N5O10P2	-3
340	ni2_e	nickel	Ni	2
341	g3pi_e	sn-Glycero-3-phospho-1-inositol	C9H18O11P	-1
342	ni2_c	nickel	Ni	2
343	26dap_M_c	meso-2-6-Diaminoheptanedioate	C7H14N2O4	0
344	ni2_p	nickel	Ni	2
345	murein4px4p4p_p	three-disacharide-linked-murein-units-tetrapeptide-crosslinked-tetrapeptide-A2pm-D-ala--one-uncrosslinked-tetrapaptide--middle-of-chain	C111H169N21O59	-6
346	galctn_D_e	D-Galactonate	C6H11O7	0
347	g3pe_e	sn-Glycero-3-phosphoethanolamine	C5H14NO6P	0
348	toct2eACP_c	trans-Oct-2-enoyl-acyl-carrier-protein	C19H33N2O8PRS	-1
349	g3pg_e	Glycerophosphoglycerol	C6H14O8P	-1
350	g3pe_p	sn-Glycero-3-phosphoethanolamine	C5H14NO6P	0
351	g3pc_p	sn-Glycero-3-phosphocholine	C8H20NO6P	0
352	progly_p	L-Prolinylglycine	C7H12N2O3	0
353	glu1sa_c	L-Glutamate-1-semialdehyde	C5H9NO3	0
354	pran_c	N-5-Phospho-D-ribosyl-anthranilate	C12H13NO9P	-3
355	4mop_c	4-Methyl-2-oxopentanoate	C6H9O3	-1
356	3c3hmp_c	3-Carboxy-3-hydroxy-4-methylpentanoate	C7H10O5	-2
357	g3pc_e	sn-Glycero-3-phosphocholine	C8H20NO6P	0
358	ddcaACP_c	Dodecanoyl-ACP-n-C120ACP	C23H43N2O8PRS	-1
359	pppn_p	Phenylpropanoate	C9H9O2	-1
360	2agpg120_p	2-Acyl-sn-glycero-3-phosphoglycerol-n-C120	C18H36O9P1	-1
361	cu_e	Cu	Cu	1
362	cu_c	Cu	Cu	1
363	12dgr141_c	1-2-Diacyl-sn-glycerol-ditetradec-7-enoyl-n-C141	C31H56O5	0
364	fprica_c	5-Formamido-1-5-phospho-D-ribosyl-imidazole-4-carboxamide	C10H13N4O9P	-2
365	2agpg120_c	2-Acyl-sn-glycero-3-phosphoglycerol-n-C120	C18H36O9P1	-1
366	fdp_c	D-Fructose-1-6-bisphosphate	C6H10O12P2	-4
367	cu_p	Cu	Cu	1
368	so3_c	Sulfite	O3S	-2
369	12dgr161_c	1-2-Diacyl-sn-glycerol-dihexadec-trans-9-enoyl-n-C161	C35H64O5	0
370	so3_e	Sulfite	O3S	-2
371	cit_e	Citrate	C6H5O7	-3
372	pap_c	Adenosine-3-5-bisphosphate	C10H11N5O10P2	-4
373	gg4abut_c	gamma-glutamyl-gamma-aminobutyric-acid	C9H15O5N2	-1
374	so3_p	Sulfite	O3S	-2
375	12dgr161_p	1-2-Diacyl-sn-glycerol-dihexadec-trans-9-enoyl-n-C161	C35H64O5	0
376	thmmp_c	Thiamin-monophosphate	C12H16N4O4PS	-1
377	h5deACP_c	cis-hexadec-5-enoyl-acyl-carrier-protein-n-C161	C27H49N2O8PRS	-1
378	ttdca_p	tetradecanoate-n-C140	C14H27O2	-1
379	acgal_p	N-Acetyl-D-galactosamine	C8H15NO6	0
380	4c2me_c	4-cytidine-5-diphospho-2-C-methyl-D-erythritol	C14H23N3O14P2	-2
381	q8_c	Ubiquinone-8	C49H74O4	0
382	acgal_e	N-Acetyl-D-galactosamine	C8H15NO6	0
383	ttdca_e	tetradecanoate-n-C140	C14H27O2	-1
384	o2_p	O2	O2	0
385	man1p_c	D-Mannose-1-phosphate	C6H11O9P	-2
386	o2_c	O2	O2	0
387	o2_e	O2	O2	0
388	ptrc_p	Putrescine	C4H14N2	2
389	mthgxl_c	Methylglyoxal	C3H4O2	0
390	pydxn_c	Pyridoxine	C8H11NO3	0
391	murein5p4pOAc_p	two-linked-disacharide-pentapeptide-and-tetrapeptide-murein-units-uncrosslinked-middle-of-chain-O-acytelated	C79H123N15O43	-4
392	pg181_c	Phosphatidylglycerol-dioctadec-7-enoyl-n-C181	C42H78O10P1	-1
393	udcpdp_p	Undecaprenyl-diphosphate	C55H89O7P2	-3
394	pg181_p	Phosphatidylglycerol-dioctadec-7-enoyl-n-C181	C42H78O10P1	-1
395	gmp_e	GMP	C10H12N5O8P	-2
396	10fthf_c	10-Formyltetrahydrofolate	C20H21N7O7	-2
397	co_p	Carbon monoxide	CO	0
398	tungs_p	tungstate	O4W1	-2
399	2agpg181_c	2-Acyl-sn-glycero-3-phosphoglycerol-n-C181(c7)	C24H46O9P1	-1
400	co_c	Carbon monoxide	CO	0
401	co_e	Carbon monoxide	CO	0
402	tungs_e	tungstate	O4W1	-2
403	sulfac_p	sulfoacetate	C2H2O5S	-2
404	pnto_R_c	R-Pantothenate	C9H16NO5	-1
405	pnto_R_e	R-Pantothenate	C9H16NO5	0
406	pnto_R_p	R-Pantothenate	C9H16NO5	0
407	eig3p_c	D-erythro-1-Imidazol-4-yl-glycerol-3-phosphate	C6H9N2O6P	-2
408	sulfac_e	sulfoacetate	C2H2O5S	-2
409	hpyr_c	Hydroxypyruvate	C3H3O4	-1
410	3hcinnm_e	3-hydroxycinnamic-acid	C9H7O3	-1
411	ps180_c	phosphatidylserine-dioctadecanoyl-n-C180	C42H81N1O10P1	-1
412	uaccg_c	UDP-N-acetyl-3-O-1-carboxyvinyl-D-glucosamine	C20H26N3O19P2	-3
413	3hcinnm_p	3-hydroxycinnamic-acid	C9H7O3	-1
414	suchms_c	O-Succinyl-L-homoserine	C8H12NO6	-1
415	u3aga_c	UDP-3-O-3-hydroxydodecanoyl-N-acetylglucosamine	C29H47N3O19P2	-2
416	amp_p	AMP	C10H12N5O7P	-2
417	tddec2eACP_c	trans-Dodec-2-enoyl-acyl-carrier-protein	C23H41N2O8PRS	-1
418	ocdca_p	octadecanoate-n-C180	C18H35O2	-1
419	1tdec7eg3p_c	1-tetradec-7-enoyl-sn-glycerol-3-phosphate	C17H31O7P1	-2
420	h2mb4p_c	1-hydroxy-2-methyl-2-E-butenyl-4-diphosphate	C5H9O8P2	-3
421	anhgm3p_c	N-Acetyl-D-glucosamine-anhydrous-N-Acetylmuramyl-tripeptide	C34H52N6O19	-2
422	ocdca_e	octadecanoate-n-C180	C18H35O2	-1
423	ppap_c	Propanoyl-phosphate	C3H5O5P	-2
424	anhgm3p_p	N-Acetyl-D-glucosamine-anhydrous-N-Acetylmuramyl-tripeptide	C34H52N6O19	-2
425	ump_c	UMP	C9H11N2O9P	-2
426	g6p_p	D-Glucose-6-phosphate	C6H11O9P	-2
427	g6p_c	D-Glucose-6-phosphate	C6H11O9P	-2
428	tmrs2eACP_c	trans-Tetradec-2-enoyl-acyl-carrier-protein	C25H45N2O8PRS	-1
429	g6p_e	D-Glucose-6-phosphate	C6H11O9P	-2
430	amob_c	S-Adenosyl-4-methylthio-2-oxobutanoate	C15H19N5O6S	0
431	glu_L_c	L-Glutamate	C5H8NO4	-1
432	nac_p	Nicotinate	C6H4NO2	-1
433	glu_L_e	L-Glutamate	C5H8NO4	-1
434	nac_e	Nicotinate	C6H4NO2	-1
435	glu_L_p	L-Glutamate	C5H8NO4	-1
436	nac_c	Nicotinate	C6H4NO2	-1
437	dcaACP_c	Decanoyl-ACP-n-C100ACP	C21H39N2O8PRS	-1
438	cynt_p	Cyanate	CNO	-1
439	um4p_c	UDP-N-acetylmuramoyl-L-alanyl-D-gamma-glutamyl-meso-2-6-diaminopimelate-D-alanine	C38H56N8O27P2	-4
440	alaala_p	D-Alanyl-D-alanine	C6H12N2O3	0
441	alaala_e	D-Alanyl-D-alanine	C6H12N2O3	0
442	alaala_c	D-Alanyl-D-alanine	C6H12N2O3	0
443	xyl_D_p	D-Xylose	C5H10O5	0
444	gdptp_c	Guanosine-3-diphosphate-5-triphosphate	C10H11N5O20P5	-7
445	dtbt_c	Dethiobiotin	C10H17N2O3	-1
446	12dgr160_p	1-2-Diacyl-sn-glycerol-dihexadecanoyl-n-C160	C35H68O5	0
447	12dgr160_c	1-2-Diacyl-sn-glycerol-dihexadecanoyl-n-C160	C35H68O5	0
448	4ppcys_c	N--R-4-Phosphopantothenoyl-L-cysteine	C12H20N2O9PS	-3
449	oxa_c	Oxalate	C2H2O4	-2
450	oxa_p	Oxalate	C2H2O4	-2
451	athr_L_c	L-Allo-threonine	C4H9NO3	0
452	crn_p	L-Carnitine	C7H15NO3	0
453	pydam_c	Pyridoxamine	C8H13N2O2	1
454	xtp_c	XTP	C10H11N4O15P3	-4
455	cpppg3_c	Coproporphyrinogen-III	C36H40N4O8	-4
456	sucsal_c	Succinic-semialdehyde	C4H5O3	-1
457	focytC_p	ferrocytochrome, cytc	C42H44FeN8O8S2R4	2
458	ethso3_e	ethanesulfonate	C2H5O3S	-1
459	ethso3_p	ethanesulfonate	C2H5O3S	-1
460	pmtcoa_c	Palmitoyl-CoA-n-C160CoA	C37H62N7O17P3S	-4
461	odecoa_c	Octadecenoyl-CoA-n-C181CoA	C39H64N7O17P3S	-4
462	pep_c	Phosphoenolpyruvate	C3H2O6P	-3
463	5aprbu_c	5-Amino-6-5-phosphoribitylamino-uracil	C9H15N4O9P	-2
464	murein4p3p_p	two-linked-disacharide-tetrapeptide-and-tripeptide-murein-units-uncrosslinked-middle-of-chain	C71H109N13O39	-4
465	r5p_p	alpha-D-Ribose-5-phosphate	C5H9O8P	-2
466	udpgal_p	UDPgalactose	C15H22N2O17P2	-2
467	r5p_c	alpha-D-Ribose-5-phosphate	C5H9O8P	-2
468	r5p_e	alpha-D-Ribose-5-phosphate	C5H9O8P	-2
469	2me4p_c	2-C-methyl-D-erythritol-4-phosphate	C5H11O7P	-2
470	udpgal_c	UDPgalactose	C15H22N2O17P2	-2
471	udpgal_e	UDPgalactose	C15H22N2O17P2	-2
472	murein4p4p4pOAc_p	three-linked-disacharide-tetrapeptide-murein-units-uncrosslinked-middle-of-chain-O-acytelated	C113H178N15O62	0
473	dtmp_p	dTMP	C10H13N2O8P	-2
474	dump_c	dUMP	C9H11N2O8P	-2
475	dump_e	dUMP	C9H11N2O8P	-2
476	dtmp_e	dTMP	C10H13N2O8P	-2
477	dtmp_c	dTMP	C10H13N2O8P	-2
478	dump_p	dUMP	C9H11N2O8P	-2
479	rmn_p	L-Rhamnose	C6H12O5	0
480	2agpg160_p	2-Acyl-sn-glycero-3-phosphoglycerol-n-C160	C22H44O9P1	-1
481	pmcoa_c	Pimeloyl-CoA	C28H41N7O19P3S	-5
482	rmn_e	L-Rhamnose	C6H12O5	0
483	imacp_c	3-Imidazol-4-yl-2-oxopropyl-phosphate	C6H7N2O5P	-2
484	2agpg160_c	2-Acyl-sn-glycero-3-phosphoglycerol-n-C160	C22H44O9P1	-1
485	pphn_c	Prephenate	C10H8O6	-2
486	adphep_DD_c	ADP-D-glycero-D-manno-heptose	C17H25N5O16P2	-2
487	arab_L_p	L-Arabinose	C5H10O5	0
488	man_p	D-Mannose	C6H12O6	0
489	man_e	D-Mannose	C6H12O6	0
490	murein4px4px4pOAc_p	three-disacharide-linked-murein-units-tetrapeptide-crosslinked-tetrapeptide-A2pm-D-ala--tetrapeptide-corsslinked-tetrapeptide-A2pm-D-ala--middle-of-chain-O_acytelated	C113H171N21O60	-6
491	Hg2_p	M_Hg2_p	Hg	0
492	r1p_c	alpha-D-Ribose-1-phosphate	C5H9O8P	-2
493	Hg2_c	M_Hg2_c	Hg	0
494	orot5p_c	Orotidine-5-phosphate	C10H10N2O11P	-3
495	csn_c	Cytosine	C4H5N3O	0
496	csn_e	Cytosine	C4H5N3O	0
497	2agpe141_c	2-Acyl-sn-glycero-3-phosphoethanolamine-n-C141	C19H38NO7P1	0
498	csn_p	Cytosine	C4H5N3O	0
499	2agpe141_p	2-Acyl-sn-glycero-3-phosphoethanolamine-n-C141	C19H38NO7P1	0
500	anhgm_p	N-Acetyl-D-glucosamine-anhydrous-N-Acetylmuramic-acid	C19H29N2O12	-1
501	2odecg3p_p	2-octadecanoyl-sn-glycerol-3-phosphate	C21H42O7P1	-1
502	crn_e	L-Carnitine	C7H15NO3	0
503	2odecg3p_c	2-octadecanoyl-sn-glycerol-3-phosphate	C21H42O7P1	-1
504	micit_c	methylisocitrate	C7H7O7	-3
505	dhap_e	M_dhap_e	C3H5O6P	-2
506	dhap_c	Dihydroxyacetone-phosphate	C3H5O6P	-2
507	orot_p	Orotate	C5H3N2O4	-1
508	dhap_p	M_dhap_p	C3H5O6P	-2
509	kdo2lipid4_c	KDO-2-lipid-IV-A	C80H140N2O37P2	-6
510	pgp141_c	Phosphatidylglycerophosphate-ditetradec-7-enoyl-n-C141	C34H61O13P2	-3
511	pgp141_p	Phosphatidylglycerophosphate-ditetradec-7-enoyl-n-C141	C34H61O13P2	-3
512	adphep_LD_c	ADP-L-glycero-D-manno-heptose	C17H25N5O16P2	-2
513	pe141_p	phosphatidylethanolamine-ditetradec-7-enoyl-n-C141	C33H62N1O8P1	0
514	gam1p_c	D-Glucosamine-1-phosphate	C6H13NO8P	-1
515	pe141_c	phosphatidylethanolamine-ditetradec-7-enoyl-n-C141	C33H62N1O8P1	0
516	dscl_c	dihydrosirohydrochlorin	C42H41N4O16	-7
517	pa161_c	1-2-dihexadec-trans-9-enoyl-sn-glycerol-3-phosphate	C35H63O8P1	-2
518	pa161_p	1-2-dihexadec-trans-9-enoyl-sn-glycerol-3-phosphate	C35H63O8P1	-2
519	tym_e	Tyramine	C8H12NO	1
520	nmn_p	NMN	C11H14N2O8P	-1
521	argsuc_c	N-omega--L-Arginino-succinate	C10H17N4O6	-1
522	nmn_e	NMN	C11H14N2O8P	-1
523	tym_p	Tyramine	C8H12NO	1
524	nmn_c	NMN	C11H14N2O8P	-1
525	mi1p_D_c	1D-myo-Inositol-1-phosphate	C6H11O9P	-2
526	pan4p_c	Pantetheine-4-phosphate	C11H21N2O7PS	-2
527	ficytC_p	ferricytochrome, cytc	C42H44FeN8O8S2R4	3
528	pe181_c	phosphatidylethanolamine-dioctadec-7-enoyl-n-C181	C41H78N1O8P1	0
529	pe181_p	phosphatidylethanolamine-dioctadec-7-enoyl-n-C181	C41H78N1O8P1	0
530	tdec2eACP_c	trans-Dec-2-enoyl-acyl-carrier-protein	C21H37N2O8PRS	-1
531	25drapp_c	2-5-Diamino-6-ribosylamino-4-3H-pyrimidinone-5-phosphate	C9H14N5O8P	-2
532	cdpdodecg_c	CDP-1-2-dioctadecanoylglycerol	C48H87N3O15P2	-2
533	dimp_p	dIMP	C10H11N4O7P	-2
534	dimp_e	dIMP	C10H11N4O7P	-2
535	dimp_c	dIMP	C10H11N4O7P	-2
536	hhlipa_c	heptosyl-heptosyl-kdo2-lipidA	C118H208N2O51P2	-6
537	mn2_c	Mn2	Mn	2
538	mn2_e	Mn2	Mn	2
539	isetac_e	Isethionic-acid	C2H5O4S	-1
540	1ddecg3p_c	1-dodecanoyl-sn-glycerol-3-phosphate	C15H29O7P1	-2
541	3hddecACP_c	R-3-Hydroxydodecanoyl-acyl-carrier-protein	C23H43N2O9PRS	-1
542	dsbgox_p	periplasmic-disulfide-isomerasethiol-disulphide-oxidase-oxidized	X	0
543	mn2_p	Mn2	Mn	2
544	isetac_p	Isethionic-acid	C2H5O4S	-1
545	acmum6p_c	N-acetylmuramate-6-phosphate	C11H17NO11P	-3
546	dsbdrd_c	fused-thioldisulfide-interchange-protein-reduced	XH2	0
547	3c2hmp_c	3-Carboxy-2-hydroxy-4-methylpentanoate	C7H10O5	-2
548	lipidA_c	Lipid-A	C64H118N2O23P2	-4
549	1p3h5c_e	L-1-Pyrroline-3-hydroxy-5-carboxylate	C5H7NO3	0
550	4hpro_LT_c	trans-4-Hydroxy-L-proline	C5H9NO3	0
551	1p3h5c_c	L-1-Pyrroline-3-hydroxy-5-carboxylate	C5H7NO3	0
552	manglyc_p	2-alpha-D-Mannosyl-D-glycerate	C9H15O9	-1
553	gmhep1p_c	D-Glycero-D-manno-heptose-1-phosphate	C7H13O10P	-2
554	manglyc_e	2-alpha-D-Mannosyl-D-glycerate	C9H15O9	-1
555	dgtp_c	dGTP	C10H12N5O13P3	-4
556	4ppan_c	D-4-Phosphopantothenate	C9H15NO8P	-3
557	ncam_c	Nicotinamide	C6H6N2O	0
558	pgp181_p	Phosphatidylglycerophosphate-dioctadec-7-enoyl-n-C181	C42H77O13P2	-3
559	2omph_c	2-Octaprenyl-6-methoxyphenol	C47H72O2	0
560	3ooctdACP_c	3-Oxooctadecanoyl-acyl-carrier-protein	C29H53N2O9PRS	-1
561	phthr_c	O-Phospho-4-hydroxy-L-threonine	C4H8NO7P	-2
562	murein5p5p_p	two-linked-disacharide-pentapeptide-murein-units-uncrosslinked-middle-of-chain	C80H124N16O42	-4
563	aicar_c	5-Amino-1-5-Phospho-D-ribosyl-imidazole-4-carboxamide	C9H13N4O8P	-2
564	4abz_c	4-Aminobenzoate	C7H6NO2	-1
565	pg160_p	Phosphatidylglycerol-dihexadecanoyl-n-C160	C38H74O10P1	-1
566	pg180_c	Phosphatidylglycerol-dioctadecanoyl-n-C180	C42H82O10P1	-1
567	pe161_p	M_pe161_p	C37H70N1O8P1	0
568	e4hglu_c	L-erythro-4-Hydroxyglutamate	C5H8NO5	-1
569	pg160_c	Phosphatidylglycerol-dihexadecanoyl-n-C160	C38H74O10P1	-1
570	dmso_e	Dimethyl-sulfoxide	C2H6OS	0
571	dcacoa_c	Decanoyl-CoA-n-C100CoA	C31H50N7O17P3S	-4
572	34dhpac_e	3-4-Dihydroxyphenylacetaldehyde	C8H8O3	0
573	3ocpalm5eACP_c	3-oxo-cis-palm-5-eoyl-acyl-carrier-protein	C27H47N2O9PRS	-1
574	dmso_p	Dimethyl-sulfoxide	C2H6OS	0
575	34dhpac_p	3-4-Dihydroxyphenylacetaldehyde	C8H8O3	0
576	e4hglu_e	L-erythro-4-Hydroxyglutamate	C5H9NO5	0
577	2pg_c	D-Glycerate-2-phosphate	C3H4O7P	-3
578	ppt_e	Phosphonate	HO3P	-2
579	ppt_p	Phosphonate	HO3P	-2
580	4mpetz_c	4-Methyl-5-2-phosphoethyl-thiazole	C6H8NO4PS	-2
581	t3c5palmeACP_c	Abbreviated name t3c5palmeACP_c trans-3-cis-5-palmitoleoyl-acyl-carrier-protein t3c5palmeACP_c trans-3-cis-5-palmitoleoyl-acyl-carrier-protein Name: Full name, dtype: object	C27H47N2O8PRS	-1
582	glcur_p	D-Glucuronate	C6H9O7	-1
583	mmet_p	S-Methyl-L-methionine	C6H14NO2S	1
584	4r5au_c	4-1-D-Ribitylamino-5-aminouracil	C9H16N4O6	0
585	mmet_e	S-Methyl-L-methionine	C6H14NO2S	1
586	cytd_e	Cytidine	C9H13N3O5	0
587	cytd_c	Cytidine	C9H13N3O5	0
588	cyst_L_c	L-Cystathionine	C7H14N2O4S	0
589	cytd_p	Cytidine	C9H13N3O5	0
590	pdx5p_c	Pyridoxine-5-phosphate	C8H10NO6P	-2
591	tyrp_p	Phosphotyrosine	C9H10NO6P	-2
592	oaa_p	Oxaloacetate	C4H2O5	-2
593	ps160_c	phosphatidylserine-dihexadecanoyl-n-C160	C38H73N1O10P1	-1
594	oaa_e	Oxaloacetate	C4H2O5	-2
595	tyrp_e	Phosphotyrosine	C9H10NO6P	-2
596	ala_B_e	beta-Alanine	C3H7NO2	0
597	26dap_LL_c	LL-2-6-Diaminoheptanedioate	C7H14N2O4	0
598	ipdp_c	Isopentenyl-diphosphate	C5H9O7P2	-3
599	mlthf_c	5-10-Methylenetetrahydrofolate	C20H21N7O6	-2
600	glcr_p	D-Glucarate	C6H8O8	-2
601	phpyr_c	Phenylpyruvate	C9H7O3	-1
602	trdox_c	Oxidized-thioredoxin	X	0
603	dmpp_c	Dimethylallyl-diphosphate	C5H9O7P2	-3
604	glcr_e	D-Glucarate	C6H8O8	-2
605	3opalmACP_c	3-Oxohexadecanoyl-acyl-carrier-protein	C27H49N2O9PRS	-1
606	met_L_p	L-Methionine	C5H11NO2S	0
607	met_L_e	L-Methionine	C5H11NO2S	0
608	3mop_c	S-3-Methyl-2-oxopentanoate	C6H9O3	-1
609	met_L_c	L-Methionine	C5H11NO2S	0
610	nicrns_c	Nicotinate D-ribonucleoside	C11H13NO6	0
611	4hbz_c	4-Hydroxybenzoate	C7H5O3	-1
612	ocdcea_p	octadecenoate-n-C181	C18H33O2	-1
613	hlipa_c	heptosyl-kdo2-lipidA	C111H196N2O45P2	-6
614	asp_L_e	L-Aspartate	C4H6NO4	-1
615	3ophb_c	3-Octaprenyl-4-hydroxybenzoate	C47H69O3	-1
616	dxyl5p_c	1-deoxy-D-xylulose-5-phosphate	C5H9O7P	-2
617	prbamp_c	1-5-Phosphoribosyl-AMP	C15H19N5O14P2	-4
618	13dpg_c	3-Phospho-D-glyceroyl-phosphate	C3H4O10P2	-4
619	2omhmbl_c	2-Octaprenyl-3-methyl-5-hydroxy-6-methoxy-1-4-benzoquinol	C48H74O4	0
620	gdpmann_c	GDP-D-mannose	C16H23N5O16P2	-2
621	gtp_e	GTP	C10H12N5O14P3	-4
622	gtp_c	GTP	C10H12N5O14P3	-4
623	2agpg180_p	2-Acyl-sn-glycero-3-phosphoglycerol-n-C180	C24H48O9P1	-1
624	glcur1p_e	D-Glucuronate-1-phosphate	C6H8O10P	-3
625	alac_S_c	S-2-Acetolactate	C5H7O4	-1
626	din_p	Deoxyinosine	C10H12N4O4	0
627	gtp_p	GTP	C10H12N5O14P3	-4
628	2mecdp_c	2-C-methyl-D-erythritol-2-4-cyclodiphosphate	C5H10O9P2	-2
629	3hcpalm5eACP_c	M_3hcpalm5eACP_c	C27H49N2O9PRS	-1
630	palmACP_c	Palmitoyl-ACP-n-C160ACP	C27H51N2O8PRS	-1
631	glc_D_p	D-Glucose	C6H12O6	0
632	glcn_p	D-Gluconate	C6H11O7	-1
633	dhpmp_c	Dihydroneopterin-monophosphate	C9H12N5O7P	-2
634	ins_c	Inosine	C10H12N4O5	0
635	glc_D_e	D-Glucose	C6H12O6	0
636	glcn_c	D-Gluconate	C6H11O7	-1
637	glc_D_c	D-Glucose	C6H12O6	0
638	t3c7vaceACP_c	trans-3-cis-7-vacceoyl-acyl-carrier-protein	C29H51N2O8PRS	-1
639	fe2_c	Fe2	Fe	2
640	trdrd_c	Reduced-thioredoxin	XH2	0
641	fe2_e	Fe2	Fe	2
642	all_D_p	D-Allose	C6H12O6	0
643	3hoctaACP_c	R-3-Hydroxyoctadecanoyl-acyl-carrier-protein	C29H55N2O9PRS	-1
644	fe2_p	Fe2	Fe	2
645	all_D_e	D-Allose	C6H12O6	0
646	no2_p	Nitrite	NO2	-1
647	no2_e	Nitrite	NO2	-1
648	Tf_e	Transferrin residue	R	0
649	tma_e	trimethylamine	C3H10N	1
650	ggptrc_c	gamma-glutamyl-putrescine	C9H20O3N3	1
651	fald_c	Formaldehyde	CH2O	0
652	gsn_e	Guanosine	C10H13N5O5	0
653	gsn_c	Guanosine	C10H13N5O5	0
654	mal_D_e	D-Malate	C4H4O5	0
655	fald_e	Formaldehyde	CH2O	0
656	tma_p	trimethylamine	C3H10N	1
657	udpglcur_e	UDP-D-glucuronate	C15H19N2O18P2	-3
658	fald_p	Formaldehyde	CH2O	0
659	mal_D_p	D-Malate	C4H4O5	0
660	gsn_p	Guanosine	C10H13N5O5	0
661	t3c9palmeACP_c	trans-3-cis-9-palmitoleoyl-acyl-carrier-protein	C27H47N2O8PRS	-1
662	2agpg141_p	2-Acyl-sn-glycero-3-phosphoglycerol-n-C141	C20H38O9P1	-1
663	psclys_p	psicoselysine	C12H25N2O7	1
664	icolipa_c	inner-core-oligosaccharide-lipid-A	C144H252N3O71P2	-5
665	2agpg141_c	2-Acyl-sn-glycero-3-phosphoglycerol-n-C141	C20H38O9P1	-1
666	mnl_p	D-Mannitol	C6H14O6	0
667	acgam1p_p	N-Acetyl-D-glucosamine-1-phosphate	C8H14NO9P	-2
668	acgam1p_e	N-Acetyl-D-glucosamine-1-phosphate	C8H14NO9P	-2
669	mnl_e	D-Mannitol	C6H14O6	0
670	acgam1p_c	N-Acetyl-D-glucosamine-1-phosphate	C8H14NO9P	-2
671	g3pi_p	sn-Glycero-3-phospho-1-inositol	C9H18O11P	-1
672	lac_L_c	L-Lactate	C3H5O3	-1
673	lac_L_e	L-Lactate	C3H5O3	-1
674	psclys_e	psicoselysine	C12H25N2O7	1
675	lac_L_p	L-Lactate	C3H5O3	-1
676	3c4mop_c	3-Carboxy-4-methyl-2-oxopentanoate	C7H8O5	-2
677	4pasp_c	4-Phospho-L-aspartate	C4H6NO7P	-2
678	uppg3_c	Uroporphyrinogen-III	C40H36N4O16	-8
679	fad_c	Flavin-adenine-dinucleotide-oxidized	C27H31N9O15P2	-2
680	3cmp_p	3-cmp	C9H12N3O8P	-2
681	2agpe181_c	2-Acyl-sn-glycero-3-phosphoethanolamine-n-C181(c7)	C23H46NO7P1	0
682	3cmp_e	3-cmp	C9H12N3O8P	-2
683	2agpe181_p	2-Acyl-sn-glycero-3-phosphoethanolamine-n-C181(c7)	C23H46NO7P1	0
684	gmp_c	GMP	C10H12N5O8P	-2
685	12dgr180_p	1-2-Diacyl-sn-glycerol-dioctadecanoyl-n-C180	C39H76O5	0
686	acACP_c	Acetyl-ACP	C13H23N2O8PRS	-1
687	histd_c	L-Histidinol	C6H12N3O	1
688	g3pg_p	Glycerophosphoglycerol	C6H14O8P	-1
689	gmp_p	GMP	C10H12N5O8P	-2
690	12dgr180_c	1-2-Diacyl-sn-glycerol-dioctadecanoyl-n-C180	C39H76O5	0
691	ala_B_c	beta-Alanine	C3H7NO2	0
692	k_e	potassium	K	1
693	k_c	potassium	K	1
694	2hdecg3p_p	2-hexadecanoyl-sn-glycerol-3-phosphate	C19H38O7P1	-1
695	acon_T_c	trans-Aconitate	C6H3O6	-3
696	kdo8p_c	3-Deoxy-D-manno-octulosonate-8-phosphate	C8H12O11P	-3
697	ala_B_p	beta-Alanine	C3H7NO2	0
698	2hdecg3p_c	2-hexadecanoyl-sn-glycerol-3-phosphate	C19H38O7P1	-1
699	k_p	potassium	K	1
700	orot_c	Orotate	C5H3N2O4	-1
701	occoa_c	Octanoyl-CoA-n-C80CoA	C29H46N7O17P3S	-4
702	orot_e	Orotate	C5H3N2O4	-1
703	ala_D_p	D-Alanine	C3H7NO2	0
704	dpcoa_c	Dephospho-CoA	C21H33N7O13P2S	-2
705	anhm3p_c	1-6-anhydrous-N-Acetylmuramyl-tripeptide	C26H39N5O14	-2
706	ala_D_c	D-Alanine	C3H7NO2	0
707	ala_D_e	D-Alanine	C3H7NO2	0
708	galctn_D_p	D-Galactonate	C6H11O7	0
709	pe161_c	M_pe161_c	C37H70N1O8P1	0
710	cys_L_e	L-Cysteine	C3H7NO2S	0
711	cys_L_c	L-Cysteine	C3H7NO2S	0
712	hexACP_c	Hexanoyl-ACP-n-C60ACP	C17H31N2O8PRS	-1
713	f6p_p	D-Fructose-6-phosphate	C6H11O9P	-2
714	dctp_c	dCTP	C9H12N3O13P3	-4
715	cys_L_p	L-Cysteine	C3H7NO2S	0
716	acac_e	Acetoacetate	C4H5O3	-1
717	pydx_c	Pyridoxal	C8H9NO3	0
718	TfFe3_e	Transferrin	RFe	3
719	3hcpalm9eACP_c	R-3-hydroxy-cis-palm-9-eoyl-acyl-carrier-protein	C27H49N2O9PRS	-1
720	2ddglcn_e	2-Dehydro-3-deoxy-D-gluconate	C6H9O6	-1
721	2ddglcn_p	2-Dehydro-3-deoxy-D-gluconate	C6H9O6	-1
722	frdp_c	Farnesyl-diphosphate	C15H25O7P2	-3
723	pa120_c	1-2-didodecanoyl-sn-glycerol-3-phosphate	C27H51O8P1	-2
724	murein4p3pOAc_p	two-linked-disacharide-tetrapeptide-and-tripeptide-murein-units-uncrosslinked-middle-of-chain-O-acytelated	C73H113N13O41	-4
725	pa120_p	1-2-didodecanoyl-sn-glycerol-3-phosphate	C27H51O8P1	-2
726	uamag_c	UDP-N-acetylmuramoyl-L-alanyl-D-glutamate	C28H39N5O23P2	-4
727	pppn_e	Phenylpropanoate	C9H9O2	-1
728	pydx5p_c	Pyridoxal-5-phosphate	C8H8NO6P	-2
729	glyald_p	D-Glyceraldehyde	C3H6O3	0
730	tpalm2eACP_c	trans-Hexadec-2-enoyl-acyl-carrier-protein	C27H49N2O8PRS	-1
731	melib_e	Melibiose	C12H22O11	0
732	glyc3p_p	Glycerol-3-phosphate	C3H7O6P	-2
733	glyald_e	D-Glyceraldehyde	C3H6O3	0
734	glyald_c	D-Glyceraldehyde	C3H6O3	0
735	glyc3p_c	Glycerol-3-phosphate	C3H7O6P	-2
736	3pg_c	3-Phospho-D-glycerate	C3H4O7P	-3
737	glyc3p_e	Glycerol-3-phosphate	C3H7O6P	-2
738	melib_p	Melibiose	C12H22O11	0
739	galt_p	Galactitol	C6H14O6	0
740	galt_e	Galactitol	C6H14O6	0
741	grdp_c	Geranyl-diphosphate	C10H17O7P2	-3
742	25aics_c	S-2-5-Amino-1-5-phospho-D-ribosyl-imidazole-4-carboxamidosuccinate	C13H15N4O12P	-4
743	ps140_c	phosphatidylserine-ditetradecanoyl-n-C140	C34H65N1O10P1	-1
744	fruur_e	D-Fructuronate	C6H9O7	-1
745	rib_D_c	D-Ribose	C5H10O5	0
746	glyc2p_p	Glycerol-2-phosphate	C3H7O6P	-2
747	rib_D_e	D-Ribose	C5H10O5	0
748	fruur_p	D-Fructuronate	C6H9O7	-1
749	glyc2p_e	Glycerol-2-phosphate	C3H7O6P	-2
750	rib_D_p	D-Ribose	C5H10O5	0
751	Hg_e	Hemoglobin residue	R	0
752	anhm_c	1-6-anhydrous-N-Acetylmuramate	C11H16NO7	-1
753	acac_p	Acetoacetate	C4H5O3	-1
754	citr_L_c	L-Citrulline	C6H13N3O3	0
755	actACP_c	Acetoacetyl-ACP	C15H25N2O9PRS	-1
756	5apru_c	5-Amino-6-5-phosphoribosylamino-uracil	C9H13N4O9P	-2
757	2tdec7eg3p_c	2-tetradec-7-enoyl-sn-glycerol-3-phosphate	C17H32O7P1	-1
758	orn_e	Ornithine	C5H13N2O2	1
759	orn_c	Ornithine	C5H13N2O2	1
760	2tdec7eg3p_p	2-tetradec-7-enoyl-sn-glycerol-3-phosphate	C17H32O7P1	-1
761	orn_p	Ornithine	C5H13N2O2	1
762	3ohexACP_c	3-Oxohexanoyl-acyl-carrier-protein	C17H29N2O9PRS	-1
763	g1p_p	D-Glucose-1-phosphate	C6H11O9P	-2
764	g1p_e	D-Glucose-1-phosphate	C6H11O9P	-2
765	gdp_p	GDP	C10H12N5O11P2	-3
766	damp_p	dAMP	C10H12N5O6P	-2
767	gdp_e	GDP	C10H12N5O11P2	-3
768	damp_e	dAMP	C10H12N5O6P	-2
769	damp_c	dAMP	C10H12N5O6P	-2
770	gdp_c	GDP	C10H12N5O11P2	-3
771	dopa_p	Dopamine	C8H12NO2	1
772	pacald_p	Phenylacetaldehyde	C8H8O	0
773	nadph_c	Nicotinamide-adenine-dinucleotide-phosphate--reduced	C21H26N7O17P3	-4
774	dopa_e	Dopamine	C8H12NO2	1
775	pacald_e	Phenylacetaldehyde	C8H8O	0
776	pa180_c	1-2-dioctadecanoyl-sn-glycerol-3-phosphate	C39H75O8P1	-2
777	gly_p	Glycine	C2H5NO2	0
778	xan_p	Xanthine	C5H4N4O2	0
779	gly_e	Glycine	C2H5NO2	0
780	pa180_p	1-2-dioctadecanoyl-sn-glycerol-3-phosphate	C39H75O8P1	-2
781	3hcvac7eACP_c	R-3-hydroxy-cis-vacc-7-enoyl-acyl-carrier-protein	C29H53N2O9PRS	-1
782	gly_c	Glycine	C2H5NO2	0
783	xan_e	Xanthine	C5H4N4O2	0
784	xan_c	Xanthine	C5H4N4O2	0
785	3dhq_c	3-Dehydroquinate	C7H9O6	-1
786	tdeACP_c	cis-tetradec-7-enoyl-acyl-carrier-protein-n-C141	C25H45N2O8PRS	-1
787	fpram_c	2-Formamido-N1-5-phospho-D-ribosyl-acetamidine	C8H15N3O8P	-1
788	ser_D_c	D-Serine	C3H7NO3	0
789	butso3_p	butanesulfonate	C4H9O3S	-1
790	ser_D_e	D-Serine	C3H7NO3	0
791	pyam5p_c	Pyridoxamine-5-phosphate	C8H12N2O5P	-1
792	23dhdp_c	2-3-Dihydrodipicolinate	C7H5NO4	-2
793	pro_L_c	L-Proline	C5H9NO2	0
794	ser_D_p	D-Serine	C3H7NO3	0
795	butso3_e	butanesulfonate	C4H9O3S	-1
796	ribflv_c	Riboflavin	C17H20N4O6	0
797	enlipa_e	phosphoethanolamine-KDO-2-lipid-A	C112H202N3O42P3	-6
798	2agpg181_p	2-Acyl-sn-glycero-3-phosphoglycerol-n-C181(c7)	C24H46O9P1	-1
799	pro_L_p	L-Proline	C5H9NO2	0
800	gln_L_p	L-Glutamine	C5H10N2O3	0
801	gln_L_c	L-Glutamine	C5H10N2O3	0
802	gln_L_e	L-Glutamine	C5H10N2O3	0
803	dhmptp_c	dihydromonapterin-triphosphate	C9H12N5O13P3	-4
804	pe141b_c	M_pe141b_c	C33H64N1O8P1	0
805	pe141b_p	M_pe141b_p	C33H64N1O8P1	0
806	ametam_c	S-Adenosylmethioninamine	C14H24N6O3S	2
807	LalaDglu_c	L-alanine-D-glutamate	C8H13N2O5	-1
808	dsbdox_c	fused-thioldisulfide-interchange-protein-oxidized	X	0
809	pgp160_c	Phosphatidylglycerophosphate-dihexadecanoyl-n-C160	C38H73O13P2	-3
810	uacgam_e	UDP-N-acetyl-D-glucosamine	C17H25N3O17P2	-2
811	pgp160_p	Phosphatidylglycerophosphate-dihexadecanoyl-n-C160	C38H73O13P2	-3
812	pa140_p	1-2-ditetradecanoyl-sn-glycerol-3-phosphate	C31H59O8P1	-2
813	phe_L_c	L-Phenylalanine	C9H11NO2	0
814	15dap_p	1-5-Diaminopentane	C5H16N2	2
815	gam_e	D-Glucosamine	C6H14NO5	1
816	pa140_c	1-2-ditetradecanoyl-sn-glycerol-3-phosphate	C31H59O8P1	-2
817	15dap_e	1-5-Diaminopentane	C5H16N2	2
818	gam_p	D-Glucosamine	C6H14NO5	1
819	cdec3eACP_c	cis-dec-3-enoyl-acyl-carrier-protein-n-C101	C21H37N2O8PRS	-1
820	taur_p	Taurine	C2H7NO3S	0
821	leu_L_p	L-Leucine	C6H13NO2	0
822	ggbutal_c	gamma-glutamyl-gamma-butyraldehyde	C9H16O4N2	0
823	leu_L_c	L-Leucine	C6H13NO2	0
824	taur_e	Taurine	C2H7NO3S	0
825	leu_L_e	L-Leucine	C6H13NO2	0
826	3hpppn_e	3-3-hydroxy-phenyl-propionate	C9H9O3	-1
827	cbasp_c	N-Carbamoyl-L-aspartate	C5H6N2O5	-2
828	g1p_c	D-Glucose-1-phosphate	C6H11O9P	-2
829	3hpppn_p	3-3-hydroxy-phenyl-propionate	C9H9O3	-1
830	malcoa_c	Malonyl-CoA	C24H33N7O19P3S	-5
831	glyc_c	Glycerol	C3H8O3	0
832	glyc_e	Glycerol	C3H8O3	0
833	udp_c	UDP	C9H11N2O12P2	-3
834	glyc_p	Glycerol	C3H8O3	0
835	kdolipid4_c	KDO-lipid-IV-A	C72H129N2O30P2	-5
836	ile_L_p	L-Isoleucine	C6H13NO2	0
837	tsul_p	Thiosulfate	O3S2	-2
838	1odec7eg3p_c	1-octadec-7-enoyl-sn-glycerol-3-phosphate	C21H39O7P1	-2
839	2agpe160_p	2-Acyl-sn-glycero-3-phosphoethanolamine-n-C160	C21H44NO7P1	0
840	ile_L_e	L-Isoleucine	C6H13NO2	0
841	cdpdtdec7eg_c	CDP-1-2-ditetradec-7-enoylglycerol	C40H67N3O15P2	-2
842	ile_L_c	L-Isoleucine	C6H13NO2	0
843	2agpe160_c	2-Acyl-sn-glycero-3-phosphoethanolamine-n-C160	C21H44NO7P1	0
844	tsul_c	Thiosulfate	O3S2	-2
845	tsul_e	Thiosulfate	O3S2	-2
846	gnahhlipa_c	glcNAc-heptosyl-heptosyl-kdo2-lipidA	C126H222N3O56P2	-5
847	dtdpglu_c	dTDPglucose	C16H24N2O16P2	-2
848	prfp_c	1-5-Phosphoribosyl-5-5-phosphoribosylamino-methylideneaminoimidazole-4-carboxamide	C15H21N5O15P2	-4
849	Lf_e	Lactoferrin residue	R	0
850	2ahbut_c	S-2-Aceto-2-hydroxybutanoate	C6H9O4	-1
851	pgp120_c	Phosphatidylglycerophosphate-didodecanoyl-n-C120	C30H57O13P2	-3
852	pgp120_p	Phosphatidylglycerophosphate-didodecanoyl-n-C120	C30H57O13P2	-3
853	pg140_c	Phosphatidylglycerol-ditetradecanoyl-n-C140	C34H66O10P1	-1
854	hdca_p	Hexadecanoate-n-C160	C16H31O2	-1
855	pg140_p	Phosphatidylglycerol-ditetradecanoyl-n-C140	C34H66O10P1	-1
856	hdca_e	Hexadecanoate-n-C160	C16H31O2	-1
857	lipa_c	KDO-2-lipid-A	C104H184N2O39P2	-6
858	lipa_e	KDO-2-lipid-A	C104H184N2O39P2	-6
859	lipa_p	KDO-2-lipid-A	C104H184N2O39P2	-6
860	23dhmb_c	R-2-3-Dihydroxy-3-methylbutanoate	C5H9O4	-1
861	ahcys_c	S-Adenosyl-L-homocysteine	C14H20N6O5S	0
862	4abut_p	4-Aminobutanoate	C4H9NO2	0
863	LfFe3_e	Lactoferrin	RFe	0
864	nicrnt_c	Nicotinate-D-ribonucleotide	C11H12NO9P	-2
865	4abut_e	4-Aminobutanoate	C4H9NO2	0
866	malt_e	Maltose	C12H22O11	0
867	malt_c	Maltose	C12H22O11	0
868	malt_p	Maltose	C12H22O11	0
869	q8h2_c	Ubiquinol-8	C49H76O4	0
870	2ddecg3p_p	2-dodecanoyl-sn-glycerol-3-phosphate	C15H30O7P1	-1
871	5mthf_c	5-Methyltetrahydrofolate	C20H23N7O6	-2
872	o2s_e	Superoxide-anion	O2	-1
873	dcyt_c	Deoxycytidine	C9H13N3O4	0
874	dha_p	Dihydroxyacetone	C3H6O3	0
875	xmp_p	Xanthosine-5-phosphate	C10H11N4O9P	-2
876	o2s_p	Superoxide-anion	O2	-1
877	dha_e	Dihydroxyacetone	C3H6O3	0
878	rnam_c	N-Ribosylnicotinamide	C11H15N2O5	1
879	xmp_c	Xanthosine-5-phosphate	C10H11N4O9P	-2
880	xmp_e	Xanthosine-5-phosphate	C10H11N4O9P	-2
881	dad_2_c	Deoxyadenosine	C10H13N5O3	0
882	but2eACP_c	But-2-enoyl-acyl-carrier-protein	C15H25N2O8PRS	-1
883	etha_p	Ethanolamine	C2H8NO	1
884	uri_c	Uridine	C9H12N2O6	0
885	etha_e	Ethanolamine	C2H8NO	1
886	thr_L_p	L-Threonine	C4H9NO3	0
887	ditp_c	dITP	C10H11N4O13P3	-4
888	4hthr_c	4-Hydroxy-L-threonine	C4H9NO4	0
889	thr_L_c	L-Threonine	C4H9NO3	0
890	thr_L_e	L-Threonine	C4H9NO3	0
891	glutrna_c	L-Glutamyl-tRNA-Glu	C5H7NO3R	0
892	gua_c	Guanine	C5H5N5O	0
893	gua_e	Guanine	C5H5N5O	0
894	12dgr141_p	1-2-Diacyl-sn-glycerol-ditetradec-7-enoyl-n-C141	C31H56O5	0
895	murein5p4p_p	two-linked-disacharide-pentapeptide-and-tetrapeptide-murein-units-uncrosslinked-middle-of-chain	C77H119N15O41	-4
896	gua_p	Guanine	C5H5N5O	0
897	dad_5_c	5-Deoxyadenosine	C10H13N5O3	0
898	ppa_p	Propionate-n-C30	C3H5O2	-1
899	pppi_c	Inorganic-triphosphate	HO10P3	-4
900	5aizc_c	5-amino-1-5-phospho-D-ribosyl-imidazole-4-carboxylate	C9H11N3O9P	-3
901	pram_c	5-Phospho-beta-D-ribosylamine	C5H11NO7P	-1
902	pgp181_c	Phosphatidylglycerophosphate-dioctadec-7-enoyl-n-C181	C42H77O13P2	-3
903	6hmhptpp_c	6-hydroxymethyl-dihydropterin-pyrophosphate	C7H8N5O8P2	-3
904	gthox_c	Oxidized-glutathione	C20H30N6O12S2	-2
905	gthox_e	Oxidized-glutathione	C20H30N6O12S2	-2
906	gthox_p	Oxidized-glutathione	C20H30N6O12S2	-2
907	so2_p	sulfur-dioxide	O2S	0
908	so2_c	sulfur-dioxide	O2S	0
909	so2_e	sulfur-dioxide	O2S	0
910	mobd_c	Molybdate-MoO4	MoO4	-2
911	mobd_e	Molybdate-MoO4	MoO4	-2
912	tcynt_p	Thiocyanate	CNS	-1
913	mobd_p	Molybdate-MoO4	MoO4	-2
914	quln_c	Quinolinate	C7H3NO4	-2
915	tcynt_e	Thiocyanate	CNS	-1
916	acgam_e	N-Acetyl-D-glucosamine	C8H15NO6	0
917	acgam_c	N-Acetyl-D-glucosamine	C8H15NO6	0
918	dhptd_c	4-5-dihydroxy-2-3-pentanedione	C5H8O4	0
919	actp_c	Acetyl-phosphate	C2H3O5P	-2
920	acgam_p	N-Acetyl-D-glucosamine	C8H15NO6	0
921	itp_c	ITP	C10H11N4O14P3	-4
922	akg_c	2-Oxoglutarate	C5H4O5	-2
923	akg_e	2-Oxoglutarate	C5H4O5	-2
924	akg_p	2-Oxoglutarate	C5H4O5	-2
925	imp_p	IMP	C10H11N4O8P	-2
926	t3c5ddeceACP_c	trans-3-cis-5-dodecenoyl-acyl-carrier-protein	C23H39N2O8PRS	-1
927	s7p_c	Sedoheptulose-7-phosphate	C7H13O10P	-2
928	imp_e	IMP	C10H11N4O8P	-2
929	3ocddec5eACP_c	3-oxo-cis-dodec-5-enoyl-acyl-carrier-protein	C23H39N2O9PRS	-1
930	imp_c	IMP	C10H11N4O8P	-2
931	glcur_e	D-Glucuronate	C6H9O7	-1
932	cl_e	Chloride	Cl	-1
933	cl_c	Chloride	Cl	-1
934	pg180_p	Phosphatidylglycerol-dioctadecanoyl-n-C180	C42H82O10P1	-1
935	kdo_c	3-Deoxy-D-manno-2-octulosonate	C8H13O8	-1
936	2p4c2me_c	2-phospho-4-cytidine-5-diphospho-2-C-methyl-D-erythritol	C14H22N3O17P3	-4
937	cl_p	Chloride	Cl	-1
938	co2_c	CO2	CO2	0
939	gmhep17bp_c	D-Glycero-D-manno-heptose-1-7-bisphosphate	C7H12O13P2	-4
940	hdcea_p	Hexadecenoate-n-C161	C16H29O2	-1
941	co2_e	CO2	CO2	0
942	hdcea_e	Hexadecenoate-n-C161	C16H29O2	-1
943	co2_p	CO2	CO2	0
944	trnaglu_c	tRNA-Glu	R	0
945	cbp_c	Carbamoyl-phosphate	CH2NO5P	-2
946	3ocmrs7eACP_c	3-oxo-cis-myristol-7-eoyl-acyl-carrier-protein	C25H43N2O9PRS	-1
947	acorn_c	N2-Acetyl-L-ornithine	C7H14N2O3	0
948	butACP_c	Butyryl-ACP-n-C40ACP	C15H27N2O8PRS	-1
949	tdecoa_c	Tetradecenoyl-CoA-n-C141CoA	C35H56N7O17P3S	-4
950	pser_L_p	Phospho-L-serine	C3H6NO6P	0
951	pser_L_c	Phospho-L-serine	C3H6NO6P	-2
952	pser_L_e	Phospho-L-serine	C3H6NO6P	0
953	ddca_p	Dodecanoate-n-C120	C12H23O2	-1
954	ddca_e	Dodecanoate-n-C120	C12H23O2	-1
955	agm_p	Agmatine	C5H16N4	2
956	ps181_c	phosphatidylserine-dioctadec-7-enoyl-n-C181	C42H77N1O10P1	-1
957	agm_c	Agmatine	C5H16N4	2
958	pant_R_c	R-Pantoate	C6H11O4	-1
959	agm_e	Agmatine	C5H16N4	2
960	3odecACP_c	3-Oxodecanoyl-acyl-carrier-protein	C21H37N2O9PRS	-1
961	gbbtn_p	gamma-butyrobetaine	C7H15NO2	0
962	cobalt2_e	Co2	Co	2
963	cobalt2_c	Co2	Co	2
964	gbbtn_e	gamma-butyrobetaine	C7H15NO2	0
965	cobalt2_p	Co2	Co	2
966	cmpacna_c	CMP-N-acetyl neuraminate	C20H30N4O16P	-2
967	3oddecACP_c	3-Oxododecanoyl-acyl-carrier-protein	C23H41N2O9PRS	-1
968	o2s_c	Superoxide-anion	O2	-1
969	peamn_p	Phenethylamine	C8H12N	1
970	peamn_e	Phenethylamine	C8H12N	1
971	asn_L_c	L-Asparagine	C4H8N2O3	0
972	skm_e	Shikimate	C7H9O5	-1
973	sl2a6o_c	N-Succinyl-2-L-amino-6-oxoheptanedioate	C11H12NO8	-3
974	asn_L_e	L-Asparagine	C4H8N2O3	0
975	sheme_c	Siroheme	C42H36FeN4O16	-8
976	galctn_L_e	L-Galactonate	C6H11O7	0
977	asn_L_p	L-Asparagine	C4H8N2O3	0
978	galctn_L_p	L-Galactonate	C6H11O7	0
979	db4p_c	3-4-dihydroxy-2-butanone-4-phosphate	C4H7O6P	-2
980	skm_c	Shikimate	C7H9O5	-1
981	dudp_c	dUDP	C9H11N2O11P2	-3
982	pro_L_e	L-Proline	C5H9NO2	0
983	oct7eACP_c	cis-octadec-7-enoyl-acyl-carrier-protein-n-C181	C29H53N2O8PRS	-1
984	g3ps_e	Glycerophosphoserine	C6H13NO8P	-1
985	xtsn_p	Xanthosine	C10H12N4O6	0
986	fuc_L_e	L-Fucose	C6H12O5	0
987	g3ps_p	Glycerophosphoserine	C6H13NO8P	-1
988	xtsn_c	Xanthosine	C10H12N4O6	0
989	fuc_L_p	L-Fucose	C6H12O5	0
990	xtsn_e	Xanthosine	C10H12N4O6	0
991	skm_p	Shikimate	C7H9O5	-1
992	dann_c	7-8-Diaminononanoate	C9H21N2O2	1
993	udcpp_c	Undecaprenyl-phosphate	C55H89O4P	-2
994	acg5p_c	N-Acetyl-L-glutamyl-5-phosphate	C7H9NO8P	-3
995	6pgl_c	6-phospho-D-glucono-1-5-lactone	C6H9O9P	-2
996	udcpp_p	Undecaprenyl-phosphate	C55H89O4P	-2
997	lys_L_p	L-Lysine	C6H15N2O2	1
998	lys_L_c	L-Lysine	C6H15N2O2	1
999	lys_L_e	L-Lysine	C6H15N2O2	1
1000	ru5p_D_c	D-Ribulose-5-phosphate	C5H9O8P	-2
1001	murein5px4p_p	two-disacharide-linked-murein-units-pentapeptide-crosslinked-tetrapeptide-A2pm-D-ala--middle-of-chain	C77H117N15O40	-4
1002	dsbcrd_p	protein-disulfide-isomerase-II-reduced	XH2	0
1003	glu_D_c	D-Glutamate	C5H8NO4	-1
1004	ttdcea_p	tetradecenoate-n-C141	C14H25O2	-1
1005	no_p	Nitric-oxide	NO	0
1006	for_p	Formate	CH1O2	-1
1007	ttdcea_e	tetradecenoate-n-C141	C14H25O2	-1
1008	for_e	Formate	CH1O2	-1
1009	no_e	Nitric-oxide	NO	0
1010	for_c	Formate	CH1O2	-1
1011	no_c	Nitric-oxide	NO	0
1012	4ahmmp_c	4-Amino-5-hydroxymethyl-2-methylpyrimidine	C6H9N3O	0
1013	nadh_c	Nicotinamide-adenine-dinucleotide--reduced	C21H27N7O14P2	-2
1014	man6p_e	D-Mannose-6-phosphate	C6H11O9P	-2
1015	dcamp_c	N6-1-2-Dicarboxyethyl-AMP	C14H14N5O11P	-4
1016	alltn_e	Allantoin	C4H6N4O3	0
1017	murein4px4p_p	two-disacharide-linked-murein-units-tetrapeptide-corsslinked-tetrapeptide-A2pm-D-ala--middle-of-chain	C74H112N14O39	-4
1018	2cpr5p_c	1-2-Carboxyphenylamino-1-deoxy-D-ribulose-5-phosphate	C12H13NO9P	-3
1019	man6p_p	D-Mannose-6-phosphate	C6H11O9P	-2
1020	alltn_p	Allantoin	C4H6N4O3	0
1021	anhm4p_c	1-6-anhydrous-N-Acetylmuramyl-tetrapeptide	C29H44N6O15	-2
1022	2agpg161_c	2-Acyl-sn-glycero-3-phosphoglycerol-n-C161(t9)	C22H42O9P1	-1
1023	2agpg161_p	2-Acyl-sn-glycero-3-phosphoglycerol-n-C161(t9)	C22H42O9P1	-1
1024	nadp_c	Nicotinamide-adenine-dinucleotide-phosphate	C21H25N7O17P3	-3
1025	thdp_c	2-3-4-5-Tetrahydrodipicolinate	C7H7NO4	-2
1026	gal1p_p	alpha-D-Galactose-1-phosphate	C6H11O9P	-2
1027	murein5px4px4p_p	three-disacharide-linked-murein-units-pentapeptide-crosslinked-tetrapeptide-A2pm-D-ala-tetrapeptide-corsslinked-tetrapeptide-A2pm-D-ala--middle-of-chain	C114H172N22O59	-6
1028	gal1p_e	alpha-D-Galactose-1-phosphate	C6H11O9P	-2
1029	ocdcaACP_c	Octadecanoyl-ACP-n-C180ACP	C29H55N2O8PRS	-1
1030	prpp_c	5-Phospho-alpha-D-ribose-1-diphosphate	C5H9O14P3	-4
1031	lipidAds_c	Lipid-A-Disaccharide	C64H119N2O20P	-2
1032	coa_c	Coenzyme-A	C21H32N7O16P3S	-4
1033	mg2_e	magnesium	Mg	2
1034	2agpe140_c	2-Acyl-sn-glycero-3-phosphoethanolamine-n-C140	C19H40NO7P1	0
1035	mg2_c	magnesium	Mg	2
1036	lcts_e	Lactose	C12H22O11	0
1037	3omrsACP_c	3-Oxotetradecanoyl-acyl-carrier-protein	C25H45N2O9PRS	-1
1038	glucys_c	gamma-L-Glutamyl-L-cysteine	C8H13N2O5S	-1
1039	spmd_e	Spermidine	C7H22N3	3
1040	mg2_p	magnesium	Mg	2
1041	lcts_p	Lactose	C12H22O11	0
1042	mso3_e	methanesulfonate	CH3O3S	-1
1043	t3c7mrseACP_c	trans-3-cis-7-myristoleoyl-acyl-carrier-protein	C25H43N2O8PRS	-1
1044	mso3_p	methanesulfonate	CH3O3S	-1
1045	octdp_c	all-trans-Octaprenyl-diphosphate	C40H65O7P2	-3
1046	3ump_p	3-UMP	C9H11N2O9P	-2
1047	n2o_c	Nitrous-oxide	N2O	0
1048	n2o_e	Nitrous-oxide	N2O	0
1049	kdo2lipid4L_c	KDO-2-lipid-IV-A-with-laurate	C92H162N2O38P2	-6
1050	3ump_e	3-UMP	C9H11N2O9P	-2
1051	g3p_c	Glyceraldehyde-3-phosphate	C3H5O6P	-2
1052	metsox_R_L_p	L-methionine-R-sulfoxide	C5H11NO3S	0
1053	metsox_R_L_e	L-methionine-R-sulfoxide	C5H11NO3S	0
1054	metsox_R_L_c	L-methionine-R-sulfoxide	C5H11NO3S	0
1055	uamr_c	UDP-N-acetylmuramate	C20H28N3O19P2	-3
1056	prbatp_c	1-5-Phosphoribosyl-ATP	C15H19N5O20P4	-6
1057	ps141_c	phosphatidylserine-ditetradec-7-enoyl-n-C141	C34H61N1O10P1	-1
1058	uama_c	UDP-N-acetylmuramoyl-L-alanine	C23H33N4O20P2	-3
1059	murein4p4pdOAc_p	two-linked-disacharide-tetrapeptide-murein-units-uncrosslinked-middle-of-chain-di-O-acytlated	C78H122N14O44	-4
1060	3ocvac7eACP_c	3-oxo-cis-vacc-7-enoyl-acyl-carrier-protein	C29H51N2O9PRS	-1
1061	pa160a_c	1-hexadecanoyl-2-dodecanoyl-sn-glycerol-3-phosphate	C31H59O8P1	-2
1062	dsbgrd_p	periplasmic-disulfide-isomerasethiol-disulphide-oxidase-reduced	XH2	0
1063	utp_c	UTP	C9H11N2O15P3	-4
1064	pa160_p	1-2-dihexadecanoyl-sn-glycerol-3-phosphate	C35H67O8P1	-2
1065	pa160_c	1-2-dihexadecanoyl-sn-glycerol-3-phosphate	C35H67O8P1	-2
1066	gam6p_e	D-Glucosamine-6-phosphate	C6H13NO8P	-1
1067	gam6p_c	D-Glucosamine-6-phosphate	C6H13NO8P	-1
1068	23dhmp_c	R-2-3-Dihydroxy-3-methylpentanoate	C6H11O4	-1
1069	gam6p_p	D-Glucosamine-6-phosphate	C6H13NO8P	-1
1070	nad_c	Nicotinamide-adenine-dinucleotide	C21H26N7O14P2	-1
1071	phe_L_e	L-Phenylalanine	C9H11NO2	0
1072	hisp_c	L-Histidinol-phosphate	C6H11N3O4P	-1
1073	ascb_L_e	L-Ascorbate	C6H8O6	0
1074	but_e	Butyrate-n-C40	C4H7O2	-1
1075	2ddg6p_c	2-Dehydro-3-deoxy-D-gluconate-6-phosphate	C6H8O9P	-3
1076	oaa_c	Oxaloacetate	C4H2O5	-2
1077	udcpdp_c	Undecaprenyl-diphosphate	C55H89O7P2	-3
1078	ascb_L_p	L-Ascorbate	C6H8O6	0
1079	but_p	Butyrate-n-C40	C4H7O2	-1
1080	ohpb_c	2-Oxo-3-hydroxy-4-phosphobutanoate	C4H4O8P	-3
1081	cynt_e	Cyanate	CNO	-1
1082	urea_e	Urea	CH4N2O	0
1083	urea_c	Urea	CH4N2O	0
1084	phe_L_p	L-Phenylalanine	C9H11NO2	0
1085	urea_p	Urea	CH4N2O	0
1086	tdec3eACP_c	trans-Dec-3-enoyl-acyl-carrier-protein	C21H37N2O8PRS	-1
1087	acald_c	Acetaldehyde	C2H4O	0
1088	2ohph_c	2-Octaprenyl-6-hydroxyphenol	C46H70O2	0
1089	pyr_p	Pyruvate	C3H3O3	-1
1090	4per_c	4-Phospho-D-erythronate	C4H6O8P	-3
1091	dadp_c	dADP	C10H12N5O9P2	-3
1092	pyr_c	Pyruvate	C3H3O3	-1
1093	sialylated_los_GC_c	sialylated_los_GC_c	C175H304N5O94P2	-4
1094	pyr_e	Pyruvate	C3H3O3	-1
1095	34hpp_c	3-4-Hydroxyphenyl-pyruvate	C9H7O4	-1
1096	glyclt_c	Glycolate	C2H3O3	-1
1097	fru_p	D-Fructose	C6H12O6	0
1098	aspsa_c	L-Aspartate-4-semialdehyde	C4H7NO3	0
1099	fru_e	D-Fructose	C6H12O6	0
1100	glyclt_e	Glycolate	C2H3O3	-1
1101	fru_c	D-Fructose	C6H12O6	0
1102	3haACP_c	3R-3-Hydroxyacyl-acyl-carrier-protein	C15H27N2O9PRS	-1
1103	hxa_e	Hexanoate-n-C60	C6H11O2	-1
1104	hxa_p	Hexanoate-n-C60	C6H11O2	-1
1105	los_GC_c	los_GC_c	C164H286N4O86P2	-4
1106	dsbcox_p	protein-disulfide-isomerase-II-oxidized	X	0
1107	dhnpt_c	Dihydroneopterin	C9H13N5O4	0
1108	metsox_S_L_p	L-Methionine-Sulfoxide	C5H11NO3S	0
1109	metsox_S_L_e	L-Methionine-Sulfoxide	C5H11NO3S	0
1110	atp_c	ATP	C10H12N5O13P3	-4
1111	metsox_S_L_c	L-Methionine-Sulfoxide	C5H11NO3S	0
1112	dgsn_p	Deoxyguanosine	C10H13N5O4	0
1113	pheme_c	Protoheme	C34H30FeN4O4	-2
1114	pheme_e	Protoheme	C34H30FeN4O4	-2
1115	dgsn_e	Deoxyguanosine	C10H13N5O4	0
1116	dgsn_c	Deoxyguanosine	C10H13N5O4	0
1117	pheme_p	Protoheme	C34H30FeN4O4	-2
1118	3ooctACP_c	3-Oxooctanoyl-acyl-carrier-protein	C19H33N2O9PRS	-1
1119	Sfglutth_c	S-Formylglutathione	C11H16N3O7S	-1
1120	asp_L_p	L-Aspartate	C4H6NO4	-1
1121	accoa_c	Acetyl-CoA	C23H34N7O17P3S	-4
1122	asp_L_c	L-Aspartate	C4H6NO4	-1
1123	2odec7eg3p_c	2-octadec-7-enoyl-sn-glycerol-3-phosphate	C21H40O7P1	-1
1124	2odec7eg3p_p	2-octadec-7-enoyl-sn-glycerol-3-phosphate	C21H40O7P1	-1
1125	3ocpalm9eACP_c	3-oxo-cis-palm-9-eoyl-acyl-carrier-protein	C27H47N2O9PRS	-1
1126	lipidX_c	2-3-hydroxydodecanoyl-3-hydroxytetradecanoyl-beta-D-glucosaminyl-1-phosphate	C32H60NO12P	-2
1127	acser_p	O-Acetyl-L-serine	C5H9NO4	0
1128	hxcoa_c	Hexanoyl-CoA-n-C60CoA	C27H42N7O17P3S	-4
1129	acser_e	O-Acetyl-L-serine	C5H9NO4	0
1130	acser_c	O-Acetyl-L-serine	C5H9NO4	0
1131	ppa_c	Propionate-n-C30	C3H5O2	-1
1132	ppa_e	Propionate-n-C30	C3H5O2	-1
1133	ara5p_c	D-Arabinose-5-phosphate	C5H9O8P	-2
1134	3dhsk_c	3-Dehydroshikimate	C7H7O5	-1
1135	etoh_c	Ethanol	C2H6O	0
1136	cyan_e	Hydrogen-cyanide	CHN	0
1137	etoh_e	Ethanol	C2H6O	0
1138	cyan_p	Hydrogen-cyanide	CHN	0
1139	xyl_D_e	D-Xylose	C5H10O5	0
1140	zn2_p	Zinc	Zn	2
1141	2ippm_c	2-Isopropylmaleate	C7H8O4	-2
1142	h2_p	H2	H2	0
1143	zn2_e	Zinc	Zn	2
1144	hdcat9_p	Hexadeca-trans-9-enoyloate-n-C161	C16H29O2	-1
1145	zn2_c	Zinc	Zn	2
1146	h2_e	H2	H2	0
1147	ppgpp_c	Guanosine-3-5-bis-diphosphate	C10H11N5O17P4	-6
1148	h2_c	H2	H2	0
1149	cmp_c	CMP	C9H12N3O8P	-2
1150	2aobut_c	L-2-Amino-3-oxobutanoate	C4H7NO3	0
1151	pgp140_c	Phosphatidylglycerophosphate-ditetradecanoyl-n-C140	C34H65O13P2	-3
1152	biomass	M_biomass		0
1153	ump_e	UMP	C9H11N2O9P	-2
1154	2amsa_c	2-Aminomalonate-semialdehyde	C3H5NO3	0
1155	pgp140_p	Phosphatidylglycerophosphate-ditetradecanoyl-n-C140	C34H65O13P2	-3
1156	ump_p	UMP	C9H11N2O9P	-2
1157	12dgr120_c	1-2-Diacyl-sn-glycerol-didodecanoyl-n-C120	C27H52O5	0
1158	dcdp_c	dCDP	C9H12N3O10P2	-3
1159	12dgr120_p	1-2-Diacyl-sn-glycerol-didodecanoyl-n-C120	C27H52O5	0
1160	succoa_c	Succinyl-CoA	C25H35N7O19P3S	-5
1161	amp_e	AMP	C10H12N5O7P	-2
1162	prlp_c	5-5-phospho-1-deoxyribulos-1-ylamino-methylideneamino-1-5-phosphoribosyl-imidazole-4-carboxamide	C15H21N5O15P2	-4
1163	amp_c	AMP	C10H12N5O7P	-2
1164	pe140_p	phosphatidylethanolamine-ditetradecanoyl-n-C140	C33H66N1O8P1	0
1165	achms_c	O-acetyl-L-homoserine	C6H11NO4	0
1166	4adcho_c	4-amino-4-deoxychorismate	C10H10NO5	-1
1167	ca2_p	Calcium	Ca	2
1168	ppi_c	Diphosphate	HO7P2	-3
1169	pe140_c	phosphatidylethanolamine-ditetradecanoyl-n-C140	C33H66N1O8P1	0
1170	ca2_e	Calcium	Ca	2
1171	ca2_c	Calcium	Ca	2
1172	4hba_c	4-Hydroxy-benzyl-alcohol	C7H8O2	0
1173	HgFe3_e	Hemoglobin	RC136H120Fe4N16O16	0
1174	dnad_c	Deamino-NAD	C21H24N6O15P2	-2
1175	acglu_c	N-Acetyl-L-glutamate	C7H9NO5	-2
1176	hco3_c	Bicarbonate	CHO3	-1
1177	hdcoa_c	Hexadecenoyl-CoA-n-C161CoA	C37H60N7O17P3S	-4
1178	trp_L_p	L-Tryptophan	C11H12N2O2	0
1179	tre_e	Trehalose	C12H22O11	0
1180	trp_L_e	L-Tryptophan	C11H12N2O2	0
1181	trp_L_c	L-Tryptophan	C11H12N2O2	0
1182	tre_p	Trehalose	C12H22O11	0
1183	pe180_c	phosphatidylethanolamine-dioctadecanoyl-n-C180	C41H82N1O8P1	0
1184	thrp_e	L-Threonine-O-3-phosphate	C4H8NO6P	-2
1185	idon_L_e	L-Idonate	C6H11O7	0
1186	thrp_p	L-Threonine-O-3-phosphate	C4H8NO6P	-2
1187	pe180_p	phosphatidylethanolamine-dioctadecanoyl-n-C180	C41H82N1O8P1	0
1188	idon_L_p	L-Idonate	C6H11O7	0
1189	met_D_p	D-Methionine	C5H10NO2S	0
1190	glu5p_c	L-Glutamate-5-phosphate	C5H8NO7P	-2
1191	fe3_c	Fe3	Fe	3
1192	fe3_e	Fe3	Fe	3
1193	met_D_e	D-Methionine	C5H10NO2S	0
1194	met_D_c	D-Methionine	C5H10NO2S	0
1195	fe3_p	Fe3	Fe	3
1196	dhpt_c	Dihydropteroate	C14H13N6O3	-1
1197	4hoxpacd_e	4-Hydroxyphenylacetaldehyde	C8H8O2	0
1198	4hoxpacd_p	4-Hydroxyphenylacetaldehyde	C8H8O2	0
1199	pgp180_p	Phosphatidylglycerophosphate-dioctadecanoyl-n-C180	C42H81O13P2	-3
1200	2mahmp_c	2-Methyl-4-amino-5-hydroxymethylpyrimidine-diphosphate	C6H8N3O7P2	-3
1201	hdet9ACP_c	trans-hexadec-9-enoyl-acyl-carrier-protein-n-C161	C27H49N2O8PRS	-1
1202	cdp_c	CDP	C9H12N3O11P2	-3
1203	1hdecg3p_c	1-hexadecanoyl-sn-glycerol-3-phosphate	C19H37O7P1	-2
1204	cddec5eACP_c	cis-dodec-5-enoyl-acyl-carrier-protein-n-C121	C23H41N2O8PRS	-1
1205	adn_c	Adenosine	C10H13N5O4	0
1206	3amp_p	3-AMP	C10H12N5O7P	-2
1207	e4p_c	D-Erythrose-4-phosphate	C4H7O7P	-2
1208	acmum_e	N-Acetylmuramate	C11H18NO8	-1
1209	3amp_e	3-AMP	C10H12N5O7P	-2
1210	acmum_p	N-Acetylmuramate	C11H18NO8	-1
1211	pe120_p	phosphatidylethanolamine-didodecanoyl-n-C120	C29H58N1O8P1	0
1212	3hpalmACP_c	R-3-hydroxypalmitoyl-acyl-carrier-protein	C27H51N2O9PRS	-1
1213	spmd_p	Spermidine	C7H22N3	3
1214	air_c	5-amino-1-5-phospho-D-ribosyl-imidazole	C8H12N3O7P	-2
1215	2dh3dgal6p_c	2-Dehydro-3-deoxy-D-galactonate-6-phosphate	C6H8O9P	-3
1216	pgp180_c	Phosphatidylglycerophosphate-dioctadecanoyl-n-C180	C42H81O13P2	-3
1217	pe120_c	phosphatidylethanolamine-didodecanoyl-n-C120	C29H58N1O8P1	0
1218	datp_c	dATP	C10H12N5O12P3	-4
1219	ap4a_c	P1,P4-Bis(5'-adenosyl) tetraphosphate	C20H24N10O19P4	-4
1220	btd_RR_c	R R 2 3 Butanediol C4H10O2	C4H10O2	0
1221	actn__R_c	R Acetoin C4H8O2	C4H8O2	0
1222	5mcsn_c	5-Methylcytosine	C5H7N3O	0
1223	4hphac_c	4-Hydroxyphenylacetate	C8H7O3	0
1224	34dhpha_c	3-4-Dihydroxyphenylacetate	C8H7O4	0
1225	hdceap_c	Hexadecanoyl-phosphate (n-C16:1)	C16H30O5P	-1
1226	octeACP_c	Cis-octadec-11-enoyl-[acyl-carrier protein] (n-C18:1)	C29H53N2O8PRS	-1
1227	ocdceap_c	Octadecanoyl-phosphate (n-C18:1)	C18H34O5P	-1
1228	ddcap_c	Dodecanoly-phosphate (n-C12:0)	C12H24O5P1	-1
1229	ttdceap_c	Tetradecanoyl-phosphate (n-C14:1)	C14H26O5P	-1
1230	hdcap_c	Hexadecanoyl-phosphate (n-C16:0)	C16H32O5P	-1
1231	1hdec9eg3p_c	1-hexadec-9-enoyl-sn-glycerol 3-phosphate	C19H35O7P1	-2
1232	ttdcap_c	Tetradecanoyl-phosphate (n-C14:0)	C14H28O5P	-1
1233	ocdcap_c	Octadecanoyl-phosphate (n-C18:0)	C18H36O5P	-1
1234	1odec11eg3p_c	1-octadec-11-enoyl-sn-glycerol 3-phosphate	C21H39O7P	-2
1235	progly_c	L-Prolinylglycine	C7H12N2O3	0
1236	clpn181_p	Cardiolipin (tetraoctadec-11-enoyl, n-C18:1)	C81H148O17P2	-2
1237	clpn141_p	Cardiolipin (tetratetradec-7-enoyl, n-C14:1)	C65H116O17P2	-2
1238	clpn140_p	Cardiolipin (tetratetradecanoyl, n-C14:0)	C65H124O17P2	-2
1239	clpn160_p	Cardiolipin (tetrahexadecanoyl, n-C16:0)	C73H140O17P2	-2
1240	clpn120_p	Cardiolipin (tetradodecanoyl, n-C12:0)	C57H108O17P2	-2
1241	clpn161_p	Cardiolipin (tetrahexadec-9-enoyl, n-C16:1)	C73H132O17P2	-2
1242	clpn180_p	Cardiolipin (tetraoctadecanoyl, n-C18:0)	C81H156O17P2	-2
1243	rbflvrd_c	Reduced riboflavin	C17H22N4O6	0
1244	5fthf_c	5-Formyltetrahydrofolate	C20H21N7O7	-2
1245	grxox_c	Glutaredoxin (oxidized)	X	0
1246	grxrd_c	Glutaredoxin (reduced)	XH2	0
1247	6pthp_c	6-Pyruvoyl-5,6,7,8-tetrahydropterin	C9H11N5O3	0
1248	cph4_c	6-carboxy-5,6,7,8-tetrahydropterin	C7H8N5O3	-1
1249	cdg_c	7-deaza-7-carboxyguanine	C7H5N4O3	-1
1250	preq0_c	7-cyano-7-carbaguanine	C7H5N5O	0
1251	preq1_c	7-aminomethyl-7-deazaguanine	C7H10N5O	1
1252	murein5px3p_p	Two disacharide linked murein units, pentapeptide corsslinked tripeptide (A2pm->A2pm) (middle of chain)	C74H112N14O39	-4
1253	murein5p3p_p	Two linked disacharide pentapeptide and tripeptide murein units (uncrosslinked, middle of chain)	C74H114N14O40	-4
1254	murein3p3p_p	Two linked disacharide tripeptide murein units (uncrosslinked, middle of chain)	C68H104N12O38	-4
1255	cystine_L_p	Cystine	C6H12N2O4S2	0
1256	cystine_L_c	Cystine	C6H12N2O4S2	0
1257	cystine_L_e	Cystine	C6H12N2O4S2	0
1258	apoACP_c	apo acyl-carrier-protein	HOR	0
1259	glcgnahhlipa_c	M_glcgnahhlipa_c	C132H232N3O61P2	-5
1260	galglcgnahhlipa_c	M_galglcgnahhlipa_c	C138H242N3O66P2	-5
1261	murein4px4px4pdOAc_p	M_murein4px4px4pdOAc_p	C115H175N21O62	-6
1262	murein4px4px4ptOAc_p	M_murein4px4px4ptOAc_p	C117H179N21O64	-6
