# Supplementary material for: Transcriptome-guided metabolic network analysis reveals rearrangements of carbon flux distribution in Neisseria gonorrhoeae during neutrophil co-culture
Source: mSystems. 2023 Jun 30;8(4):e01265-22. doi: 10.1128/msystems.01265-22 (PMC10470122; doi:10.1128/msystems.01265-22)
Supplement: Data Set S4 — In silico formulations for GCBL, MDM, and RPMI. [file msystems.01265-22-s0004.xlsx]

## Sheet: Legend
Dataset S4: In silico formulations for GCBL, MDM, and RPMI. Simulated media include an “equally-scaled” and a “molarity-scaled” formulation. “Molarity-scaled” formulation based on calculated molarities of metabolites present in GCBL, MDM, and RPMI.

## Sheet: In Silico
MDM Molarity Scaled				MDM Equally Scaled				RPMI Molarity Scaled				RPMI Equally Scaled				GCB Molarity Scaled				GCB Equally Scaled
Metabolite Name	Reaction Id	Lower Bound		Metabolite Name	Reaction Id	Lower Bound		Metabolite Name	Reaction Id	Lower Bound		Metabolite Name	Reaction Id	Lower Bound		Metabolite Name	Reaction Id	Lower Bound		Metabolite Name	Reaction Id	Lower Bound
L-Alanine	EX_ala_L_e_	1.12		L-Alanine	EX_ala_L_e_	10		L-Arginine	EX_arg_L_e_	1.1481		L-Arginine	EX_arg_L_e_	10		L-Alanine	EX_ala_L_e_	8.75488		L-Alanine	EX_ala_L_e_	10
L-Arginine	EX_arg_L_e_	0.71		L-Arginine	EX_arg_L_e_	10		L-Asparagine	EX_asn_L_e_	0.3784		L-Asparagine	EX_asn_L_e_	10		L-Arginine	EX_arg_L_e_	3.70262		L-Arginine	EX_arg_L_e_	10
L-Asparagine	EX_asn_L_e_	0.17		L-Asparagine	EX_asn_L_e_	10		L-Aspartate	EX_asp_L_e_	0.1503		L-Aspartate	EX_asp_L_e_	10		L-Asparagine	EX_asn_L_e_	0.340605		L-Asparagine	EX_asn_L_e_	10
L-Aspartate	EX_asp_L_e_	3.76		L-Aspartate	EX_asp_L_e_	10		Calcium	EX_ca2_e_	0.424		Calcium	EX_ca2_e_	10		L-Aspartate	EX_asp_L_e_	5.74744		L-Aspartate	EX_asp_L_e_	10
Calcium	EX_ca2_e_	0.254		Calcium	EX_ca2_e_	10		Choline	EX_chol_e_	0.0215		Choline	EX_chol_e_	10		Calcium	EX_ca2_e_	0.0494037		Calcium	EX_ca2_e_	10
Chlorine	EX_cl_e_	107.947		Chlorine	EX_cl_e_	10		Chlorine	EX_cl_e_	108.699		Chlorine	EX_cl_e_	10		Chlorine	EX_cl_e_	113.24		Chlorine	EX_cl_e_	10
Carbon Dioxide	EX_co2_e_	1000		Carbon Dioxide	EX_co2_e_	10		Carbon Dioxide	EX_co2_e_	1000		Carbon Dioxide	EX_co2_e_	10		Carbon Dioxide	EX_co2_e_	1000		Carbon Dioxide	EX_co2_e_	10
Cobalt	EX_cobalt2_e_	1000		Cobalt	EX_cobalt2_e_	10		Cobalt	EX_cobalt2_e_	1000		Cobalt	EX_cobalt2_e_	10		Cobalt	EX_cobalt2_e_	1000		Cobalt	EX_cobalt2_e_	10
Copper	EX_cu2_e_	1000		Copper	EX_cu2_e_	10		Copper	EX_cu2_e_	1000		Copper	EX_cu2_e_	10		Copper	EX_cu2_e_	1000		Copper	EX_cu2_e_	10
L-cysteine	EX_cys_L_e_	0.35		L-Cysteine	EX_cys_L_e_	10		L-cysteine	EX_cys_L_e_	10.416		L-cystine	EX_cys_L_e_	10		L-cysteine	EX_cys_L_e_	0.374531		L-cystine	EX_cys_L_e_	10
L-Cystine	EX_cystine_L_e_	0.15		L-Cystine	EX_cystine_L_e_	10		Iron (Fe3+)	EX_fe3_e_	1000		Iron (Fe3+)	EX_fe3_e_	10		Iron (Fe3+)	EX_fe3_e_	1000		Iron (Fe3+)	EX_fe3_e_	10
Iron (Fe3+)	EX_fe3_e_	1000		Iron (Fe3+)	EX_fe3_e_	10		D-Glucose	EX_glc_D_e_	11.1012		D-Glucose	EX_glc_D_e_	10		D-Glucose	EX_glc_D_e_	22.203		D-Glucose	EX_glc_D_e_	10
D-Glucose	EX_glc_D_e_	27.8		D-Glucose	EX_glc_D_e_	10		Glutamate	EX_glu_L_e_	0.1359		Glutamate	EX_glu_L_e_	10		Glutamine	EX_gln_L_e_	0.68425		Glutamine	EX_gln_L_e_	10
Glutamine	EX_gln_L_e_	0.34		Glutamine	EX_gln_L_e_	10		Glycine	EX_gly_e_	0.1332		Glycine	EX_gly_e_	10		Glutamate	EX_glu_L_e_	8.15609		Glutamate	EX_glu_L_e_	10
Glutamate	EX_glu_L_e_	8.84		Glutamate	EX_glu_L_e_	10		Reduced glutathione	EX_gthrd_e_	0.0033		Reduced glutathione	EX_gthrd_e_	10		Glycine	EX_gly_e_	12.9885		Glycine	EX_gly_e_	10
Glycine	EX_gly_e_	0.33		Glycine	EX_gly_e_	10		Hydrogen	EX_h_e_	1000		Hydrogen	EX_h_e_	1000		Hydrogen	EX_h_e_	1000		Hydrogen	EX_h_e_	1000
Reduced glutathione	EX_gthrd_e_	0.15		Reduced glutathione	EX_gthrd_e_	10		Water	EX_h2o_e_	1000		Water	EX_h2o_e_	10		Water	EX_h2o_e_	1000		Water	EX_h2o_e_	10
Hydrogen	EX_h_e_	1000		Hydrogen	EX_h_e_	1000		L-Histidine	EX_his_L_e_	0.0967		L-Histidine	EX_his_L_e_	10		L-Histidine	EX_his_L_e_	1.25681		L-Histidine	EX_his_L_e_	10
Water	EX_h2o_e_	1000		Water	EX_h2o_e_	10		L-Isoleucine	EX_ile_L_e_	0.3812		L-Isoleucine	EX_ile_L_e_	10		L-Isoleucine	EX_ile_L_e_	3.65929		L-Isoleucine	EX_ile_L_e_	10
L-Histidine	EX_his_L_e_	0.13		L-Histidine	EX_his_L_e_	10		Inositol	EX_inost_e_	0.1943		Inositol	EX_inost_e_	10		Potassium	EX_k_e_	28.0141		Potassium	EX_k_e_	10
Hypoxanthine	EX_hxan_e_	0.37		Hypoxanthine	EX_hxan_e_	10		Potassium	EX_k_e_	5.3655		Potassium	EX_k_e_	10		L-Leucine	EX_leu_L_e_	6.40376		L-Leucine	EX_leu_L_e_	10
L-Isoleucine	EX_ile_L_e_	0.23		L-Isoleucine	EX_ile_L_e_	10		L-Leucine	EX_leu_L_e_	0.3812		L-Leucine	EX_leu_L_e_	10		L-Lysine	EX_lys_L_e_	4.30953		L-Lysine	EX_lys_L_e_	10
Potassium	EX_k_e_	11.48		Potassium	EX_k_e_	10		L-Lysine	EX_lys_L_e_	0.219		L-Lysine	EX_lys_L_e_	10		L-Methionine	EX_met_L_e_	1.30687		L-Methionine	EX_met_L_e_	10
L-Leucine	EX_leu_L_e_	0.69		L-Leucine	EX_leu_L_e_	10		L-Methionine	EX_met_L_e_	0.1005		L-Methionine	EX_met_L_e_	10		Magnesium (2+)	EX_mg2_e_	0.0635672		Magnesium (2+)	EX_mg2_e_	10
L-Lysine	EX_lys_L_e_	0.27		L-Lysine	EX_lys_L_e_	10		Magnesium (2+)	EX_mg2_e_	0.4056		Magnesium (2+)	EX_mg2_e_	10		Manganese (2+)	EX_mn2_e_	1000		Manganese (2+)	EX_mn2_e_	10
L-Methionine	EX_met_L_e_	0.1		L-Methionine	EX_met_L_e_	10		Manganese (2+)	EX_mn2_e_	1000		Manganese (2+)	EX_mn2_e_	10		Molybdenum	EX_mobd_e_	1000		Molybdenum	EX_mobd_e_	10
Magnesium (2+)	EX_mg2_e_	1.07		Magnesium (2+)	EX_mg2_e_	10		Molybdenum	EX_mobd_e_	1000		Molybdenum	EX_mobd_e_	10		Sodium	EX_na1_e_	127.361		Sodium	EX_na1_e_	10
Manganese (2+)	EX_mn2_e_	1000		Manganese (2+)	EX_mn2_e_	10		Sodium	EX_na1_e_	137.982		Sodium	EX_na1_e_	10		Nitrate	EX_no3_e_	0.00371		Nitrate	EX_no3_e_	10
Molybdenum	EX_mobd_e_	1000		Molybdenum	EX_mobd_e_	10		Nitrate	EX_no3_e_	0.847		Nitrate	EX_no3_e_	10		Oxygen	EX_o2_e_	40		Oxygen	EX_o2_e_	20
Sodium	EX_na1_e_	105.018		Sodium	EX_na1_e_	10		Oxygen	EX_o2_e_	40		Oxygen	EX_o2_e_	20		L-phenylalanine	EX_phe_L_e_	3.17818		L-phenylalanine	EX_phe_L_e_	10
Ammonium	EX_nh4_e_	4.11		Ammonium	EX_nh4_e_	10		L-phenylalanine	EX_phe_L_e_	0.0908		L-phenylalanine	EX_phe_L_e_	10		Phosphate	EX_pi_e_	32.6985		Phosphate	EX_pi_e_	10
Nitrate	EX_no3_e_	0.051		Nitrate	EX_no3_e_	10		Phosphate	EX_pi_e_	6.354		Phosphate	EX_pi_e_	10		L-Proline	EX_pro_L_e_	4.9509		L-Proline	EX_pro_L_e_	10
Oxygen	EX_o2_e_	40		Oxygen	EX_o2_e_	20		R-Pantothenate	EX_pnto_R_e_	0.001		R-Pantothenate	EX_pnto_R_e_	10		L-serine	EX_ser_L_e_	2.2837		L-serine	EX_ser_L_e_	10
L-phenylalanine	EX_phe_L_e_	0.15		L-phenylalanine	EX_phe_L_e_	10		L-Proline	EX_pro_L_e_	0.1737		L-Proline	EX_pro_L_e_	10		Sulfate	EX_so4_e_	0.577748		Sulfate	EX_so4_e_	10
Phosphate	EX_pi_e_	40		Phosphate	EX_pi_e_	10		L-serine	EX_ser_L_e_	0.2855		L-serine	EX_ser_L_e_	10		L-Threonine	EX_thr_L_e_	1.88886		L-Threonine	EX_thr_L_e_	10
R-Pantothenate	EX_pnto_R_e_	0.004		R-Pantothenate	EX_pnto_R_e_	10		Sulfate	EX_so4_e_	0.4056		Sulfate	EX_so4_e_	10		L-Tryptophan	EX_trp_L_e_	0.220345		L-Tryptophan	EX_trp_L_e_	10
L-Proline	EX_pro_L_e_	0.43		L-Proline	EX_pro_L_e_	10		L-Threonine	EX_thr_L_e_	0.1679		L-Threonine	EX_thr_L_e_	10		L-Tyrosine	EX_tyr_L_e_	1.32459		L-Tyrosine	EX_tyr_L_e_	10
L-serine	EX_ser_L_e_	0.48		L-serine	EX_ser_L_e_	10		L-Tryptophan	EX_trp_L_e_	0.0245		L-Tryptophan	EX_trp_L_e_	10		L-Valine	EX_val_L_e_	44.8158		L-Valine	EX_val_L_e_	10
Sulfate	EX_so4_e_	5.74		Sulfate	EX_so4_e_	10		L-Tyrosine	EX_tyr_L_e_	0.1104		L-Tyrosine	EX_tyr_L_e_	10		Zinc (2+)	EX_zn2_e_	1000		Zinc (2+)	EX_zn2_e_	10
Thiamine	EX_thm_e_	0.00697		Thiamine	EX_thm_e_	10		L-Valine	EX_val_L_e_	0.1707		L-Valine	EX_val_L_e_	10		apoACP	EX_apoACP_c_	1000		apoACP	EX_apoACP_c_	10
L-Threonine	EX_thr_L_e_	0.42		L-Threonine	EX_thr_L_e_	10		Zinc (2+)	EX_zn2_e_	1000		Zinc (2+)	EX_zn2_e_	10		Thioredoxin	EX_trdrd_c_	1000		Thioredoxin	EX_trdrd_c_	10
L-Tryptophan	EX_trp_L_e_	0.39		L-Tryptophan	EX_trp_L_e_	10		apoACP	EX_apoACP_c_	1000		apoACP	EX_apoACP_c_	10		Thiamine	EX_thm_e_	0.0004		Thiamine	EX_thm_e_	10
Tungston	EX_tungs_e_	1000		Tungston	EX_tungs_e_	10		Thioredoxin	EX_trdrd_c_	1000		Thioredoxin	EX_trdrd_c_	10
L-Tyrosine	EX_tyr_L_e_	0.39		L-Tyrosine	EX_tyr_L_e_	10		Thiamine	EX_thm_e_	0.003		Thiamine	EX_thm_e_	10
Uracil	EX_ura_e_	0.45		Uracil	EX_ura_e_	10
L-Valine	EX_val_L_e_	0.51		L-Valine	EX_val_L_e_	10
Zinc (2+)	EX_zn2_e_	1000		Zinc (2+)	EX_zn2_e_	10
apoACP	EX_apoACP_c_	1000		apoACP	EX_apoACP_c_	10
Thioredoxin	EX_trdrd_c_	1000		Thioredoxin	EX_trdrd_c_	10

## Sheet: MDM
Reference: Morse and Bartenstein, Can J. Microbiol. 1980 PMID: 6773641
Ingredient	Concentration (mM)	Corresponding Exchange Reaction
NaCl	100	EX_na1_e_,EX_cl_e_
K2SO4	5.74	EX_k_e_,EX_so4_e_
NH4Cl	4.11	EX_nh4_e_
EDTA Na2	0.009	EX_na1_e_
MgCl2 6H2O	1.07	EX_mg2_e_
K2HPO4	20	EX_k_e_,EX_H_e_, EX_pi_e_
KH2PO4	20	EX_k_e_,EX_H_e_, EX_pi_e_
CaCl2 2H2O	0.25	EX_ca2_e_
Fe(NO3)3 9H2O	0.017	EX_fe3_e_,EX_no3_e_
L-Aspartic Acid	3.76	EX_asp_L_e_
L-Glutamic Acid	8.84	EX_glu_L_e_
L-Arginine HCl	0.71	EX_arg_L_e_
Glycine	0.33	EX_gly_e_
L-Serine	0.48	EX_ser_L_e_
L-Leucine	0.69	EX_leu_L_e_
L-Isoleucine	0.23	EX_ile_L_e_
L-Valine	0.51	EX_val_L_e_
L-Tyrosine	0.39	EX_tyr_L_e_
L-Cysteine HCl H2O	0.35	EX_cys_L_e_
L-Cystine	0.15	EX_cystine_c_
L-Proline	0.43	EX_pro_L_e_
L-Tryptophan	0.39	EX_trp_L_e_
L-Threonine	0.42	EX_thr_L_e_
L-Phenylalanine	0.15	EX_phe_L_e_
L-Asparagine H2O	0.17	EX_asn_L_e_
L-Glutamine	0.34	EX_gln_L_e_
L-Histidine HCl H2O	0.13	EX_his_L_e_
L-Methionine	0.1	EX_met_L_e_
L-Alanine	1.12	EX_ala_L_e_
L-Lysine	0.27	EX_lys_L_e_
Glutathione (reduced)	0.15	EX_gthrd_e_
Thiamine HCl	0.00593	EX_thm_e_
Thiamine pyrophosphate Cl	0.00104	EX_thm_e_
Calcium pantothenate	0.004	EX_pnto_R_e_
Biotin	0.012	No EX reaction
Glucose	27.8	EX_glc_D_e_
NaHCO3	5	No EX reaction
Hypoxanthine	0.37	EX_hxan_e_
Uracil	0.45	EX_ura_e_

## Sheet: RPMI
Reference: https://www.lobov.com.ar/downloads/HyClone-classical-cell-culture-media-RPMI-1640-Medium-Liquid-media.PDF
Ingredient	Concentration (mM)	Corresponding Exchange Reaction
Calcium-(NO3)2-4H20	0.4235	EX_ca2_e_, EX_no3_e, EX_k_e
Potassium chloride	5.3655	EX_ca2_e_, EX_k_e_
Magnesium sulfate	0.4056	EX_mg2_e, EX_so4_e
Sodium chloride	102.669	EX_na1_e_,EX_cl_e_
Sodium phosphate dibasic (anhydrous)	5.6354	EX_k_e_,EX_h_e_, EX_pi_e_
L-Arginine	1.1481	EX_arg_L_e_
L-Asparagine	0.3784	EX_asn_L_e_
L-Aspartic acid	0.1503	EX_asp_L_e_
L-Cystine-2HCl	0.208	EX_cys_L_e_, EX_cl_e
L-Glutamic acid	0.1359	EX_glu_L_e_
L-Glutamine	0	EX_gln_L_e_
Glycine	0.1332	EX_gly_e_
L-Histidine	0.0967	EX_his_L_e_
Hydroxy-L-proline	0.1525	No EX reaction
L-Isoleucine	0.3812	EX_ile_L_e_
L-Leucine	0.3812	EX_leu_L_e_
L-Lysine-HCl	0.219	EX_lys_L_e_, EX_cl_e_
L-Methionine	0.1005	EX_met_L_e_
L-Phenylalanine	0.0908	EX_phe_L_e_
L-Proline	0.1737	EX_pro_L_e_
L-Serine	0.2855	EX_ser_L_e_
L-Threonine	0.1679	EX_thr_L_e_
L-Tryptophan	0.0245	EX_trp_L_e_
L-Tyrosine-2Na-2H20	0.1104	EX_tyr_L_e_, EX_na_e
L-Valine	0.1707	EX_val_L_e_
D-Biotin	0.0008	No EX reaction
Calcium D-pantothenate	0.0005	EX_pnto_R_e_, EX_ca_e
Choline chloride	0.0215	EX_chol_e, EX_cl_e
Folic acid	0.0023	No EX reaction
Myo-inositol	0.1943	EX_inost_e_
Niacinamide	0.0082	No EX reaction
Pyridoxine-HCl	0.0049	No EX reaction
Riboflavin	0.0005	No EX reaction
Thiamine-HCl	0.003	EX_thm_e_
Vitamin B12	4e-06	No EX reaction
D-Glucose	11.1012	EX_glc_D_e_
para-Aminobenzoic acid	0.0073	No EX reaction
L-Glutathione (reduced)	0.0033	EX_gthrd_e_
Phenol red-Na	0.0141	No EX reaction
HEPES	0	No EX reaction
Sodium bicarbonate	23.8067	EX_na1_e_, EX_co2_e

## Sheet: GCBL
Reference:DifcoTM & BBLTM Manual, 2nd Edition
Ingredient	Concentration (mM)	Corresponding Exchange Reaction
Proteose Peptone No. 3	(See below)	(See below)
Dipotassium Phosphate	22.97	EX_k_e_,EX_pi_e_
Monopotassium Phosphate	7.34	EX_k_e_,EX_pi_e_
Sodium Chloride	17.11	EX_na1_e_,EX_cl_e_
Kellogs Supplements 1 and 2	(See below)	(See below)
Reference: Ragland and Criss, Methods Mol Bio. 2020 PMID: 31119632
Kellogs Supplements 1 and 2	Concentration (mM)	Corresponding Exchange Reaction
glucose	22.2	Ex_glc_D_e_
L-glutamine	0.68	EX_gln_L_e_
Thiamine Pyrophosphate	0.00043	EX_thm_e_
FeNO33.H2O9	0.0012	Ex_fe3_e
Reference: mM based on 15g Bacto proteose peptone #3 per L
BD Bionutrients Technical Manual, Advanced Bioprocessing, Third Edition Revised
Proteose Peptone No. 3	Concentration (mM)	Corresponding Exchange Reaction
NaCl	16.9396	EX_na1_e_,EX_cl_e_
Calcium	0.0494037	EX_ca2_e_
Iron	0.00636583	EX_fe3_e_,
Magnesium	0.0635672	EX_mg2_e_
Potassium	5.04881	EX_k_e_
Sodium	24.8674	EX_na1_e_
Chloride	10.7466	EX_cl_e_
Sulfate	0.577748	EX_so4_e_
Phosphate	2.38493	EX_pi_e_
Alanine	8.75488	EX_ala_L_e_
Arginine	3.70262	EX_arg_L_e_
Asparagine	0.340605	EX_asn_L_e_
Aspartic Acid	5.74744	EX_asp_L_e_
Cystine	0.374531	EX_cys_L_e_
Glutamic Acid	8.15609	EX_glu_L_e_
Glycine	12.9885	EX_gly_e_
Histidine	1.25681	EX_his_L_e_
Isoleucine	3.65929	EX_ile_L_e_
Leucine	6.40376	EX_leu_L_e_
Lysine	4.30953	EX_lys_L_e_
Methionine	1.30687	EX_met_L_e_
Phenylalanine	3.17818	EX_phe_L_e_
Proline	4.9509	EX_pro_L_e_
Serine	2.2837	EX_ser_L_e_
Threonine	1.88886	EX_thr_L_e_
Tryptophan	0.220345	EX_trp_L_e_
Tyrosine	1.32459	EX_tyr_L_e_
Valine	4.48158	EX_val_L_e_
