# Supplementary material for: Transcriptome-guided metabolic network analysis reveals rearrangements of carbon flux distribution in Neisseria gonorrhoeae during neutrophil co-culture
Source: mSystems. 2023 Jun 30;8(4):e01265-22. doi: 10.1128/msystems.01265-22 (PMC10470122; doi:10.1128/msystems.01265-22)
Supplement: Data Set S5 — Essential gene predictions for iNgo_557 on simulated GCBL. [file msystems.01265-22-s0005.xlsx]

## Sheet: Legend
Dataset S5: Essential gene predictions for iNgo_557 on simulated GCBL. Genes were deemed essential if knock-out of the gene resulted in <10% of maximal biomass production. Essential gene predictions were compared to experimentally determined essential genes from MS11. N/A indicates the homologous gene in MS11 was not identified.

## Sheet: Essential Genes
iNgo_557 ids	MS11 Transcript IDs (Remmelle 2014)	In Silico	TnSeq
NGO0003	NGFG_00139	Not Essential	Essential
NGO0017	NGFG_00153	Essential	Not Essential
NGO0027	NGFG_00162	Not Essential	Not Essential
NGO0029	NGFG_00164	Essential	Not Essential
NGO0034	NGFG_00169	Not Essential	Essential
NGO0036	NGFG_00171	Essential	Essential
NGO0040	NGFG_00174	Essential	Essential
NGO0044	NGFG_00177	Essential	Essential
NGO0045	NGFG_00178	Essential	Essential
NGO0048	NGFG_00181	Essential	Essential
NGO0053	NGFG_00187	Essential	Not Essential
NGO0057	NGFG_00190	Not Essential	Not Essential
NGO0059	NGFG_00193	Not Essential	Not Essential
NGO0060	NGFG_00194	Not Essential	Not Essential
NGO0062	NGFG_00196	Not Essential	Not Essential
NGO0068	NGFG_00203	Essential	Essential
NGO0072	NGFG_00208	Essential	Essential
NGO00720	NGFG_00271	Not Essential	Essential
NGO0073	NGFG_00209	Not Essential	Not Essential
NGO0082	NGFG_00220	Not Essential	Not Essential
NGO0089	NGFG_00225	Essential	Essential
NGO0092	NGFG_00230	Essential	Essential
NGO0093	NGFG_00231	Essential	Not Essential
NGO0099	NGFG_00237	Essential	Essential
NGO0101	NGFG_00239	Not Essential	Essential
NGO0105	NGFG_00243	Essential	Essential
NGO0106	NGFG_00245	Essential	Essential
NGO0107	NGFG_00246	Not Essential	Not Essential
NGO0110	NGFG_00249	Not Essential	Essential
NGO0114	NGFG_00253	Not Essential	Not Essential
NGO0118	NGFG_00256	Not Essential	Not Essential
NGO0129	NGFG_00267	Not Essential	Not Essential
NGO0131	NGFG_00269	Not Essential	Not Essential
NGO0135	NGFG_00272	Not Essential	Not Essential
NGO0136	NGFG_00273	Not Essential	Not Essential
NGO0142	N/A	Not Essential	N/A
NGO0143	NGFG_00281	Not Essential	Not Essential
NGO0144	NGFG_00282	Not Essential	Not Essential
NGO0146	NGFG_00284	Essential	Essential
NGO0154	NGFG_00293	Essential	Essential
NGO0158	NGFG_00297	Not Essential	Not Essential
NGO0168	NGFG_00305	Essential	Essential
NGO0169	NGFG_00306	Essential	Essential
NGO0170	NGFG_00307	Essential	Essential
NGO0185	NGFG_00323	Not Essential	Essential
NGO0186	NGFG_00324	Not Essential	Not Essential
NGO0192	NGFG_00330	Not Essential	Not Essential
NGO0195	NGFG_00331	Not Essential	Not Essential
NGO0196	NGFG_00332	Not Essential	Not Essential
NGO0197	NGFG_00333	Not Essential	Essential
NGO0198	NGFG_00334	Not Essential	Not Essential
NGO0200	NGFG_00336	Not Essential	Not Essential
NGO0203	NGFG_00338	Not Essential	Not Essential
NGO0206	NGFG_00341	Not Essential	Essential
NGO0210	NGFG_00346	Not Essential	Not Essential
NGO0211	NGFG_00347	Not Essential	Not Essential
NGO0212	NGFG_00348	Not Essential	Essential
NGO0213	NGFG_00349	Not Essential	Not Essential
NGO0214	NGFG_00350	Not Essential	Not Essential
NGO0215	NGFG_00351	Not Essential	Essential
NGO0216	NGFG_00352	Essential	Essential
NGO0217	NGFG_00353	Essential	Essential
NGO0219	NGFG_00356	Not Essential	Not Essential
NGO0220	NGFG_00357	Essential	Not Essential
NGO0221	NGFG_00358	Not Essential	Not Essential
NGO0223	NGFG_00360	Not Essential	Essential
NGO0224	NGFG_00361	Essential	Essential
NGO0230	N/A	Essential	N/A
NGO0231	N/A	Not Essential	N/A
NGO0234	NGFG_00371	Not Essential	Not Essential
NGO0235	NGFG_00372	Not Essential	Essential
NGO0237	NGFG_00374	Not Essential	Not Essential
NGO0239	NGFG_00376	Essential	Not Essential
NGO0242	NGFG_00379	Essential	Essential
NGO0245	NGFG_00381	Essential	Essential
NGO0248	NGFG_00384	Not Essential	Essential
NGO0249	NGFG_00385	Essential	Essential
NGO0255	NGFG_00390	Essential	Not Essential
NGO0257	NGFG_00392	Essential	Essential
NGO0261	NGFG_00401	Not Essential	Not Essential
NGO0263	NGFG_00403	Essential	Essential
NGO0266	NGFG_00407	Essential	Essential
NGO0269	NGFG_00410	Not Essential	Not Essential
NGO0274	NGFG_00415	Not Essential	Not Essential
NGO0291	NGFG_00435	Not Essential	Not Essential
NGO0293	N/A	Not Essential	N/A
NGO0308	NGFG_00454	Not Essential	Not Essential
NGO0309	NGFG_00455	Not Essential	Not Essential
NGO0310	NGFG_00456	Essential	Not Essential
NGO0312	NGFG_00458	Essential	Essential
NGO0313	NGFG_00459	Not Essential	Essential
NGO0321	NGFG_00468	Not Essential	Essential
NGO0323	NGFG_00470	Not Essential	Essential
NGO0327	NGFG_00475	Not Essential	Not Essential
NGO0328	NGFG_00477	Not Essential	Not Essential
NGO0332	NGFG_00482	Not Essential	Essential
NGO0333	NGFG_00483	Essential	Essential
NGO0338	NGFG_00488	Essential	Essential
NGO0340	NGFG_00490	Not Essential	Not Essential
NGO0345	NGFG_00497	Essential	Not Essential
NGO0351	NGFG_00503	Not Essential	Essential
NGO0353	NGFG_00504	Not Essential	Not Essential
NGO0359	NGFG_00510	Essential	Not Essential
NGO0360	NGFG_00511	Essential	Essential
NGO0362	NGFG_00513	Essential	Essential
NGO0372	NGFG_00523	Not Essential	Essential
NGO0373	NGFG_00524	Not Essential	Essential
NGO0374	NGFG_00525	Not Essential	Not Essential
NGO0375	NGFG_00526	Essential	Essential
NGO0377	NGFG_00528	Not Essential	Not Essential
NGO0385	NGFG_00537	Essential	Essential
NGO0386	NGFG_00538	Not Essential	Not Essential
NGO0387	NGFG_00539	Essential	Essential
NGO0388	NGFG_00541	Not Essential	Not Essential
NGO0390	NGFG_00543	Essential	Essential
NGO0394	NGFG_00547	Essential	Essential
NGO0397	NGFG_00550	Not Essential	Not Essential
NGO0398	NGFG_00551	Essential	Not Essential
NGO0400	NGFG_00554	Essential	Essential
NGO0401	NGFG_00555	Essential	Not Essential
NGO0403	NGFG_00557	Essential	Essential
NGO0421	NGFG_00575	Not Essential	Essential
NGO0435	NGFG_00587	Not Essential	Not Essential
NGO0436	NGFG_00588	Essential	Essential
NGO0437	NGFG_00590	Essential	Essential
NGO0440	NGFG_00593	Essential	Essential
NGO0441	NGFG_00594	Essential	Essential
NGO0443	NGFG_00596	Not Essential	Not Essential
NGO0444	NGFG_00597	Not Essential	Not Essential
NGO0445	NGFG_00598	Essential	Not Essential
NGO0446	NGFG_00599	Essential	Not Essential
NGO0450	N/A	Not Essential	N/A
NGO0459	NGFG_00615	Not Essential	Not Essential
NGO0460	NGFG_00616	Essential	Essential
NGO04615	NGFG_00851	Essential	Not Essential
NGO0526	NGFG_01270	Essential	Essential
NGO0529	NGFG_01269	Not Essential	Not Essential
NGO0530	NGFG_01268	Not Essential	Essential
NGO0533	NGFG_01265	Essential	Not Essential
NGO0534	NGFG_01264	Essential	Not Essential
NGO0537	NGFG_01262	Not Essential	Not Essential
NGO0556	NGFG_01242	Not Essential	Not Essential
NGO0562	NGFG_01234	Not Essential	Essential
NGO0564	NGFG_01233	Essential	Essential
NGO0565	NGFG_01232	Essential	Essential
NGO0579	NGFG_01217	Not Essential	Not Essential
NGO0580	NGFG_01216	Essential	Essential
NGO0586	NGFG_01210	Essential	Essential
NGO0589	NGFG_01207	Not Essential	Not Essential
NGO0594	NGFG_01203	Essential	Essential
NGO0597	NGFG_01200	Essential	Essential
NGO0600	NGFG_01198	Not Essential	Essential
NGO0605	NGFG_01193	Essential	Essential
NGO0611	NGFG_01187	Not Essential	Essential
NGO0614	NGFG_01185	Essential	Essential
NGO0615	NGFG_01184	Essential	Essential
NGO0617	NGFG_01181	Not Essential	Essential
NGO0619	NGFG_01179	Essential	Essential
NGO0620	NGFG_01178	Essential	Not Essential
NGO0626	NGFG_01173	Not Essential	Essential
NGO0636	NGFG_01164	Essential	Essential
NGO0639	NGFG_01161	Not Essential	Not Essential
NGO0646	NGFG_01154	Not Essential	Not Essential
NGO0652	NGFG_01148	Not Essential	Essential
NGO0654	NGFG_01145	Essential	Not Essential
NGO0656	NGFG_01143	Not Essential	Not Essential
NGO0658	NGFG_01139	Essential	Essential
NGO0660	NGFG_01137	Not Essential	Essential
NGO0662	NGFG_01135	Not Essential	Essential
NGO0663	NGFG_01134	Not Essential	Essential
NGO0665	NGFG_01132	Not Essential	Not Essential
NGO0671	NGFG_01125	Not Essential	Not Essential
NGO0674	NGFG_01123	Not Essential	Essential
NGO0676	NGFG_01121	Not Essential	Essential
NGO0677	NGFG_01120	Not Essential	Not Essential
NGO0679	NGFG_01118	Not Essential	Not Essential
NGO0680	NGFG_01117	Not Essential	Essential
NGO0685	NGFG_01112	Not Essential	Essential
NGO0689	NGFG_01108	Not Essential	Essential
NGO0704	NGFG_01088	Essential	Essential
NGO0713	NGFG_01078	Not Essential	Essential
NGO0714	NGFG_01077	Not Essential	Essential
NGO0715	NGFG_01076	Not Essential	Essential
NGO0716	NGFG_01075	Not Essential	Essential
NGO0717	NGFG_01074	Not Essential	Not Essential
NGO0719	NGFG_01072	Not Essential	Essential
NGO07395	NGFG_01520	Not Essential	Not Essential
NGO0740	NGFG_01046	Essential	Not Essential
NGO0746	NGFG_01040	Not Essential	Not Essential
NGO0748	NGFG_01038	Essential	Essential
NGO0755	NGFG_01033	Essential	Essential
NGO0758	NGFG_01030	Not Essential	Essential
NGO0779	NGFG_01010	Not Essential	Not Essential
NGO0792	NGFG_00937	Essential	Essential
NGO0793	NGFG_00936	Essential	Essential
NGO0799	NGFG_00930	Essential	Essential
NGO0806	NGFG_00923	Essential	Not Essential
NGO0809	NGFG_00918	Not Essential	Not Essential
NGO0813	NGFG_00914	Not Essential	Not Essential
NGO0815	NGFG_00913	Not Essential	Not Essential
NGO0821	NGFG_00907	Essential	Essential
NGO08225	NGFG_01376	Not Essential	Not Essential
NGO0844	NGFG_00886	Not Essential	Not Essential
NGO0845	NGFG_00884	Not Essential	Not Essential
NGO0848	NGFG_00881	Not Essential	Essential
NGO0849	N/A	Not Essential	N/A
NGO0850	NGFG_00879	Not Essential	Not Essential
NGO0857	NGFG_00873	Essential	Not Essential
NGO0858	NGFG_00872	Not Essential	Essential
NGO0862	NGFG_00868	Not Essential	Not Essential
NGO0866	NGFG_00863	Not Essential	Not Essential
NGO0872	NGFG_00856	Not Essential	Not Essential
NGO0875	NGFG_00853	Essential	Essential
NGO08805	NGFG_02111	Not Essential	Not Essential
NGO0890	NGFG_00841	Not Essential	Not Essential
NGO0893	NGFG_00839	Not Essential	Not Essential
NGO0900	NGFG_00829	Essential	Essential
NGO0902	NGFG_00827	Not Essential	Essential
NGO0904	NGFG_00825	Not Essential	Not Essential
NGO0905	NGFG_00824	Not Essential	Not Essential
NGO0906	NGFG_00823	Not Essential	Not Essential
NGO0912	NGFG_00820	Not Essential	Not Essential
NGO0913	NGFG_00819	Not Essential	Not Essential
NGO0915	NGFG_00817	Not Essential	Not Essential
NGO0916	NGFG_00816	Not Essential	Not Essential
NGO0917	NGFG_00815	Not Essential	Not Essential
NGO0918	NGFG_00814	Not Essential	Not Essential
NGO0920	NGFG_00812	Not Essential	Essential
NGO0921	NGFG_00811	Not Essential	Not Essential
NGO0922	NGFG_00810	Not Essential	Not Essential
NGO0923	NGFG_00809	Not Essential	Not Essential
NGO0925	NGFG_00807	Not Essential	Not Essential
NGO0928	NGFG_00804	Essential	Essential
NGO0929	NGFG_00803	Essential	Not Essential
NGO0933	NGFG_00799	Not Essential	Not Essential
NGO0947	NGFG_00787	Essential	Essential
NGO0956	NGFG_00779	Essential	Essential
NGO0962	NGFG_00773	Not Essential	Not Essential
NGO0968	NGFG_00768	Not Essential	Not Essential
NGO0970	NGFG_00765	Essential	Essential
NGO0971	NGFG_00764	Essential	Not Essential
NGO0972	NGFG_00763	Essential	Not Essential
NGO0977	NGFG_00758	Not Essential	Not Essential
NGO0978	NGFG_00757	Not Essential	Essential
NGO0987	NGFG_00746	Essential	Essential
NGO0991	NGFG_00742	Essential	Essential
NGO0994	NGFG_00739	Not Essential	Not Essential
NGO10090	NGFG_01798	Not Essential	Not Essential
NGO10165	NGFG_01813	Not Essential	Not Essential
NGO1028	NGFG_00709	Essential	Essential
NGO1029	NGFG_00708	Essential	Not Essential
NGO1033	NGFG_00703	Not Essential	Not Essential
NGO1041	NGFG_00698	Not Essential	Not Essential
NGO1047	NGFG_00693	Not Essential	Not Essential
NGO1052	NGFG_00688	Not Essential	Not Essential
NGO1058	NGFG_00682	Not Essential	Not Essential
NGO1061	NGFG_00678	Not Essential	Not Essential
NGO1079	NGFG_00658	Not Essential	Not Essential
NGO1080	NGFG_00657	Not Essential	Not Essential
NGO1081	NGFG_00656	Not Essential	Not Essential
NGO1082	NGFG_00654	Not Essential	Not Essential
NGO1134	NGFG_02192	Not Essential	Essential
NGO1149	NGFG_02081	Not Essential	Not Essential
NGO1152	NGFG_02085	Not Essential	Not Essential
NGO1154	NGFG_02087	Not Essential	Essential
NGO1160	NGFG_02092	Essential	Not Essential
NGO1183	NGFG_01988	Essential	Essential
NGO1187	NGFG_01992	Not Essential	Not Essential
NGO1188	NGFG_01993	Not Essential	Essential
NGO1194	NGFG_02001	Not Essential	Not Essential
NGO1195	NGFG_02002	Not Essential	Not Essential
NGO1198	NGFG_02005	Not Essential	Not Essential
NGO1203	NGFG_02007	Not Essential	Not Essential
NGO1204	NGFG_02008	Not Essential	Not Essential
NGO1206	NGFG_02011	Essential	Essential
NGO1212	NGFG_02016	Not Essential	Essential
NGO1213	NGFG_02017	Not Essential	Not Essential
NGO1216	NGFG_02020	Not Essential	Not Essential
NGO1217	NGFG_02022	Not Essential	Not Essential
NGO1224	NGFG_02031	Essential	Not Essential
NGO1227	NGFG_02034	Not Essential	Essential
NGO1231	NGFG_02037	Not Essential	Essential
NGO1232	NGFG_02038	Not Essential	Not Essential
NGO1233	NGFG_02039	Not Essential	Essential
NGO1235	NGFG_02041	Not Essential	Not Essential
NGO1236	NGFG_02042	Not Essential	Not Essential
NGO1238	NGFG_02044	Not Essential	Not Essential
NGO1240	NGFG_02046	Not Essential	Not Essential
NGO1241	NGFG_02047	Not Essential	Not Essential
NGO1242	NGFG_02048	Not Essential	Not Essential
NGO1243	NGFG_02049	Not Essential	Not Essential
NGO1247	NGFG_02054	Essential	Essential
NGO1253	NGFG_02061	Not Essential	Not Essential
NGO1258	NGFG_02065	Not Essential	Essential
NGO1274	NGFG_02152	Not Essential	Not Essential
NGO1275	NGFG_02153	Not Essential	Not Essential
NGO1276	NGFG_02154	Not Essential	Not Essential
NGO1283	N/A	Essential	N/A
NGO1290	NGFG_02166	Not Essential	Not Essential
NGO1295	NGFG_02171	Essential	Essential
NGO1307	NGFG_01611	Essential	Essential
NGO1308	NGFG_01610	Not Essential	Not Essential
NGO1310	NGFG_01608	Essential	Not Essential
NGO1311	NGFG_01607	Not Essential	Not Essential
NGO1312	NGFG_01606	Not Essential	Not Essential
NGO1318	NGFG_01599	Not Essential	Essential
NGO1325	NGFG_01592	Not Essential	Not Essential
NGO1328	NGFG_01591	Not Essential	Essential
NGO1329	NGFG_01590	Not Essential	Not Essential
NGO1331	NGFG_01588	Essential	Essential
NGO1334	NGFG_01585	Essential	Essential
NGO1336	NGFG_01583	Not Essential	Not Essential
NGO1339	NGFG_01580	Not Essential	Not Essential
NGO1341	NGFG_01578	Essential	Essential
NGO1342	NGFG_01577	Essential	Essential
NGO1343	NGFG_01576	Not Essential	Not Essential
NGO1345	NGFG_01574	Not Essential	Not Essential
NGO1353	NGFG_01566	Essential	Essential
NGO1354	N/A	Essential	N/A
NGO1357	NGFG_01562	Essential	Essential
NGO1358	NGFG_01561	Not Essential	Not Essential
NGO1361	NGFG_01558	Not Essential	Not Essential
NGO1363	NGFG_01556	Not Essential	Essential
NGO1368	NGFG_01551	Not Essential	Not Essential
NGO1371	N/A	Essential	N/A
NGO1373	NGFG_01546	Essential	Essential
NGO1374	NGFG_01545	Essential	Essential
NGO1377	NGFG_01542	Not Essential	Not Essential
NGO1378	NGFG_01541	Not Essential	Not Essential
NGO1379	NGFG_01540	Not Essential	Not Essential
NGO1381	NGFG_01538	Not Essential	Not Essential
NGO1382	NGFG_01537	Not Essential	Not Essential
NGO1399	NGFG_01521	Not Essential	Not Essential
NGO1403	NGFG_01515	Essential	Essential
NGO1404	NGFG_01514	Not Essential	Not Essential
NGO1406	NGFG_01512	Not Essential	Not Essential
NGO1413	NGFG_01506	Not Essential	Not Essential
NGO1414	NGFG_01505	Not Essential	Not Essential
NGO1415	NGFG_01504	Not Essential	Not Essential
NGO1416	NGFG_01503	Not Essential	Not Essential
NGO1417	NGFG_01502	Not Essential	Not Essential
NGO1418	NGFG_01501	Not Essential	Not Essential
NGO1423	NGFG_01496	Not Essential	Essential
NGO1424	NGFG_01495	Essential	Essential
NGO1438	NGFG_01482	Not Essential	Not Essential
NGO1442	NGFG_01478	Not Essential	Not Essential
NGO1448	NGFG_01472	Essential	Essential
NGO1449	NGFG_01471	Essential	Not Essential
NGO1452	NGFG_01468	Not Essential	Not Essential
NGO1466	NGFG_01461	Essential	Essential
NGO1467	NGFG_01460	Not Essential	Not Essential
NGO1468	NGFG_01459	Not Essential	Not Essential
NGO1470	NGFG_01458	Not Essential	Not Essential
NGO1472	NGFG_01455	Not Essential	Not Essential
NGO1473	N/A	Not Essential	N/A
NGO1481	NGFG_01447	Not Essential	Essential
NGO1483	NGFG_01445	Not Essential	Essential
NGO1485	NGFG_01443	Not Essential	Not Essential
NGO1486	NGFG_01442	Not Essential	Not Essential
NGO1487	NGFG_01441	Not Essential	Not Essential
NGO1489	N/A	Not Essential	N/A
NGO1492	NGFG_01437	Not Essential	Not Essential
NGO1494	NGFG_01435	Not Essential	Not Essential
NGO1495	NGFG_00400	Not Essential	Not Essential
NGO1496	NGFG_00398	Not Essential	Essential
NGO1500	NGFG_01431	Essential	Essential
NGO1502	NGFG_01429	Not Essential	Essential
NGO1506	NGFG_01425	Not Essential	Not Essential
NGO1507	NGFG_01424	Not Essential	Not Essential
NGO1508	NGFG_01423	Essential	Not Essential
NGO1510	NGFG_01421	Not Essential	Not Essential
NGO1515	NGFG_01416	Not Essential	Not Essential
NGO1521	NGFG_01411	Not Essential	Not Essential
NGO1525	NGFG_01404	Not Essential	Not Essential
NGO1526	NGFG_01403	Not Essential	Not Essential
NGO1527	NGFG_01402	Not Essential	Essential
NGO1531	NGFG_01398	Essential	Essential
NGO1532	NGFG_01397	Essential	Essential
NGO1533	NGFG_01396	Essential	Essential
NGO1535	NGFG_01394	Essential	Essential
NGO1537	NGFG_01392	Essential	Essential
NGO1539	NGFG_01390	Essential	Essential
NGO1541	NGFG_01388	Essential	Essential
NGO1542	NGFG_01387	Not Essential	Essential
NGO1547	NGFG_01382	Essential	Essential
NGO1552	NGFG_01377	Not Essential	Not Essential
NGO1565	NGFG_01370	Essential	Not Essential
NGO1567	NGFG_01368	Essential	Not Essential
NGO1568	NGFG_01367	Essential	Not Essential
NGO1574	NGFG_01361	Essential	Essential
NGO1575	NGFG_01360	Essential	Not Essential
NGO1580	NGFG_01354	Not Essential	Essential
NGO1581	NGFG_01353	Essential	Essential
NGO1583	NGFG_01351	Not Essential	Not Essential
NGO1599	NGFG_01337	Not Essential	Not Essential
NGO1600	NGFG_01336	Not Essential	Essential
NGO1602	NGFG_01335	Essential	Not Essential
NGO1603	NGFG_01334	Not Essential	Not Essential
NGO1608	NGFG_01329	Essential	Not Essential
NGO1609	NGFG_01328	Essential	Essential
NGO1610	NGFG_01327	Not Essential	Not Essential
NGO1665	NGFG_02115	Not Essential	Not Essential
NGO1666	NGFG_02116	Essential	Essential
NGO1667	NGFG_02117	Essential	Not Essential
NGO1668	NGFG_02118	Not Essential	Not Essential
NGO1671	NGFG_02121	Essential	Essential
NGO1675	NGFG_02125	Essential	Essential
NGO1678	N/A	Not Essential	N/A
NGO1682	N/A	Essential	N/A
NGO1684	NGFG_02134	Not Essential	Not Essential
NGO1686	NGFG_02136	Not Essential	Not Essential
NGO1692	NGFG_02141	Not Essential	Not Essential
NGO1694	NGFG_02143	Essential	Essential
NGO1695	NGFG_02144	Essential	Not Essential
NGO1711	NGFG_01622	Essential	Essential
NGO1721	NGFG_01632	Not Essential	Not Essential
NGO1725	NGFG_01636	Not Essential	Not Essential
NGO1735	NGFG_01646	Essential	Not Essential
NGO1737	NGFG_01648	Not Essential	Not Essential
NGO1738	NGFG_01649	Not Essential	Not Essential
NGO1740	NGFG_01652	Not Essential	Not Essential
NGO1741	NGFG_01653	Not Essential	Not Essential
NGO1742	NGFG_01654	Not Essential	Not Essential
NGO1743	NGFG_01655	Not Essential	Not Essential
NGO1744	NGFG_01656	Not Essential	Not Essential
NGO1745	NGFG_01657	Not Essential	Not Essential
NGO1746	NGFG_01659	Not Essential	Essential
NGO1747	NGFG_01660	Not Essential	Not Essential
NGO1748	NGFG_01661	Not Essential	Not Essential
NGO1749	NGFG_01662	Not Essential	Essential
NGO1750	NGFG_01663	Not Essential	Not Essential
NGO1751	NGFG_01664	Not Essential	Not Essential
NGO1752	NGFG_01665	Not Essential	Not Essential
NGO1761	NGFG_01672	Essential	Not Essential
NGO1762	NGFG_01673	Essential	Essential
NGO1763	NGFG_01674	Essential	Essential
NGO1767	NGFG_01678	Not Essential	Not Essential
NGO1769	NGFG_01680	Not Essential	Not Essential
NGO1773	NGFG_01685	Not Essential	Not Essential
NGO1774	N/A	Not Essential	N/A
NGO1776	NGFG_01688	Not Essential	Not Essential
NGO1781	NGFG_01692	Essential	Not Essential
NGO1782	NGFG_01695	Essential	Not Essential
NGO1786	NGFG_01698	Essential	Not Essential
NGO1787	NGFG_01699	Not Essential	Not Essential
NGO1797	NGFG_01711	Essential	Essential
NGO1798	NGFG_01712	Essential	Not Essential
NGO1799	NGFG_01713	Essential	Essential
NGO1801	NGFG_01715	Essential	Essential
NGO1802	NGFG_01716	Essential	Essential
NGO1803	NGFG_01717	Essential	Essential
NGO1804	NGFG_01718	Essential	Essential
NGO1806	NGFG_01720	Essential	Essential
NGO1807	NGFG_01721	Not Essential	Not Essential
NGO1808	NGFG_01722	Not Essential	Not Essential
NGO1812	NGFG_01725	Essential	Essential
NGO1876	NGFG_01791	Essential	Not Essential
NGO1877	NGFG_01792	Essential	Not Essential
NGO1881	NGFG_01796	Not Essential	Essential
NGO1890	NGFG_01803	Not Essential	Not Essential
NGO1896	NGFG_01810	Essential	Essential
NGO1897	NGFG_01811	Not Essential	Essential
NGO1898	NGFG_01812	Not Essential	Not Essential
NGO1905	NGFG_01983	Not Essential	Not Essential
NGO1914	NGFG_01975	Not Essential	Not Essential
NGO1915	NGFG_01974	Essential	Essential
NGO1918	NGFG_01971	Essential	Essential
NGO1919	NGFG_01970	Not Essential	Essential
NGO1923	NGFG_01965	Not Essential	Not Essential
NGO1926	NGFG_01962	Essential	Essential
NGO1931	NGFG_01958	Not Essential	Essential
NGO1933	NGFG_01956	Not Essential	Not Essential
NGO1934	NGFG_01955	Essential	Essential
NGO1939	NGFG_01950	Essential	Essential
NGO1957	NGFG_01933	Not Essential	Essential
NGO1961	NGFG_01926	Not Essential	Not Essential
NGO1973	NGFG_01912	Not Essential	Essential
NGO1977	NGFG_01908	Not Essential	Not Essential
NGO1980	NGFG_01906	Essential	Not Essential
NGO1986	NGFG_01900	Essential	Not Essential
NGO1997	NGFG_01888	Essential	Essential
NGO2000	NGFG_01885	Essential	Not Essential
NGO2001	NGFG_01884	Essential	Essential
NGO2005	NGFG_01880	Essential	Not Essential
NGO2007	NGFG_01878	Essential	Not Essential
NGO2009	NGFG_01876	Not Essential	Not Essential
NGO2011	NGFG_01874	Not Essential	Not Essential
NGO2012	NGFG_01873	Not Essential	Not Essential
NGO2013	NGFG_01872	Not Essential	Not Essential
NGO2014	N/A	Not Essential	N/A
NGO2016	NGFG_01869	Not Essential	Not Essential
NGO2019	NGFG_01865	Essential	Not Essential
NGO2020	NGFG_01864	Not Essential	Not Essential
NGO2021	NGFG_01863	Essential	Essential
NGO2029	NGFG_01854	Essential	Essential
NGO2030	NGFG_01853	Essential	Essential
NGO2031	NGFG_01852	Essential	Essential
NGO2033	NGFG_01850	Not Essential	Not Essential
NGO2035	NGFG_01848	Not Essential	Not Essential
NGO2036	NGFG_01847	Not Essential	Not Essential
NGO2037	NGFG_01846	Not Essential	Not Essential
NGO2038	NGFG_01845	Not Essential	Not Essential
NGO2039	N/A	Not Essential	N/A
NGO2041	NGFG_01842	Essential	Not Essential
NGO2043	NGFG_01841	Not Essential	Not Essential
NGO2045	NGFG_01839	Essential	Essential
NGO2048	NGFG_01836	Not Essential	Not Essential
NGO2053	NGFG_01829	Essential	Essential
NGO2056	NGFG_01827	Not Essential	Not Essential
NGO2059	NGFG_01824	Not Essential	Not Essential
NGO2065	NGFG_01817	Essential	Essential
NGO2069	NGFG_00017	Not Essential	Essential
NGO2070	NGFG_00018	Essential	Essential
NGO2072	N/A	Essential	N/A
NGO2073	NGFG_00021	Not Essential	Not Essential
NGO2074	NGFG_00022	Not Essential	Essential
NGO2075	NGFG_00023	Not Essential	Not Essential
NGO2076	NGFG_00024	Not Essential	Not Essential
NGO2077	NGFG_00025	Not Essential	Not Essential
NGO2078	NGFG_00027	Not Essential	Not Essential
NGO2079	NGFG_00028	Not Essential	Not Essential
NGO2080	NGFG_00029	Essential	Essential
NGO2085	NGFG_00034	Essential	Essential
NGO2098	NGFG_00048	Not Essential	Not Essential
NGO2102	NGFG_00052	Essential	Not Essential
NGO2109	NGFG_00062	Not Essential	Not Essential
NGO2110	N/A	Not Essential	N/A
NGO2112	NGFG_00065	Essential	Not Essential
NGO2114	N/A	Essential	N/A
NGO2124	NGFG_00078	Essential	Essential
NGO2127	NGFG_00082	Not Essential	Essential
NGO2137	NGFG_00091	Not Essential	Not Essential
NGO2138	NGFG_00092	Not Essential	Not Essential
NGO2139	NGFG_00093	Not Essential	Not Essential
NGO2140	NGFG_00094	Not Essential	Not Essential
NGO2143	NGFG_00097	Not Essential	Essential
NGO2144	NGFG_00098	Not Essential	Essential
NGO2145	NGFG_00099	Not Essential	Not Essential
NGO2146	NGFG_00100	Not Essential	Essential
NGO2147	NGFG_00101	Not Essential	Essential
NGO2148	NGFG_00102	Not Essential	Essential
NGO2149	NGFG_00103	Not Essential	Essential
NGO2150	NGFG_00104	Not Essential	Essential
NGO2151	NGFG_00105	Not Essential	Not Essential
NGO2156	NGFG_00109	Essential	Not Essential
NGO2158	N/A	Essential	N/A
NGO2159	NGFG_02228	Essential	Not Essential
NGO2161	NGFG_00114	Not Essential	Essential
NGO2163	NGFG_00116	Essential	Essential
NGO2164	NGFG_00117	Essential	Essential
NGO2165	NGFG_00118	Essential	Not Essential
NGO2166	NGFG_00119	Essential	Essential
NGO2168	NGFG_00121	Not Essential	Essential
NGO2171	NGFG_00125	Essential	Essential
NGO328	N/A	Not Essential	N/A
NGO571	N/A	Not Essential	N/A
NGO608	N/A	Not Essential	N/A
