# Supplementary material for: Transcriptome-guided metabolic network analysis reveals rearrangements of carbon flux distribution in Neisseria gonorrhoeae during neutrophil co-culture
Source: mSystems. 2023 Jun 30;8(4):e01265-22. doi: 10.1128/msystems.01265-22 (PMC10470122; doi:10.1128/msystems.01265-22)
Supplement: Data Set S6 — Raw transcriptomics read counts for Gc with PMNs and Gc without PMNs. [file msystems.01265-22-s0006.xlsx]

## Sheet: Legend
Dataset S6: Raw transcriptomics read counts for Gc with PMNs and Gc without PMNs from (47).

## Sheet: Gc with PMNs 1 hr
Gene ID	Rep 1	Rep 2	Rep 3	Rep 4	Rep 5
NGO0001	5895	11234	8937	5880	7845
NGO0002	2927	5124	4498	2829	4143
NGO0003	1173	1758	1567	934	1366
NGO0006	3826	5417	5189	3699	4691
NGO0007	202	306	204	142	255
NGO0011	1302	1744	2288	1665	1652
NGO0016	3232	3651	6445	5414	3277
NGO0017	1337	1154	1706	1193	1363
NGO0018	604	388	994	626	687
NGO0019	822	882	1027	733	997
NGO0020	200	158	382	242	197
NGO0021	14	28	33	18	29
NGO0022	17	10	15	7	22
NGO0023	18	26	19	7	43
NGO0025	48	48	76	36	273
NGO0026	2092	1845	2034	1776	1577
NGO0027	1075	949	1159	706	959
NGO0028	156	90	258	89	101
NGO0029	946	1102	939	736	1196
NGO0030	702	668	826	471	649
NGO0031	184	225	311	109	190
NGO0032	928	1711	1636	1039	1193
NGO0033	183	153	190	152	176
NGO0034	4049	3644	4486	3493	4590
NGO0035	367	416	433	313	467
NGO0036	6171	7827	6520	5175	7927
NGO0037	1143	1582	2248	1276	811
NGO0040	3610	3604	3375	2686	3636
NGO0042	554	693	996	545	437
NGO0043	945	926	1655	744	601
NGO0044	4399	4405	5621	3465	4206
NGO0045	642	1729	1948	382	1570
NGO0047	1722	2805	2873	2443	1940
NGO0048	10588	10769	9590	7984	8360
NGO0050	735	764	797	523	638
NGO0053	1461	1922	2544	1283	1770
NGO0055	19213	25953	28277	20177	20932
NGO0056	5633	6695	7091	5707	6969
NGO0057	1396	2445	6176	4091	860
NGO0058	5228	11390	9756	6711	7946
NGO0059	456	1075	1705	623	427
NGO0060	1104	2418	3343	1237	1076
NGO0062	7270	10416	7368	5182	9528
NGO0063	3211	7109	4195	2784	4521
NGO0065	844	1372	1409	881	845
NGO0066	2970	2859	2851	2461	2352
NGO0068	2385	3602	3552	2756	2557
NGO0069	9758	11506	10088	8240	11115
NGO0071	460	955	1154	758	793
NGO0072	2461	4275	4526	2831	3452
NGO0072a	111	85	194	91	65
NGO0073	344	361	396	279	428
NGO0078	3222	5118	4293	2829	4194
NGO0079	32	42	158	50	23
NGO0080	109	161	93	139	127
NGO0081	885	896	1035	808	685
NGO0082	356	256	416	338	266
NGO0083	359	396	538	362	367
NGO0084	660	718	885	525	623
NGO0085	1174	1150	1376	1006	1028
NGO0086	706	779	972	541	633
NGO0087	1093	1334	1312	850	1030
NGO0088	886	969	1245	741	668
NGO0089	699	591	740	425	558
NGO0090	245	178	413	145	128
NGO0091	1656	1757	2045	1586	1715
NGO0092	1525	1542	1955	1263	1254
NGO0093	381	543	651	454	381
NGO0094	30958	41910	43374	31523	34577
NGO0095	4766	5238	4749	3715	4567
NGO0096	3885	4147	4752	3107	3910
NGO0097	4627	4562	4532	3052	4515
NGO0098	14953	16992	16549	14651	15816
NGO0099	1238	2054	2291	1695	2400
NGO0100	653	999	657	581	653
NGO0101	2710	2847	2309	2618	2907
NGO0102	3164	3501	3907	3340	3238
NGO0103	825	1496	1686	1001	986
NGO0104	720	1106	1496	773	694
NGO0105	280	504	447	335	385
NGO0106	3419	4092	3641	2919	4417
NGO0107	1495	1468	1659	1495	1475
NGO0110	193	517	537	293	386
NGO0112	181	305	293	139	267
NGO0113	2287	2679	2415	2150	3837
NGO0114	1628	1378	3253	981	2076
NGO0116	5123	8838	5229	5861	13444
NGO0117	1617	1388	1863	1376	1727
NGO0118	897	982	1211	630	971
NGO0119	162	212	274	269	235
NGO0121	138	245	164	137	298
NGO0123	470	719	767	511	669
NGO0124	74	127	337	154	167
NGO0125	32	41	40	26	39
NGO0125a	64	140	212	118	108
NGO0127	374	549	624	376	552
NGO0129	1025	951	1528	1117	924
NGO0130	678	469	1154	626	493
NGO0131	536	403	827	709	407
NGO0132	681	496	689	705	520
NGO0135	514	509	675	483	328
NGO0136	1422	1221	1865	1442	1161
NGO0138	1888	1322	1841	1459	1608
NGO0139	522	534	711	533	421
NGO0140	86	102	165	69	60
NGO0142	7506	10166	9574	8496	12862
NGO0143	1552	2174	2471	1660	1758
NGO0144	967	1141	1194	862	1058
NGO0145	511	753	674	608	871
NGO0146	3093	4914	4840	3752	3181
NGO0149	2046	2239	2952	1985	2014
NGO0151	2058	2142	2836	2091	1486
NGO0152	176	145	268	161	92
NGO0153	526	339	717	379	303
NGO0154	484	616	659	483	429
NGO0156	3964	10042	7975	5028	6746
NGO0158	4718	11410	10740	4977	7242
NGO0161	42	75	41	43	56
NGO0165	15	16	37	25	30
NGO0166	46	55	81	37	27
NGO0168	1308	1115	1233	1106	1138
NGO0169	97	128	203	92	158
NGO0170	1249	1531	1205	1272	1411
NGO0171	8300	14002	11629	7874	9492
NGO0172	9353	14085	12788	8446	8678
NGO0173	8681	12924	10543	7245	9343
NGO0174	3100	1689	5739	4430	1945
NGO0176	1148	1752	2341	1553	1742
NGO0177	7339	8362	9010	6950	9754
NGO0178	668	1026	993	688	713
NGO0179	4	18	34	12	15
NGO0180	349	226	429	299	173
NGO0181	428	396	593	382	440
NGO0182	1150	1094	1270	710	1065
NGO0183	277	131	368	224	157
NGO0184	812	635	757	510	660
NGO0185	882	806	988	705	882
NGO0186	12719	17581	15474	11582	22101
NGO0187	175	191	280	141	197
NGO0188	3020	3758	4408	4469	3441
NGO0189	7805	12766	13163	9399	9511
NGO0190	3951	6662	6317	4571	4783
NGO0191	10706	16352	16710	18308	12735
NGO0195	1056	1158	1683	1090	1011
NGO0196	982	880	1581	1144	702
NGO0197	508	779	942	873	716
NGO0198	8029	14903	11388	9616	13319
NGO0199	2953	4787	5551	3149	2510
NGO0200	30753	38002	32620	24418	37030
NGO0201	381	478	419	385	568
NGO0202	452	633	745	533	795
NGO0203	150	180	281	192	238
NGO0204	300	316	428	288	295
NGO0205	400	558	454	424	542
NGO0206	6953	10600	7590	7131	10421
NGO0207	1658	3914	2253	1989	2999
NGO0208	2657	4822	3528	2896	4384
NGO0209	2518	2201	2282	1910	1447
NGO0210	625	469	592	435	534
NGO0211	1389	1239	1208	879	1182
NGO0212	1786	1784	1824	1122	2028
NGO0213	918	1097	893	793	1226
NGO0214	8599	10406	9404	6377	12137
NGO0215	1011	2048	2312	771	1767
NGO0216	1329	2251	2878	1234	2254
NGO0217	12931	53412	32922	14159	62526
NGO0219	3913	6737	5048	3439	5569
NGO0220	1957	3213	3149	1895	2839
NGO0221	487	837	725	297	694
NGO0222	156	159	478	143	115
NGO0223	4103	6612	5935	5290	6275
NGO0224	565	719	999	715	507
NGO0225	856	1739	2071	1461	1157
NGO0226	235	597	386	259	441
NGO0227	16	41	70	19	38
NGO0229	293	805	532	529	565
NGO0230	492	518	717	452	370
NGO0231	752	775	1179	603	678
NGO0232	911	677	1036	686	681
NGO0233	3318	3048	3093	2837	2913
NGO0234	680	892	865	561	450
NGO0235	2036	2515	2864	1614	1498
NGO0236	3561	4149	4413	2829	4537
NGO0237	403	330	365	344	367
NGO0239	493	829	799	489	522
NGO0240	11252	13520	10564	10121	13311
NGO0242	1316	1478	2106	1243	1241
NGO0243	972	1164	1181	902	1143
NGO0244	156	121	271	177	175
NGO0245	1289	1475	1798	1006	1606
NGO0248	2143	5934	6399	3986	2795
NGO0249	3673	6350	9913	5177	4005
NGO0250	793	557	638	622	782
NGO0250a	229	105	397	132	116
NGO0255	321	552	567	368	318
NGO0256	394	402	754	340	381
NGO0257	574	784	1118	576	713
NGO0258	199	398	785	224	408
NGO0259	511	1047	1644	642	510
NGO0260	404	965	1156	408	360
NGO0261	719	866	900	655	635
NGO0262	422	609	538	295	429
NGO0263	6137	7591	6957	6066	6991
NGO0264	490	750	852	457	553
NGO0265	1633	1665	2315	1157	1274
NGO0266	1880	3550	3426	2138	2503
NGO0268	1826	2364	2240	1740	1951
NGO0269	3383	4642	4127	3338	4472
NGO0270	1199	1548	1815	1450	1599
NGO0271	1035	1514	1232	930	1345
NGO0272	2525	3320	3364	2626	2815
NGO0274	3140	3201	3628	2883	3592
NGO0275	5104	8434	7861	6084	9511
NGO0276	620	793	1212	673	774
NGO0277	3243	3818	3570	3670	4538
NGO0278	1518	2560	2752	1684	1524
NGO0281	767	1182	1367	716	885
NGO0282	457	462	665	486	517
NGO0283	1662	1861	2441	1301	1575
NGO0284	1080	1036	1185	997	1079
NGO0285	885	907	984	742	729
NGO0286	1811	3512	2551	2052	3708
NGO0288	4390	5967	7534	5297	5816
NGO0289	377	406	601	379	329
NGO0291	1832	4603	4683	2245	3622
NGO0292	290	310	454	364	274
NGO0293	1599	1496	1644	1357	1315
NGO0294	1870	2138	2087	2025	1826
NGO0295	12011	18072	23008	16222	12410
NGO0296	5576	7819	9232	6067	4222
NGO0297	4459	4277	6345	6523	4045
NGO0298	6899	6958	10597	6526	4907
NGO0299	1329	1495	1857	1430	1010
NGO0300	189	148	247	121	121
NGO0302	10	4	14	3	4
NGO0303	875	1406	1231	957	705
NGO0304	6783	12619	10961	7249	6516
NGO0305	665	532	940	565	447
NGO0306	435	524	1164	293	402
NGO0307	76	198	382	203	154
NGO0308	281	522	614	338	446
NGO0309	122	183	237	91	187
NGO0310	95	157	184	82	112
NGO0312	1103	1693	1292	1203	1733
NGO0313	1326	1739	1525	1338	1594
NGO0314	1278	1846	1408	921	1188
NGO0315	1467	1790	1627	1069	1185
NGO0316	678	935	948	518	593
NGO0317	584	711	826	445	400
NGO0318	7329	12549	13125	7604	6484
NGO0319	73	75	125	63	126
NGO0320	392	400	748	374	338
NGO0321	1084	1462	1928	1257	1011
NGO0322	12918	38473	35355	19041	46580
NGO0323	91	47	104	75	67
NGO0324	65	61	92	47	45
NGO0326	3101	9969	7365	9151	9561
NGO0327	514	497	540	396	652
NGO0328	199	327	408	237	373
NGO0329	327	465	596	266	348
NGO0329a	807	639	1655	731	856
NGO0331	167	199	242	155	176
NGO0332	965	1700	1185	978	1990
NGO0333	2107	2674	2304	2191	2821
NGO0335	25103	39068	26136	23840	29982
NGO0336	150	216	208	191	208
NGO0338	1087	1480	1548	1282	1447
NGO0339	448	592	597	451	509
NGO0340	20485	72936	68692	32882	51592
NGO0343	1183	2522	1862	1407	1692
NGO0344	5759	8166	7063	5969	7523
NGO0345	1435	1765	2001	1738	1633
NGO0346	7446	12694	12031	7777	11380
NGO0347	2887	7508	6520	3149	5471
NGO0348	616	709	1014	430	776
NGO0349	2923	3992	3754	2338	3427
NGO0350	244	128	447	80	125
NGO0351	4122	6041	5599	7684	6464
NGO0353	662	696	948	612	558
NGO0354	639	344	786	540	385
NGO0355	476	905	663	763	847
NGO0356	389	684	574	518	634
NGO0357	440	600	438	501	517
NGO0358	400	351	423	367	350
NGO0359	495	423	609	421	350
NGO0360	3311	3884	3538	3039	3892
NGO0361	2667	3453	2680	2196	3184
NGO0362	1313	2015	1506	1140	1515
NGO0363	2943	5418	3036	3634	4914
NGO0364	1050	1416	1012	1109	1448
NGO0365	1618	2640	1936	1920	2711
NGO0372	8074	32303	37699	21451	15846
NGO0373	2384	7542	8556	3704	3401
NGO0374	3714	13425	17821	6467	6716
NGO0375	1638	2768	2182	1515	2606
NGO0376	1801	3382	2776	2136	3689
NGO0377	593	610	736	389	484
NGO0378	76	66	170	63	41
NGO0379	495	495	525	449	372
NGO0380	64	67	147	48	47
NGO0381	272	629	539	330	316
NGO0382	6798	10594	9074	7763	9337
NGO0383	774	1056	1332	1017	1084
NGO0384	1279	1737	1890	1588	1652
NGO0385	2417	4326	5438	3006	4328
NGO0386	1385	1333	1440	1452	1529
NGO0387	2133	2115	2131	2046	2233
NGO0388	2422	2417	2117	2499	2511
NGO0389	1084	1004	1102	1028	1022
NGO0390	456	457	747	380	436
NGO0391	629	740	1117	583	673
NGO0392	751	695	1226	588	649
NGO0393	1158	1552	1832	953	1415
NGO0394	1866	2494	2391	1649	1717
NGO0395	1523	1944	2720	1581	1282
NGO0397	6502	9287	8612	6166	7413
NGO0398	7840	8312	8028	5793	7429
NGO0399	2444	3347	3825	4094	3245
NGO0400	1530	2827	2785	1722	2966
NGO0401	1485	2103	1810	1300	2250
NGO0402	1589	1817	2079	1162	2054
NGO0403	1564	1862	1919	1386	2067
NGO0404	832	791	1188	694	555
NGO0405	663	707	992	663	524
NGO0407	2142	2833	2774	2283	2160
NGO0408	2130	2361	2178	1776	2770
NGO0409	213	204	238	242	230
NGO0410	15096	37305	25847	35734	36743
NGO0411	877	922	945	738	1057
NGO0412	1116	1831	1740	1662	1481
NGO0413	1742	2345	1981	1272	1744
NGO0414	2102	3648	2918	1734	2085
NGO0415	4780	7542	6319	4716	4907
NGO0416	2034	2732	2048	1971	2273
NGO0417	399	331	510	363	529
NGO0418	19	25	73	51	15
NGO0419	89	161	162	123	184
NGO0420	1101	1144	1620	1711	1560
NGO0421	887	1320	1286	917	963
NGO0423	2235	3128	2966	2245	1965
NGO0424	4625	6436	6633	4469	4179
NGO0425	1619	1619	1884	1388	1426
NGO0426	2959	4545	4411	3778	3648
NGO0427	56	83	69	77	79
NGO0433	497	815	1038	685	623
NGO0434	549	990	948	557	709
NGO0435	1045	1362	1871	1183	1287
NGO0436	2437	3235	4051	3593	2417
NGO0437	2388	3359	3129	2577	2309
NGO0439	657	789	1507	598	804
NGO0440	1702	6985	6803	4309	3482
NGO0441	8252	10610	13015	10878	6488
NGO0442	6468	11381	9188	7595	7651
NGO0443	408	758	591	522	614
NGO0444	1547	3843	3259	2053	2997
NGO0445	24	48	95	25	37
NGO0446	60	80	183	44	26
NGO0448	48	57	121	73	85
NGO0449	1623	2438	1786	2121	2606
NGO0451	4428	6491	6297	4541	5254
NGO0456	1574	3338	2803	2376	3346
NGO0459	1560	1456	2147	2078	1577
NGO0460	3325	4301	3406	3074	3558
NGO0461	1380	1673	1659	1508	2022
NGO0462	727	958	1758	1023	795
NGO0463	51	39	26	42	63
NGO0464	102	85	67	76	106
NGO0476	755	669	555	609	1049
NGO0478	992	1132	760	817	1474
NGO0479	1018	1314	858	778	1719
NGO0489	49	14	31	15	10
NGO0491	50	31	62	37	38
NGO0494	91	60	61	56	27
NGO0495	885	336	310	374	270
NGO0496	304	164	85	100	112
NGO0497	484	141	114	200	93
NGO0498	543	170	96	193	112
NGO0499	110	14	14	17	12
NGO0500	194	25	19	50	23
NGO0502	150	35	50	37	37
NGO0503	108	43	45	61	35
NGO0504	64	20	25	24	12
NGO0505	20	4	13	2	0
NGO0506	105	21	18	37	10
NGO0507	57	18	7	29	27
NGO0508	34	5	14	17	2
NGO0509	1359	2518	1738	1266	2352
NGO0510	1160	423	354	539	418
NGO0511	67	51	52	49	65
NGO0513	17	6	23	13	7
NGO0514	11	8	12	3	4
NGO0516	2876	2891	3018	1889	2804
NGO0517	544	232	1117	400	212
NGO0518	72	32	46	59	37
NGO0519	108	56	59	49	58
NGO0521	28	5	7	12	5
NGO0522	292	148	104	126	136
NGO0523	1972	2230	3740	3108	1845
NGO0524	663	756	710	676	987
NGO0526	4631	5965	6491	5000	4234
NGO0528	170	208	203	179	218
NGO0529	372	482	464	374	393
NGO0530	1643	1599	1489	1369	1070
NGO0532	355	207	398	271	191
NGO0533	114	81	120	64	64
NGO0534	184	137	230	147	110
NGO0537	340	328	483	363	387
NGO0537a	2143	3437	2881	2306	3475
NGO0539	2381	2434	2627	1724	2146
NGO0541	446	429	603	297	273
NGO0542	483	303	688	396	280
NGO0543	1135	1039	1302	813	852
NGO0544	501	429	571	337	331
NGO0545	2158	2596	2249	1790	2048
NGO0546	2988	3604	3269	3131	2944
NGO0547	1622	1547	1888	1485	1506
NGO0548	1456	1063	1124	976	1304
NGO0549	1087	812	1018	812	1064
NGO0550	289	565	505	400	450
NGO0551	184	610	578	218	357
NGO0552	322	628	699	434	479
NGO0553	751	1019	1116	766	926
NGO0554	545	1497	927	511	4702
NGO0555	165	328	289	133	497
NGO0556	1445	2376	1370	1327	2295
NGO0558	283	564	475	326	527
NGO0559	181	229	167	127	208
NGO0561	4980	8307	5659	5888	8373
NGO0562	20309	30007	25606	17501	26805
NGO0564	21884	28336	23223	16993	26160
NGO0565	39565	64878	48784	31851	66124
NGO0566	6167	7787	6244	5543	6856
NGO0567	354	289	530	454	359
NGO0568	238	133	288	161	166
NGO0569	324	164	382	185	180
NGO0570	706	701	884	746	802
NGO0571	5190	6463	7144	5619	6772
NGO0572	3952	5724	5012	3893	5100
NGO0573	1489	1542	2075	1354	1922
NGO0574	2904	3717	3623	2553	4522
NGO0575	910	1371	1695	1102	988
NGO0578	627	616	869	499	619
NGO0579	1411	1669	1730	1166	1700
NGO0580	8666	11245	9946	8977	10763
NGO0581	8834	13638	8693	10398	10371
NGO0583	5711	6225	5548	5609	4793
NGO0584	9850	14336	11779	9163	10190
NGO0585	314	195	363	229	288
NGO0586	641	581	770	638	799
NGO0588	1963	3299	2297	2215	2111
NGO0589	1362	1551	1826	1835	1221
NGO0590	4900	5916	6139	4211	3983
NGO0590a	10	7	5	10	5
NGO0592	18164	26175	19177	18289	24192
NGO0593	1948	2619	2237	2081	2078
NGO0594	3675	4193	3963	2952	3653
NGO0595	1224	1143	1422	995	1337
NGO0596	2728	2742	3251	2148	3120
NGO0597	957	1019	1000	786	1156
NGO0598	3340	3219	3546	2959	3391
NGO0600	199	349	442	257	282
NGO0602	21	39	26	38	29
NGO0603	5562	5556	6884	5144	4582
NGO0604	66327	121287	81549	65964	97103
NGO0605	398	440	606	333	389
NGO0606	1621	1680	2735	2272	891
NGO0607	966	1179	999	1022	1210
NGO0608	5024	6048	6877	4439	7688
NGO0609	637	629	773	493	914
NGO0610	718	626	847	657	879
NGO0611	931	944	1071	736	1062
NGO0614	8451	12327	11771	8963	11039
NGO0615	2578	4161	3884	2596	3772
NGO0616	2264	1950	1562	2014	2300
NGO0617	5818	6759	5374	4977	7177
NGO0618	1564	2013	1393	1696	2030
NGO0619	2715	3023	2862	2210	2624
NGO0620	865	843	1288	950	747
NGO0623	2345	3575	2992	2081	3303
NGO0624	2416	3429	2985	1919	3377
NGO0626	1816	1941	1876	1415	2160
NGO0627	1113	1063	1360	884	1132
NGO0628	407	622	406	400	576
NGO0629	8655	9526	11266	7592	9441
NGO0630	425	611	930	657	466
NGO0632	1238	1511	2448	1708	1408
NGO0633	1374	1891	2542	1338	1649
NGO0635	483	1327	952	844	956
NGO0636	4794	5259	9200	4778	4836
NGO0637	833	1154	2238	1080	986
NGO0639	6012	15429	15795	9644	18768
NGO0640	588	1123	1059	796	749
NGO0641	243	207	280	289	236
NGO0642	670	602	883	460	534
NGO0643	383	449	420	307	421
NGO0644	309	318	431	327	341
NGO0645	3147	3036	2535	2700	3195
NGO0646	1712	1488	1291	1368	2041
NGO0647	307	366	475	354	458
NGO0648	2133	2129	2767	3021	1991
NGO0649	33	39	31	23	29
NGO0650	22435	39714	41108	32321	17476
NGO0651	238	223	183	196	185
NGO0652	5189	5939	4489	9873	8778
NGO0653	70	60	74	72	51
NGO0654	1806	1743	1684	1848	2073
NGO0655	1564	2196	1662	1389	2091
NGO0656	3954	5362	2895	3250	5333
NGO0657	1468	3116	2972	1625	2386
NGO0658	232	122	284	217	194
NGO0659	702	961	1218	813	630
NGO0660	4886	6659	5671	3920	5506
NGO0661	1749	2334	1830	1323	1712
NGO0662	3026	3697	4359	2372	3577
NGO0663	327	531	604	324	536
NGO0664	1279	1833	2664	1679	1972
NGO0665	3264	5544	5222	3177	4844
NGO0666	218	329	217	200	249
NGO0668	1120	1138	1502	895	968
NGO0669	592	785	966	456	544
NGO0670	786	848	1252	589	708
NGO0671	1327	1898	1776	1524	1349
NGO0674	5358	6787	5649	3995	5697
NGO0675	1176	1142	1008	709	1079
NGO0676	2948	3309	2162	1857	3403
NGO0677	1111	1510	1641	865	1544
NGO0678	287	139	478	229	207
NGO0679	5070	5271	6207	3761	6311
NGO0680	2420	2764	2196	2071	2996
NGO0681	365	409	732	361	372
NGO0682	1145	1305	1263	894	1140
NGO0683	993	1181	1542	728	766
NGO0684	1220	1130	1277	733	884
NGO0685	1195	1187	1770	1111	875
NGO0687	2140	1925	2056	1820	2508
NGO0688	1976	1784	1613	1224	1534
NGO0689	4532	4153	4040	3184	4297
NGO0690	2083	2224	2040	1844	2315
NGO0694	1260	3276	2957	2016	2376
NGO0696	655	626	748	638	773
NGO0697	1116	1148	1683	1110	1433
NGO0702	1192	1466	1218	1416	1590
NGO0704	828	1063	1613	936	826
NGO0710	326	249	254	222	283
NGO0711	169	211	190	158	213
NGO0712	2	19	20	13	15
NGO0713	1231	1479	2403	1556	1918
NGO0714	5169	8721	11448	5752	8089
NGO0715	6926	12405	9719	7571	13873
NGO0716	2746	2680	3605	2029	3675
NGO0717	4094	3819	4557	2655	5343
NGO0718	2476	2276	3475	1969	2839
NGO0719	2205	2917	3352	1819	3085
NGO0721	513	623	827	444	456
NGO0727	2	9	7	5	3
NGO0729	83	81	207	86	31
NGO0730	645	920	611	505	876
NGO0732	2247	2679	3053	2266	2855
NGO0734	522	874	782	537	923
NGO0736	55	136	47	93	77
NGO0738	151	187	289	163	133
NGO0739	1877	1652	2130	1603	1061
NGO0740	533	342	761	476	255
NGO0741	4813	5124	6574	4493	5536
NGO0742	1981	1863	1698	1704	1428
NGO0743	1463	1683	1900	1033	1301
NGO0744	875	963	1395	688	1073
NGO0745	70	33	100	31	30
NGO0746	461	425	682	353	488
NGO0747	307	264	454	270	299
NGO0748	275	245	389	261	264
NGO0751	121	223	212	178	189
NGO0752	201	214	247	174	238
NGO0753	977	1156	1319	1036	1141
NGO0754	125	116	153	122	97
NGO0755	673	624	697	856	627
NGO0756	588	508	639	465	460
NGO0757	3458	3631	3903	4450	4285
NGO0758	2323	4600	2367	1795	3225
NGO0760	403	544	753	440	399
NGO0761	354	423	636	387	332
NGO0763	1523	2388	1804	1253	1510
NGO0764	7579	9780	8661	7683	9612
NGO0765	608	455	523	540	588
NGO0766	4232	4859	4756	4092	5120
NGO0767	409	478	555	393	390
NGO0769	2531	3652	3972	2898	3747
NGO0770	1123	2036	1717	1145	1784
NGO0771	3313	5397	4332	3119	4603
NGO0773	1257	2246	1752	1519	1795
NGO0775	8042	8366	9320	6663	7376
NGO0777	19754	19168	22532	29341	25055
NGO0778	667	653	688	652	582
NGO0779	2896	3616	3129	2376	3201
NGO0781	3550	4753	4324	3473	3926
NGO0783	958	1350	1191	1109	1395
NGO0786	259	423	358	335	388
NGO0794	810	1005	1018	885	974
NGO0795	766	850	695	762	795
NGO0797	120	40	120	52	45
NGO0798	439	370	455	259	357
NGO0799	6655	8304	8001	6540	8716
NGO0801	3744	5358	4671	4193	4610
NGO0803	10755	21114	19780	12476	12862
NGO0804	389	321	435	339	442
NGO0805	114	115	197	111	103
NGO0806	71	78	71	60	86
NGO0809	2997	3600	3190	2506	3458
NGO0812	590	710	742	687	603
NGO0813	2559	3069	2933	2119	2066
NGO0815	4090	4847	4335	2862	4484
NGO0816	56	41	177	40	42
NGO0818	84	213	144	101	176
NGO0819	801	1280	1327	716	1147
NGO0820	914	1882	1841	955	915
NGO0821	6441	9305	8297	7010	7293
NGO0822	213	204	173	234	245
NGO0823	1285	2392	1985	1546	1808
NGO0825	1542	2138	1835	1353	1320
NGO0826	1327	1829	2397	1486	1203
NGO0827	1347	2041	1653	1129	1225
NGO0829	6114	8548	10056	5565	5194
NGO0830	1946	1615	1909	1598	1534
NGO0831	1013	720	1075	542	741
NGO0832	1219	935	1031	706	1068
NGO0834	1988	1950	1866	1324	1929
NGO0835	1674	1538	1477	1315	1610
NGO0841	342	466	625	385	387
NGO0842	604	798	722	450	871
NGO0844	1174	1564	1082	1093	1992
NGO0845	1014	517	673	631	681
NGO0846	919	555	709	677	708
NGO0847	1475	1613	1667	1458	2705
NGO0848	3056	1905	3082	2343	6235
NGO0850	976	1510	1234	974	1758
NGO0851	2917	2971	2584	2184	2981
NGO0852	114	97	179	127	84
NGO0853	55	33	47	51	43
NGO0857	168	128	339	184	154
NGO0858	552	448	555	544	513
NGO0859	210	196	297	204	186
NGO0861	1411	775	2056	1411	1311
NGO0862	1807	1985	2083	1847	2148
NGO0863	2046	1015	2067	1776	1547
NGO0865	206	446	431	265	555
NGO0866	2810	4130	3155	2328	5517
NGO0867	389	611	562	503	708
NGO0868	108	154	167	102	133
NGO0869	394	481	535	385	454
NGO0870	1690	2213	1833	1351	1888
NGO0872	2228	3237	3338	2140	2886
NGO0873	1433	2534	1749	1433	1992
NGO0874	1184	1704	1349	1051	1400
NGO0875	2294	2416	2856	2007	2163
NGO0876	158	126	304	133	135
NGO0880	108	458	563	171	246
NGO0881	179	405	261	182	360
NGO0885	18	75	38	31	13
NGO0886	115	231	215	110	73
NGO0887	102	160	230	124	94
NGO0888	434	524	768	352	363
NGO0890	3341	4100	5676	3221	2893
NGO0891	974	1742	1428	1177	1297
NGO0893	7162	9211	7503	5445	7759
NGO0894	556	639	685	504	469
NGO0895	54	105	110	112	135
NGO0896	28	24	45	31	18
NGO0899	3283	6722	5330	5142	3472
NGO0900	1418	1372	1171	998	1250
NGO0901	69	90	158	98	78
NGO0902	232	265	436	215	299
NGO0903	430	507	604	401	492
NGO0904	2894	2059	2532	2091	1655
NGO0905	2315	2000	1642	1328	1476
NGO0906	5800	5129	5087	4171	4383
NGO0907	140	153	142	134	152
NGO0908	20	13	33	21	22
NGO0909	195	437	243	187	371
NGO0912	7263	12332	8232	6049	10829
NGO0913	5270	13811	7078	4471	9485
NGO0914	495	1399	1077	527	913
NGO0915	11056	21314	13667	10077	15566
NGO0916	7457	15931	8026	6816	12138
NGO0917	21893	35840	24107	18234	27315
NGO0918	12066	14425	11032	9199	13592
NGO0919	1163	1083	1075	679	1030
NGO0920	2770	3626	3571	2241	2687
NGO0921	7314	14266	10044	6711	9345
NGO0922	199	252	377	224	196
NGO0923	1124	1117	941	811	1031
NGO0925	8967	8590	8473	10326	6901
NGO0926	26534	44505	29231	33376	35950
NGO0928	22284	42006	30145	23393	43871
NGO0929	6833	10859	8734	6333	9819
NGO0930	550	641	691	680	475
NGO0933	1523	1213	1864	1563	1509
NGO0934	447	432	526	357	517
NGO0936	5149	9023	5980	6699	7414
NGO0937	716	639	849	576	774
NGO0938	97	63	140	113	115
NGO0940	87	155	215	109	71
NGO0941	51	78	160	69	44
NGO0942	52	57	142	38	19
NGO0942a	1177	1475	1598	1166	1343
NGO0947	2440	3361	4485	2764	4157
NGO0948	5369	7298	6372	5136	8647
NGO0949	295	302	411	294	442
NGO0952	4747	7739	10707	6222	4563
NGO0956	3206	3024	2848	2767	2915
NGO0958	430	620	593	510	491
NGO0959	2477	2498	1919	2443	3602
NGO0960	528	714	893	650	386
NGO0961	311	514	543	369	256
NGO0962	1043	1520	1567	924	1330
NGO0963	3603	4223	4057	3125	3575
NGO0968	1575	1754	2343	1897	1641
NGO0969	223	207	322	135	134
NGO0970	755	896	981	782	863
NGO0971	378	416	515	298	395
NGO0972	771	610	788	561	568
NGO0973	617	841	904	581	931
NGO0974	1193	1534	1510	1144	1473
NGO0975	0	3	5	1	0
NGO0976	189	187	306	222	236
NGO0977	6112	15054	9007	6742	12301
NGO0978	11219	17619	19485	17210	16541
NGO0979	276	276	373	340	325
NGO0980	341	749	849	491	643
NGO0981	4844	11332	7159	8653	11757
NGO0984	464	530	663	459	446
NGO0986	1082	1940	2162	1721	1207
NGO0987	2290	4306	7175	4361	2472
NGO0988	2224	2823	2238	2124	3013
NGO0990	692	704	967	674	518
NGO0991	981	1151	1235	879	818
NGO0992	317	375	330	245	217
NGO0993	425	454	466	369	378
NGO0994	6805	6813	6554	6848	7542
NGO0995	735	864	956	754	1008
NGO0996	8616	11907	12559	7669	10965
NGO0998	1699	2988	3476	1904	2331
NGO0999	2097	4970	5635	2594	4274
NGO1001	79	106	132	97	63
NGO1002	13	6	25	6	8
NGO1005	515	625	793	572	536
NGO1009	140	139	213	170	150
NGO1010	393	668	472	402	480
NGO1011	238	286	330	232	303
NGO1012	700	1473	948	998	1490
NGO1013	259	489	397	393	465
NGO1013a	0	0	0	0	0
NGO1015	0	0	0	0	0
NGO1020	6	15	12	9	12
NGO1024	4561	10304	11707	7506	6159
NGO1025	488	427	492	462	548
NGO1026	1129	1558	1536	1263	1655
NGO1028	5179	5128	4945	4397	5717
NGO1029	2673	4547	4016	1754	7602
NGO1030	1960	2501	3179	2317	2039
NGO1031	1549	1873	2185	1562	1825
NGO1032	2062	3206	3466	2237	2265
NGO1033	686	482	976	565	519
NGO1040	16	40	38	27	39
NGO1041	1710	1352	1356	1442	1642
NGO1044	577	739	857	576	835
NGO1045	1228	1524	1507	979	1669
NGO1046	2740	3900	4943	2534	4571
NGO1047	2822	3731	2747	2961	4801
NGO1048	93	59	98	82	105
NGO1049	220	604	330	302	484
NGO1052	569	481	565	422	644
NGO1053	186	163	230	132	176
NGO1054	21	8	36	6	8
NGO1055	848	441	806	1033	786
NGO1056	2664	1842	2606	2227	2647
NGO1058	670	883	1088	756	851
NGO1059	2196	3133	2977	2592	2779
NGO1060	826	1145	1331	967	1220
NGO1061	456	648	612	457	604
NGO1063	825	821	681	589	874
NGO1078	1889	2179	2451	2064	1836
NGO1079	929	1150	1429	1114	947
NGO1080	462	427	560	653	479
NGO1081	4727	4956	5295	5046	4835
NGO1082	12133	26244	19436	10830	23427
NGO1084	144	416	239	224	293
NGO1085	400	419	463	412	326
NGO1086	0	2	3	0	6
NGO1088	12	7	24	16	11
NGO1089	37	26	40	21	42
NGO1090	292	277	276	178	327
NGO1092	135	224	343	153	294
NGO1093	8	9	12	6	6
NGO1094	5	8	3	1	5
NGO1097	442	301	288	180	253
NGO1098	64	103	115	47	91
NGO1100	9	2	11	5	3
NGO1101	14	6	36	8	14
NGO1102	4	0	4	1	2
NGO1103	0	0	1	1	0
NGO1104	5	0	3	1	2
NGO1117	1108	1274	911	1180	1754
NGO1118	299	248	315	225	361
NGO1119	18	18	37	35	29
NGO1132	74	15	18	16	17
NGO1133	2492	1153	2786	2205	1383
NGO1134	1843	1158	1643	1294	1136
NGO1138	75	110	107	65	70
NGO1139	3	3	11	3	2
NGO1143	21	30	26	40	27
NGO1144	3	2	3	1	2
NGO1145	3	5	10	8	11
NGO1146	4	35	32	16	15
NGO1147	2	5	4	3	0
NGO1148	202	209	206	240	174
NGO1149	1685	1589	1941	1329	1644
NGO1150	2349	2513	2911	2098	2284
NGO1151	170	73	321	151	64
NGO1152	2395	2646	1981	2143	2570
NGO1154	971	1322	1438	950	1142
NGO1156	641	1173	1062	808	1334
NGO1157	250	321	266	280	278
NGO1158	822	1232	1402	973	1422
NGO1160	837	1417	1304	903	770
NGO1161	399	540	538	545	575
NGO1162	65	298	205	75	135
NGO1164	24	34	14	45	47
NGO1165	75	92	102	62	70
NGO1173	52	107	74	63	84
NGO1182	2384	2824	1949	2802	4744
NGO1183	5450	8025	7571	4695	6076
NGO1185	49	64	45	45	66
NGO1187	335	326	444	324	510
NGO1188	1178	1886	2210	1149	1057
NGO1189	260	196	387	258	208
NGO1190	396	286	419	438	361
NGO1191	87	29	145	45	54
NGO1192	127	67	185	65	84
NGO1193	215	245	231	130	243
NGO1194	441	506	526	322	611
NGO1195	605	488	557	422	537
NGO1196	289	348	341	261	344
NGO1197	325	680	368	491	499
NGO1198	839	853	1147	802	794
NGO1199	901	1241	1414	897	1066
NGO1203	1114	1295	1559	1116	1507
NGO1204	589	678	1001	604	748
NGO1205	815	993	858	766	555
NGO1206	1779	3227	2610	2643	3120
NGO1207	1801	3040	2888	1656	2151
NGO1208	277	459	409	321	335
NGO1209	658	1394	952	819	892
NGO1211	33	51	22	37	50
NGO1212	5242	4830	5493	4729	5255
NGO1213	487	599	676	423	406
NGO1214	1501	1787	1998	1409	1493
NGO1215	2056	1670	1659	1798	2793
NGO1216	797	702	1056	766	672
NGO1217	1419	2182	2466	1524	1822
NGO1218	3646	7030	5676	3348	5270
NGO1219	719	1306	1597	848	853
NGO1220	351	439	1106	478	299
NGO1221	1918	2485	2413	2066	1928
NGO1222	446	731	1146	693	652
NGO1223	489	489	653	466	448
NGO1224	621	714	904	565	492
NGO1225	12883	15617	12194	15124	18241
NGO1226	892	1626	1270	742	1117
NGO1227	5544	10514	6408	4380	7144
NGO1228	1614	1857	1766	1684	1742
NGO1229	867	985	1261	883	827
NGO1231	22590	35941	28418	20556	31640
NGO1232	2081	3431	3156	2151	2394
NGO1233	9912	13957	9426	8733	16582
NGO1234	717	647	869	485	888
NGO1235	818	1385	931	574	1464
NGO1236	4704	8335	5955	3966	8646
NGO1237	5341	8130	7096	7043	8553
NGO1238	2048	3483	3165	1799	3149
NGO1239	1996	3531	2737	2057	3562
NGO1240	2610	4341	3747	2045	4539
NGO1241	1452	2005	2407	1121	2031
NGO1242	1627	2108	2780	1356	2408
NGO1243	1966	2581	2277	1698	3006
NGO1244	17	50	76	23	44
NGO1245	70	77	124	74	104
NGO1246	4093	8644	8800	7611	4452
NGO1247	387	323	357	383	401
NGO1248	47	75	103	103	94
NGO1249	368	492	496	510	443
NGO1251	985	3545	2940	1691	2080
NGO1252	572	1001	1196	773	768
NGO1253	2230	3991	2773	2667	3184
NGO1254	5008	6922	6087	4191	5782
NGO1256	326	533	368	333	403
NGO1258	2353	1834	1630	1875	2551
NGO1259	2030	1640	1703	1154	1424
NGO1260	449	400	550	254	287
NGO1261	317	246	365	240	211
NGO1262	22	49	22	56	39
NGO1273	241	160	352	217	193
NGO1274	485	557	564	359	571
NGO1275	1714	1915	1975	1937	1254
NGO1276	520	161	97	326	411
NGO1277	173	121	125	173	141
NGO1279	1206	1529	1780	1273	1465
NGO1283	3255	4330	3666	3252	4569
NGO1284	371	732	805	523	390
NGO1285	4452	10633	9330	4758	5020
NGO1286	14443	26007	27831	14213	14605
NGO1287	415	426	489	335	377
NGO1288	383	473	601	404	442
NGO1289	479	2373	1820	1590	2444
NGO1290	435	489	425	404	518
NGO1291	1965	3017	3133	2612	2324
NGO1294	200	257	199	221	358
NGO1295	7355	18847	19809	12160	6402
NGO1297	3303	3574	3107	2465	3740
NGO1298	226	180	237	150	178
NGO1299	323	487	535	334	549
NGO1300	595	1320	1657	906	1404
NGO1301	8	12	13	11	4
NGO1302	131	223	183	123	153
NGO1304	1109	892	890	991	1451
NGO1307	3675	7208	3699	3448	7190
NGO1308	8185	10266	9904	7985	10324
NGO1309	494	213	580	300	206
NGO1310	2079	2559	2921	2690	2807
NGO1311	667	733	747	707	820
NGO1312	250	500	1005	599	508
NGO1314	1986	3755	4032	2418	2237
NGO1317	142	208	171	156	154
NGO1318	1167	1472	926	791	2769
NGO1319	1273	1620	2099	1249	1216
NGO1320	1336	1862	2181	1294	1337
NGO1321	518	415	897	433	357
NGO1322	630	711	929	524	535
NGO1323	574	724	808	514	513
NGO1324	404	363	476	298	338
NGO1325	4598	6067	5049	3718	5434
NGO1328	3001	2353	2256	2284	2520
NGO1329	1101	853	884	816	698
NGO1330	1234	1232	1336	1113	962
NGO1331	655	868	1130	606	697
NGO1332	1613	2591	1974	2429	2632
NGO1333	1306	1353	1377	959	1156
NGO1334	1601	2246	2217	1681	2047
NGO1335	2342	2041	2272	2040	2726
NGO1336	9936	13506	11922	11865	11907
NGO1337	1100	1323	1605	1067	804
NGO1338	372	312	551	355	292
NGO1339	1220	1487	1638	1094	1254
NGO1340	1303	2405	2685	1790	2146
NGO1341	2438	2743	2747	1843	2397
NGO1342	380	529	664	328	527
NGO1343	791	1373	1208	780	1091
NGO1344	1593	2658	2644	1847	2120
NGO1345	2713	6599	6472	3651	4940
NGO1346	1191	1967	2007	1196	1622
NGO1347	1176	942	1843	1540	1111
NGO1353	622	783	974	999	628
NGO1354	663	769	892	820	508
NGO1355	2672	2232	1766	1943	1552
NGO1357	340	837	701	420	650
NGO1358	25702	33223	17297	17748	40329
NGO1359	19	13	11	18	15
NGO1360	128	141	229	183	113
NGO1363	1083	1182	1317	1048	1311
NGO1364	2266	2643	2682	1980	3235
NGO1365	485	541	615	406	816
NGO1366	41	38	39	32	26
NGO1367	40	73	23	72	92
NGO1368	1558	7663	4819	1691	3847
NGO1369	837	1073	978	736	988
NGO1370	316	357	381	368	289
NGO1371	5177	6032	5817	5290	5352
NGO1372	24	18	51	14	21
NGO1373	2142	2060	2479	1271	2098
NGO1374	6753	6789	6536	5944	7747
NGO1375	1081	1162	990	1121	1525
NGO1376	1103	1405	1160	1435	1809
NGO1377	1634	2446	3186	1385	3907
NGO1378	2695	3448	4488	2002	5801
NGO1379	3470	6037	5552	2750	9496
NGO1380	1022	1542	1554	1270	1518
NGO1381	755	1076	732	922	1416
NGO1382	1465	1587	1979	1410	2177
NGO1383	205	456	295	321	266
NGO1387	661	1256	902	857	1057
NGO1388	249	399	370	195	314
NGO1389	256	293	359	263	272
NGO1390	712	1099	818	767	980
NGO1393	2	2	3	1	0
NGO1394	27	57	30	51	45
NGO1396	703	543	620	599	665
NGO1397	799	1177	1255	1167	1181
NGO1398	85	119	127	92	117
NGO1399	81	171	129	80	77
NGO1403	4006	5258	4849	4200	4592
NGO1404	1585	3489	1867	2040	5111
NGO1405	617	1403	1255	764	2058
NGO1406	4600	8024	5504	4417	9897
NGO1407	1747	1940	1811	1878	2225
NGO1408	644	703	981	526	850
NGO1410	349	362	670	339	324
NGO1411	7497	7705	10594	8331	8496
NGO1412	40	108	46	73	74
NGO1413	2773	2428	2212	1739	2037
NGO1414	2024	2302	1746	1250	1516
NGO1415	1250	1582	1461	924	963
NGO1416	1225	1578	1548	760	1058
NGO1417	952	1522	1291	855	1016
NGO1418	2944	3927	3339	2418	2774
NGO1420	372	433	508	393	421
NGO1421	92	103	115	105	107
NGO1422	1595	1757	1857	1290	1963
NGO1423	714	1062	882	826	1108
NGO1424	2003	2403	2049	1643	1850
NGO1426	1078	1293	908	979	1102
NGO1427	238	374	537	209	331
NGO1428	1054	1013	1040	1187	890
NGO1434	3690	6491	6669	5893	6477
NGO1435	615	1284	1238	1026	1174
NGO1438	3945	4764	4761	4814	4994
NGO1439	1893	3639	4742	3353	3049
NGO1440	1466	4058	5686	3288	3196
NGO1441	155	243	342	187	261
NGO1443	2183	3206	4001	2245	3319
NGO1448	375	379	345	348	363
NGO1449	7310	7192	3940	3702	8249
NGO1450	673	490	881	768	445
NGO1451	132	179	243	156	149
NGO1452	2468	2379	2236	1922	2576
NGO1454	3830	3480	4309	3347	3013
NGO1455	2951	2857	2453	2451	2304
NGO1456	2028	1945	2080	1341	2905
NGO1466	4091	3498	3632	2931	3936
NGO1467	490	635	866	461	495
NGO1468	394	1076	941	675	869
NGO1470	2751	4052	2301	2098	4706
NGO1471	276	223	259	206	304
NGO1472	1375	1882	1367	1198	2883
NGO1473	4162	7811	8720	8273	8027
NGO1474	167	236	205	210	252
NGO1475	150	267	302	169	201
NGO1481	902	1512	1029	773	1050
NGO1482	703	734	782	491	529
NGO1483	1012	1804	1406	1037	1238
NGO1484	1724	2438	2485	2133	1987
NGO1485	2464	3418	3591	2693	3089
NGO1486	3117	3111	3757	2681	3669
NGO1487	6615	7726	7318	6141	8740
NGO1488	598	852	946	838	764
NGO1491	2921	4919	4390	3357	3060
NGO1492	3272	4182	4286	2990	2879
NGO1493	5496	4700	6522	6814	5103
NGO1494	17238	12576	8567	12021	13685
NGO1495	4867	11340	10343	3537	16011
NGO1496	2942	7130	6009	2332	13435
NGO1499	413	475	533	432	500
NGO1500	476	485	758	524	544
NGO1501	683	790	1105	691	789
NGO1502	1591	1900	2407	1330	1869
NGO1503	771	1238	1016	635	1178
NGO1504	2037	2661	2591	1801	2027
NGO1505	326	248	485	199	189
NGO1506	2106	2838	3485	1757	2082
NGO1507	1307	1439	1567	816	1231
NGO1508	3341	4807	4783	2857	3756
NGO1509	3689	5198	5179	3078	3888
NGO1510	7680	11920	9884	7177	9099
NGO1512	819	740	880	743	773
NGO1514	348	357	429	295	434
NGO1515	641	609	1200	554	424
NGO1516	1178	1303	1472	967	1195
NGO1517	718	816	865	672	794
NGO1519	1421	1734	1847	1591	1675
NGO1520	690	1053	909	741	925
NGO1521	83	113	112	90	104
NGO1524	26	69	55	35	50
NGO1525	56	82	82	60	53
NGO1526	43	63	91	54	46
NGO1527	2758	3558	3619	2560	2898
NGO1528	15818	19023	16333	13580	18869
NGO1529	4014	5100	5847	5001	4398
NGO1530	1091	1683	2119	1269	1225
NGO1531	2014	2281	2485	1861	1922
NGO1532	3974	5173	4781	3514	4051
NGO1533	2781	2715	3332	2488	2047
NGO1534	1547	1796	2931	1883	1452
NGO1535	2498	3571	4102	2762	2475
NGO1536	563	564	1168	742	430
NGO1537	1567	2401	2655	2011	1678
NGO1538	177	117	412	171	123
NGO1539	3318	4548	5735	3934	3413
NGO1540	984	1548	1955	1020	1085
NGO1541	2693	2958	3828	2400	2432
NGO1542	307	591	704	333	477
NGO1543	354	257	724	231	287
NGO1544	1952	3145	3539	2056	3369
NGO1545	562	1586	1409	688	1988
NGO1546	277	315	294	269	328
NGO1547	1644	1393	1782	1525	1410
NGO1548	1704	1192	1226	1483	1467
NGO1549	2266	1839	2323	2231	2371
NGO1550	2875	2567	2573	2181	2973
NGO1551	545	430	609	654	583
NGO1552	2955	8252	4452	2933	5600
NGO1552a	5939	12810	9586	4314	9127
NGO1559	1785	1635	2123	1694	2388
NGO1561	1532	2969	3133	2513	2292
NGO1562	623	885	1017	1143	879
NGO1565	1616	792	1480	911	953
NGO1566	1780	1176	1756	1301	1694
NGO1567	2471	1094	1656	1342	1962
NGO1568	1396	628	1190	658	1123
NGO1573	5104	6260	5095	4880	6416
NGO1574	640	874	1447	703	737
NGO1575	1981	3155	3072	2161	2791
NGO1577	59282	83768	64077	68484	95049
NGO1578	472	1007	695	500	845
NGO1579	4571	5229	5264	5502	5799
NGO1580	2461	3571	3953	2768	3450
NGO1581	3956	3733	3436	2841	3946
NGO1583	423	355	453	300	286
NGO1584	677	714	1491	525	791
NGO1585	2354	3025	3245	1742	2304
NGO1588	608	1474	649	696	872
NGO1591	523	1037	586	561	646
NGO1599	531	913	1057	620	816
NGO1600	5985	7084	5274	4644	8191
NGO1602	513	461	465	469	682
NGO1603	244	205	232	186	291
NGO1605	936	1136	1482	985	1080
NGO1606	657	670	1279	637	817
NGO1607	639	901	1195	585	912
NGO1608	1139	1567	2085	1415	1552
NGO1609	773	673	914	595	810
NGO1610	2144	2833	2162	1810	4066
NGO1611	966	1051	1014	652	1243
NGO1612	1601	1880	1750	1522	2225
NGO1613	789	1163	888	838	1468
NGO1614	118	52	67	73	56
NGO1627	4443	6412	5600	4964	6453
NGO1646	13	9	14	14	7
NGO1647	44	81	94	61	47
NGO1648	45	55	39	46	41
NGO1649	89	99	94	94	143
NGO1650	114	71	55	57	72
NGO1651	851	1149	1438	1561	1050
NGO1652	853	1055	1289	1197	885
NGO1653	148	257	464	316	284
NGO1654	1110	2362	2805	1473	1456
NGO1655	6187	11477	11291	8486	10110
NGO1656	11541	18813	15790	12437	18309
NGO1657	453	436	917	297	439
NGO1658	1054	490	3041	524	595
NGO1659	560	901	1819	977	740
NGO1662	1860	1800	1879	1503	1917
NGO1663	388	357	546	391	414
NGO1665	6150	8056	5675	5375	9510
NGO1666	4788	6058	4414	4080	5042
NGO1667	7498	9019	7172	6667	9955
NGO1668	1656	1933	1671	1341	2080
NGO1669	5697	8474	8398	6617	7802
NGO1670	1487	1765	2118	1626	1227
NGO1671	664	630	782	517	451
NGO1672	166	73	235	98	65
NGO1673	11226	14974	18647	12503	15241
NGO1674	808	1575	1491	949	1435
NGO1675	2935	5853	5394	3814	4485
NGO1676	8596	11836	10671	9461	11287
NGO1677	4402	3347	7005	3888	2445
NGO1678	2260	2146	2288	2302	2866
NGO1679	133	116	238	117	66
NGO1680	4020	2736	7386	3861	2247
NGO1682	596	716	659	399	395
NGO1683	561	512	662	410	417
NGO1684	395	341	937	887	383
NGO1685	449	177	584	638	205
NGO1686	1907	2351	2359	1505	2467
NGO1687	400	393	393	336	381
NGO1688	1130	3645	3584	1271	3746
NGO1690	1175	1434	907	1181	1341
NGO1692	671	740	1141	757	612
NGO1693	823	1506	1331	821	1216
NGO1694	125	272	298	186	226
NGO1695	3155	2990	2972	3082	3568
NGO1700	2269	3527	3436	2407	2814
NGO1701	2652	3521	3298	3184	4182
NGO1703	1247	2111	1656	1470	1781
NGO1704	8	19	13	12	7
NGO1705	48	99	52	47	36
NGO1706	675	952	813	537	1085
NGO1707	768	985	751	485	1056
NGO1708	1195	1630	1605	893	1657
NGO1709	814	830	837	667	907
NGO1710	1686	2442	1723	1424	1718
NGO1711	4253	4480	5234	3531	4368
NGO1712	501	373	763	481	385
NGO1713	1947	3271	3242	2247	2325
NGO1714	2619	2322	2369	2054	2601
NGO1715	7045	7768	9693	6729	7389
NGO1716	4037	8090	5851	5625	6444
NGO1717	2074	1500	1645	1652	2148
NGO1718	1276	2419	2509	1512	1389
NGO1719	654	651	967	538	417
NGO1721	798	843	979	732	736
NGO1722	1401	2052	1764	1081	1598
NGO1723	463	1025	780	572	878
NGO1724	315	335	471	300	348
NGO1725	523	596	744	488	593
NGO1726	157	119	108	113	161
NGO1727	567	746	645	703	739
NGO1728	349	269	521	365	298
NGO1729	693	562	365	541	528
NGO1730	749	968	1135	909	692
NGO1731	0	0	0	0	0
NGO1732	2170	2141	2838	1776	1620
NGO1733	381	528	642	348	287
NGO1734	57	44	192	68	42
NGO1735	650	1160	1476	652	847
NGO1737	1195	1149	1541	1369	952
NGO1738	1587	1822	2114	1979	1384
NGO1739	605	1121	808	820	656
NGO1740	1476	1685	2014	1784	1099
NGO1741	59	41	99	26	21
NGO1742	514	537	710	598	352
NGO1743	328	366	552	338	249
NGO1744	744	1042	1244	917	687
NGO1745	2757	3831	4059	3074	2485
NGO1746	1001	1095	1279	1049	706
NGO1747	547	392	502	449	215
NGO1748	968	732	1108	658	470
NGO1749	383	229	400	260	137
NGO1750	207	143	316	152	85
NGO1751	312	360	396	403	228
NGO1752	3066	3980	4398	3057	4179
NGO1753	2117	2956	2607	2285	2666
NGO1757	682	752	882	565	779
NGO1758	1212	1998	1683	1211	1982
NGO1759	10	14	26	14	8
NGO1760	55	143	79	41	127
NGO1761	587	775	690	652	690
NGO1762	16014	19021	17761	21217	24056
NGO1763	10179	10508	11728	8139	8254
NGO1765	108	160	105	91	156
NGO1767	13524	7454	12698	9802	12724
NGO1768	245	167	388	221	163
NGO1769	861	474	309	695	986
NGO1770	1933	2946	2447	1591	2680
NGO1771	257	330	321	228	255
NGO1772	6297	8650	7923	5612	8123
NGO1773	993	1203	1339	741	752
NGO1774	1077	1530	2369	1047	1223
NGO1775	96	107	224	97	76
NGO1776	738	1647	2019	951	1070
NGO1778	701	1035	1239	697	832
NGO1779	2661	2525	3686	3396	4123
NGO1780	271	290	518	273	465
NGO1781	954	1036	1345	762	1214
NGO1782	546	490	772	475	618
NGO1783	1308	1142	1446	1084	1168
NGO1785	8512	15221	13217	8514	12819
NGO1786	603	626	738	591	569
NGO1787	10549	13852	10528	11220	12129
NGO1788	2296	3437	3050	1905	2020
NGO1789	219	256	321	197	137
NGO1790	1153	1391	1745	1192	1457
NGO1791	486	414	819	443	639
NGO1792	62	65	155	67	54
NGO1793	111	96	204	96	97
NGO1795	424	444	432	366	513
NGO1796	5099	7268	5898	4869	8065
NGO1797	4656	6829	4872	3992	6589
NGO1798	2833	4193	4214	2283	3239
NGO1799	4248	6667	6490	3941	5454
NGO1800	3890	5020	5402	3207	3690
NGO1801	8259	10742	11874	7443	9786
NGO1802	1249	1061	1431	912	1181
NGO1803	2009	1895	2608	1702	2000
NGO1804	907	778	946	1034	1173
NGO1805	331	465	263	320	458
NGO1806	870	797	892	767	775
NGO1807	2243	3378	2313	1983	4297
NGO1808	1261	1978	1394	1174	2708
NGO1809	6483	9332	7475	5846	8993
NGO1810	448	674	684	467	639
NGO1811	601	794	1003	660	770
NGO1812	9040	18498	12062	12443	17514
NGO1813	5292	7776	6049	4362	8327
NGO1814	153	119	239	71	164
NGO1830	5134	8981	7905	3675	4434
NGO1831	130	179	308	79	113
NGO18311	7624	11014	13352	6891	8070
NGO1832	19621	37346	34695	22974	23557
NGO1833	4393	6876	8244	3378	3881
NGO1834	2354	2229	4327	1363	1567
NGO1835	30163	56524	57511	35855	31425
NGO1841	7633	5838	11297	5743	4883
NGO1842	56405	83498	85832	56096	55740
NGO1843	73583	119220	82495	63476	83932
NGO1844	7358	12505	9775	5305	8403
NGO1845	9545	16264	13714	10251	12588
NGO1847	88	130	133	143	187
NGO1848	3	4	1	1	2
NGO1850	43949	97687	74320	49629	54589
NGO1851	50998	125487	83252	56472	59738
NGO1852	6735	44171	18667	10874	18770
NGO1853	23613	62201	45288	29775	39433
NGO1854	21566	41196	33419	23636	31608
NGO1855	16439	26072	14398	18171	21895
NGO1856	3302	5097	6027	4341	3768
NGO1857	1044	1468	2071	1516	1016
NGO1858	78071	130341	118743	93524	92544
NGO1859	356	872	894	515	551
NGO1860	306	794	1006	403	528
NGO1861	327	712	728	663	443
NGO1863	4267	5444	5726	3530	4372
NGO1864	803	1677	1784	678	972
NGO1865	4389	5408	5689	3460	3738
NGO1866	4537	6230	6955	4543	4429
NGO1867	5106	10262	9320	4735	5339
NGO1868	521	1121	1089	334	518
NGO1869	5818	7246	8032	4322	4901
NGO1870	5647	5907	7451	4002	4360
NGO1871	9361	12344	11228	9376	13622
NGO1873	18588	19307	19460	17543	22548
NGO1875	1335	1643	2037	1253	1013
NGO1876	918	654	1317	684	503
NGO1877	5193	5803	6529	4873	4420
NGO1878	1349	1416	1644	1257	1480
NGO1879	66	107	131	88	91
NGO1880	2681	2363	5520	3077	3517
NGO1881	1824	3106	2525	2016	3211
NGO1888	146	148	206	96	94
NGO1889	1190	1410	1573	1070	1082
NGO1890	4323	9422	8280	6831	8133
NGO1893	555	730	449	521	857
NGO1894	922	1268	810	840	1473
NGO1895	832	1032	859	583	1033
NGO1896	1014	1625	1211	1190	1702
NGO1897	472	639	601	334	662
NGO1898	394	613	454	338	640
NGO1898a	214	326	297	250	312
NGO1900	6179	9302	6601	5400	11926
NGO1901	3758	5715	6524	3932	6416
NGO1902	1083	1213	832	998	1568
NGO1904	1117	1185	2075	1864	927
NGO1905	588	486	586	518	524
NGO1906	119	78	142	76	107
NGO1907	502	441	787	510	563
NGO1908	9935	14260	15498	9791	14995
NGO1909	10845	9021	11047	7661	10981
NGO1910	177	257	380	166	178
NGO1911	437	663	411	400	473
NGO1911a	15918	18956	20532	15815	19218
NGO1914	6752	7320	7870	6205	7792
NGO1915	666	1571	1338	592	914
NGO1916	575	832	929	595	626
NGO1917	1078	1477	1365	1088	998
NGO1918	3932	4369	6636	4267	4063
NGO1919	4320	3644	3878	3109	3973
NGO1920	830	1234	1868	1522	1421
NGO1921	1195	1134	1493	994	1276
NGO1922	1114	987	1269	856	1197
NGO1923	675	1073	1159	988	1215
NGO1924	505	435	526	518	478
NGO1924a	900	691	784	500	710
NGO1926	2226	2768	2520	1854	2635
NGO1927	163	126	292	144	116
NGO1928	296	323	385	255	271
NGO1930	576	1023	858	461	964
NGO1931	4041	4525	4601	3634	5584
NGO1932	131	233	163	125	200
NGO1933	1439	2329	3084	1400	1910
NGO1934	3289	5259	4842	3310	3860
NGO1935	6066	9198	8184	6263	6700
NGO1936	6959	9137	9663	7090	6716
NGO1938	41	35	33	35	55
NGO1941	65	280	235	77	93
NGO1944	1044	356	597	735	569
NGO1945	1803	670	773	901	1191
NGO1946	4685	1519	2094	2924	2743
NGO1948	10569	3040	4546	9325	5813
NGO1949	918	879	889	854	882
NGO1951	3024	3632	4114	3565	3058
NGO1954	1506	1481	1226	1160	1743
NGO1955	2839	4345	4286	2897	3514
NGO1956	3331	4732	3961	2776	4668
NGO1957	3236	3589	3674	2420	2652
NGO1958	1981	3483	2891	1844	2199
NGO1959	11	20	9	8	6
NGO1959a	95	104	107	97	83
NGO1960a	103	116	99	52	126
NGO1961	1788	3103	2465	1546	2994
NGO1962	345	246	253	237	367
NGO1963	1326	1512	975	1189	2156
NGO1972	79	98	92	146	93
NGO1973	538	452	791	485	510
NGO1974	15478	22920	18345	14320	17827
NGO1975	22478	27262	25250	23176	22643
NGO1976	120	119	175	116	104
NGO1977	335	299	457	284	412
NGO1978	89	189	284	139	200
NGO1980	6993	11529	7637	6132	10582
NGO1981	2874	4862	3691	6274	6831
NGO1982	79	79	133	65	71
NGO1983	949	2093	1948	970	2132
NGO1984	199	242	601	179	225
NGO1985	644	813	1364	654	872
NGO1986	1567	1463	2284	1133	1417
NGO1987	451	692	778	517	557
NGO1988	774	1469	1369	723	1227
NGO1990	2655	3973	4063	2505	3299
NGO1991	1556	2868	1858	1375	2328
NGO1992	1232	2478	1581	1181	1735
NGO1993	3778	5090	5260	3402	4072
NGO1994	1102	1102	1164	834	736
NGO1995	226	145	282	167	148
NGO1996	1114	1110	1404	976	904
NGO1997	4817	8649	5624	4952	7398
NGO1998	1530	1467	1797	1704	1683
NGO1999	1828	1908	1666	1926	2055
NGO2000	1586	4065	4708	2970	1834
NGO2001	4618	7586	11214	4874	3923
NGO2002	2139	3146	4005	1833	1564
NGO2005	136	342	239	84	213
NGO2006	23	35	74	17	26
NGO2007	151	282	270	103	252
NGO2008	136	269	291	72	202
NGO2009	509	729	887	399	532
NGO2010	2843	3205	3602	2251	2399
NGO2011	1072	3924	5843	2424	1248
NGO2012	771	2549	3537	1121	618
NGO2013	781	3312	3957	795	765
NGO2014	1786	5708	5292	1470	2484
NGO2015	508	546	761	467	632
NGO2016	7199	8603	8490	5589	6622
NGO2017	1421	2873	1150	1007	1918
NGO2020	8666	16510	11861	7586	13206
NGO2021	4338	5431	4418	3280	5218
NGO2022	646	545	714	305	645
NGO2023	1445	1478	2283	1371	1688
NGO2024	10316	11534	10340	11070	11758
NGO2025	11617	13879	10450	12117	13054
NGO2026	33	77	32	43	33
NGO2027	237	220	373	291	221
NGO2028	760	1169	1576	1100	906
NGO2029	2285	2373	2604	1873	2323
NGO2030	4871	5537	5395	4359	4658
NGO2031	5221	6270	4771	4428	4971
NGO2032	1937	3822	3760	2384	1893
NGO2033	133	142	159	140	73
NGO2034	299	687	845	363	325
NGO2035	440	739	750	590	678
NGO2036	305	395	411	308	329
NGO2037	138	119	305	161	105
NGO2038	984	1204	1036	755	857
NGO2039	1235	1281	1636	1021	866
NGO2040	1802	2326	2969	2415	1530
NGO2041	104	280	124	62	341
NGO2041a	32	64	83	52	51
NGO2043	140	173	199	141	140
NGO2044	2400	2434	2619	2117	2568
NGO2045	2238	2174	2441	1981	2347
NGO2048	2338	2877	2800	2112	2810
NGO2050	139	143	114	70	277
NGO2051	74	74	68	60	139
NGO2052	265	269	360	247	343
NGO2053	1369	1555	1685	1084	1735
NGO2054	32	15	47	30	42
NGO2055	144	198	174	127	163
NGO2056	2892	2876	3179	3046	3282
NGO2057	1603	1745	1638	1321	1657
NGO2058	969	1352	916	740	1101
NGO2059	14859	4143	6031	11109	7573
NGO2060	2060	3171	2667	1981	3180
NGO2065	886	1004	692	1002	1318
NGO2068	149	107	301	140	118
NGO2069	274	210	370	247	207
NGO2070	590	800	1101	576	706
NGO2071	1193	1918	1703	1058	1992
NGO2072	527	736	739	444	720
NGO2073	484	553	699	400	484
NGO2074	603	759	954	664	670
NGO2075	1335	1532	1513	1049	1095
NGO2076	260	328	302	226	346
NGO2077	547	703	629	457	697
NGO2078	300	415	882	340	427
NGO2079	608	719	644	520	502
NGO2080	388	358	455	211	251
NGO2081	1186	2519	1869	1525	1747
NGO2082	690	830	1164	538	600
NGO2083	1919	1655	1764	2230	1775
NGO2084	5201	6856	5649	6309	6587
NGO2085	473	550	833	749	506
NGO2086	211	435	381	281	534
NGO2087	228	357	280	211	317
NGO2088	41	105	85	26	93
NGO2089	82	148	123	43	149
NGO2090	170	327	261	90	279
NGO2091	193	486	340	146	460
NGO2092	249	568	428	163	668
NGO2093	250	3090	844	166	4075
NGO2094	7559	9039	9026	7342	12168
NGO2095	46627	72378	56101	37760	81353
NGO2096	6409	5598	4532	4963	5862
NGO2097	155	229	207	183	216
NGO2098	1624	2830	2069	1826	2264
NGO2099	58	28	115	49	35
NGO2100	441	534	675	458	556
NGO2101	296	340	312	250	338
NGO2102	848	1186	911	735	1386
NGO2103	5365	7287	5926	4943	7099
NGO2104	364	469	364	348	665
NGO2105	4221	7329	8946	4610	6512
NGO2107	1218	1547	2039	1391	1437
NGO2109	228	446	605	152	615
NGO2111	868	1243	1350	650	2603
NGO2112	6200	6562	8888	5209	6314
NGO2113	730	778	609	556	728
NGO2116	2116	3811	4576	2551	2552
NGO2117	1788	1822	2390	1713	1530
NGO2118	1303	911	1279	1121	857
NGO2119	2126	1819	2017	1679	1683
NGO2120	203	91	295	104	82
NGO2121	1306	1086	1453	1221	952
NGO2122	545	413	634	508	475
NGO2123	113	82	187	72	53
NGO2124	380	490	500	467	372
NGO2125	66	71	72	34	64
NGO2126	3539	3591	7432	5554	3033
NGO2127	644	1315	551	763	949
NGO2128	890	1308	1194	863	1335
NGO2130	1052	1742	1501	1178	1711
NGO2131	359	790	610	412	766
NGO2133	788	856	738	555	1129
NGO2134	10454	19929	15484	18213	16405
NGO2135	1383	1654	1750	1188	1565
NGO2137	809	900	982	786	798
NGO2138	150	416	359	158	254
NGO2139	8715	10569	8064	7723	12639
NGO2140	480	621	700	578	555
NGO2141	1306	1407	1498	1358	1780
NGO2144	3953	4924	7441	4085	3215
NGO2145	9859	6693	13463	10329	7146
NGO2146	10988	9821	11736	6256	8143
NGO2147	11954	18300	13860	11237	13200
NGO2148	44213	58290	45592	34705	43585
NGO2149	18294	30558	21270	17635	18802
NGO2150	35099	58326	42131	32313	39201
NGO2151	9727	9694	12683	9767	7887
NGO2153	1253	1321	1734	1065	1441
NGO2154	4666	5108	4391	3226	4982
NGO2156	1130	1715	1607	791	1347
NGO2158	1015	1254	1666	995	1015
NGO2159	897	2014	1893	1028	1486
NGO2160	366	346	381	281	304
NGO2161	1536	2971	2969	1982	2546
NGO2162	276	409	546	357	198
NGO2163	6490	8754	7708	6439	7606
NGO2164	10415	16964	13745	9281	13294
NGO2165	2114	2833	4365	1989	2459
NGO2166	1994	2230	2102	1677	2680
NGO2168	3650	4597	3997	3406	5155
NGO2170	137	157	169	83	91
NGO2171	671	774	1371	588	519
NGO2172	1207	1645	1735	1220	1341
NGO2173	580	294	1518	499	261
NGO2174	2634	6289	3461	2832	3033
NGO2175	619	755	1640	731	852
NGO2177	699	1009	1299	738	889
NGO2178	3566	3685	5034	3326	3498
NGO2180	524	789	891	581	475
NGO2182	2779	2367	5282	3991	2066
NGO272a	53	84	107	66	75

## Sheet: Gc without PMNs 1 hr
Gene ID	Rep 1	Rep 2	Rep 3	Rep 4	Rep 5	Rep 6
NGO0001	11132	17659	10754	8266	8716	11280
NGO0002	9750	13806	7582	5466	8434	9840
NGO0003	4720	3009	2588	1364	3269	2084
NGO0006	18124	15291	12522	5378	15450	11231
NGO0007	600	725	565	245	273	773
NGO0011	2857	8555	3445	3027	1624	5642
NGO0016	6639	11958	8627	5617	2301	8987
NGO0017	4657	7918	5008	3877	3080	6952
NGO0018	1551	5109	2104	1714	1511	3351
NGO0019	3023	8193	3232	2698	3429	5329
NGO0020	675	1892	654	652	529	1523
NGO0021	65	59	51	35	62	37
NGO0022	64	96	78	53	56	84
NGO0023	57	85	60	50	38	86
NGO0025	370	400	483	258	470	345
NGO0026	3362	6736	2962	2629	2687	5270
NGO0027	2025	2587	1619	1382	1381	2276
NGO0028	615	482	459	372	387	402
NGO0029	3242	5177	2849	1662	2742	4183
NGO0030	1761	1868	1352	1073	1035	1414
NGO0031	500	370	328	317	596	234
NGO0032	3512	3221	3158	2018	2292	2230
NGO0033	422	875	457	314	185	549
NGO0034	14050	20083	12709	8444	6813	19140
NGO0035	983	1411	969	680	928	837
NGO0036	12443	19896	11335	9114	7842	14977
NGO0037	4495	2690	3091	1282	2819	1758
NGO0040	8357	16286	7868	5436	7050	11669
NGO0042	1288	1085	1098	629	850	1014
NGO0043	2629	2037	1853	1263	1701	1437
NGO0044	10219	13965	7609	5886	7291	10183
NGO0045	4545	3216	3135	1921	4208	1287
NGO0047	5291	6807	5340	2900	2529	4647
NGO0048	23007	30377	18661	12647	20030	26204
NGO0050	800	1157	954	589	388	1247
NGO0053	5978	7001	5394	3161	3983	5094
NGO0055	47712	77369	32998	26731	22753	46138
NGO0056	16664	19547	13085	8542	9786	14757
NGO0057	2233	3618	2340	1752	1706	1016
NGO0058	17733	42622	22225	11571	17078	18627
NGO0059	959	1914	867	985	777	676
NGO0060	3362	3032	2815	1847	2563	1319
NGO0062	18416	37894	14057	8949	15919	32294
NGO0063	8775	14791	7556	5685	10154	8776
NGO0065	1714	1542	1526	860	1098	1147
NGO0066	6354	8223	4350	3355	4288	6849
NGO0068	4514	7035	3932	2610	2971	4744
NGO0069	21621	31505	17241	11597	17285	26336
NGO0071	1346	2268	1244	1051	825	1460
NGO0072	5840	10359	5622	4035	4010	6692
NGO0072a	218	191	153	189	135	190
NGO0073	1042	1351	891	604	676	961
NGO0078	8453	11378	7228	4512	6318	8108
NGO0079	128	229	107	325	85	127
NGO0080	270	341	346	158	295	391
NGO0081	1883	2835	1569	1241	919	2195
NGO0082	444	985	506	441	350	1411
NGO0083	937	1609	883	744	647	1563
NGO0084	1544	2479	1479	971	1242	2051
NGO0085	1951	3036	1596	1244	1394	2820
NGO0086	1519	1690	1053	628	1166	1457
NGO0087	2361	2891	1569	1053	1770	2801
NGO0088	2363	2805	2129	1560	1956	2275
NGO0089	2088	2296	1599	902	1242	1981
NGO0090	530	434	498	337	384	370
NGO0091	3331	5307	3049	1963	1783	4342
NGO0092	5324	5187	3349	1948	4483	3806
NGO0093	1233	1707	1004	592	731	1487
NGO0094	98813	124578	65302	39300	68950	96035
NGO0095	15884	16830	10959	5708	12911	14165
NGO0096	13919	16177	11205	7243	8241	14815
NGO0097	18769	19610	15155	7213	15888	15903
NGO0098	58080	91233	56662	29482	33110	77191
NGO0099	5379	7877	5808	3275	4381	3942
NGO0100	2928	3728	2931	1202	1327	2565
NGO0101	9636	21886	9939	5562	5214	15919
NGO0102	6079	9519	6164	4016	4233	5762
NGO0103	2710	4594	2218	2236	1921	3140
NGO0104	1728	2218	1817	1387	1845	1545
NGO0105	848	2527	1025	1043	404	1980
NGO0106	13232	16530	10471	5733	10512	14136
NGO0107	4091	6411	3620	2505	2783	4613
NGO0110	404	637	453	279	247	216
NGO0112	349	745	400	271	387	373
NGO0113	5685	10557	5764	4030	3549	7449
NGO0114	3216	2897	3761	4133	3984	1995
NGO0116	25490	48946	23546	13471	22614	49438
NGO0117	3476	5981	3391	2474	2067	4244
NGO0118	3105	3630	2517	1988	2676	2588
NGO0119	612	492	736	437	373	391
NGO0121	458	991	767	302	429	702
NGO0123	1261	1935	1265	849	768	1317
NGO0124	482	1179	700	501	207	830
NGO0125	110	130	95	78	202	107
NGO0125a	310	373	360	204	250	283
NGO0127	1473	3677	1443	1414	1466	1750
NGO0129	2677	4074	2212	2234	1996	2624
NGO0130	1660	2171	1372	1149	1251	1427
NGO0131	1092	2014	1226	990	403	1825
NGO0132	1225	1713	1129	876	538	1409
NGO0135	1086	1100	871	551	538	1269
NGO0136	3802	6082	3375	2602	1777	5733
NGO0138	7614	9207	7150	3687	4037	7866
NGO0139	1889	2493	1657	1016	1194	2063
NGO0140	520	351	489	249	409	269
NGO0142	33241	69836	28907	16003	27828	58585
NGO0143	3037	5790	2681	2135	2244	3657
NGO0144	3047	3313	2678	1374	1621	2716
NGO0145	1685	1819	1601	900	1010	1552
NGO0146	5896	10173	5736	3546	3588	8368
NGO0149	5764	5709	4175	2704	3052	4780
NGO0151	2817	5201	2897	2599	1209	4600
NGO0152	195	340	222	272	191	285
NGO0153	652	1075	678	639	411	747
NGO0154	831	1602	809	516	498	1166
NGO0156	5605	11772	5067	3897	3625	6326
NGO0158	12912	14118	8438	4897	9533	8735
NGO0161	133	281	193	56	92	145
NGO0165	69	266	133	81	14	242
NGO0166	71	175	97	64	75	116
NGO0168	3226	7240	3304	2593	1657	5437
NGO0169	297	351	332	261	274	332
NGO0170	2524	5149	2896	1693	1236	5273
NGO0171	19800	13795	16581	8106	13862	12354
NGO0172	12989	12039	11293	7647	12567	9876
NGO0173	17799	15605	15767	9752	14419	11409
NGO0174	6149	7600	6496	6819	1285	7631
NGO0176	2135	2557	2087	1881	1020	2215
NGO0177	15591	21254	16205	11979	10669	17039
NGO0178	2078	1847	1531	911	1058	2082
NGO0179	75	19	41	20	54	36
NGO0180	706	815	605	440	324	870
NGO0181	1459	833	1291	666	659	919
NGO0182	2357	2501	1795	1390	1573	2081
NGO0183	907	1196	964	803	358	981
NGO0184	1939	2608	1649	1091	1102	2426
NGO0185	2636	3735	2329	1750	1224	3411
NGO0186	65117	158331	64145	49483	57014	137869
NGO0187	804	1282	1046	547	802	870
NGO0188	9884	23415	10083	5968	3800	19639
NGO0189	20894	29876	16574	11395	15489	21383
NGO0190	8737	12340	6671	4690	6382	9697
NGO0191	21398	34600	23976	10424	7078	23246
NGO0195	4339	3737	3640	1779	3078	3197
NGO0196	2478	3015	2275	1533	1264	2778
NGO0197	1268	2448	1240	1041	679	2496
NGO0198	14870	41982	11321	6126	11216	37689
NGO0199	9030	6858	6647	4055	5444	5918
NGO0200	74864	124676	54526	42527	64297	93500
NGO0201	486	1061	525	352	318	698
NGO0202	1599	4864	1624	1356	1593	2331
NGO0203	641	873	538	388	327	795
NGO0204	843	1611	813	676	954	1116
NGO0205	1600	2745	1462	921	829	2133
NGO0206	22951	30452	17332	8950	12666	26580
NGO0207	5084	6659	6872	1822	5734	5261
NGO0208	11426	25272	9630	7237	11810	16961
NGO0209	4238	5199	3223	2391	2365	4355
NGO0210	850	1072	586	432	549	900
NGO0211	1954	2404	1214	1142	1568	1958
NGO0212	3794	5029	2573	1986	2685	4340
NGO0213	2223	3156	1677	1187	1637	2398
NGO0214	26266	32955	16224	10938	25284	25082
NGO0215	2800	2960	2560	1603	2069	2229
NGO0216	3026	2525	2841	1477	2087	2112
NGO0217	100406	40982	82090	19603	116946	27492
NGO0219	14607	13479	8172	5076	11524	12097
NGO0220	6241	7415	3723	3097	3296	6271
NGO0221	1302	1166	971	571	986	1194
NGO0222	382	247	378	382	310	201
NGO0223	15635	24820	13991	8633	8606	23131
NGO0224	1258	2069	1193	906	685	1451
NGO0225	3228	4550	2973	1928	1889	2406
NGO0226	2602	5402	2777	1055	2776	1991
NGO0227	135	138	163	100	283	69
NGO0229	1185	1979	1276	504	829	1044
NGO0230	1691	1358	1347	774	972	1279
NGO0231	1515	1678	1192	1033	975	1225
NGO0232	2108	3347	1684	1268	1304	3321
NGO0233	19437	24300	16115	7202	11412	29028
NGO0234	1903	839	1407	684	1334	764
NGO0235	6185	3868	4400	2826	3750	3099
NGO0236	10925	14695	9063	6222	6731	12012
NGO0237	1075	2230	1137	894	552	1872
NGO0239	1139	1946	900	964	848	1473
NGO0240	32059	64222	26263	16540	24444	49940
NGO0242	2649	5231	2714	2241	1887	3810
NGO0243	4328	8778	4599	2420	3915	5438
NGO0244	421	759	584	433	228	602
NGO0245	3907	4934	3335	2532	3743	3636
NGO0248	4882	10039	5102	4185	4096	4895
NGO0249	13532	23398	12518	8568	9304	14068
NGO0250	3033	4020	2985	1275	1164	3792
NGO0250a	520	647	493	692	565	386
NGO0255	1104	1178	862	575	718	614
NGO0256	1594	1411	1290	518	679	1310
NGO0257	1999	2153	1363	1003	1489	1687
NGO0258	804	556	1054	684	366	496
NGO0259	2714	1998	2374	949	1896	957
NGO0260	1238	1644	1049	897	1482	683
NGO0261	953	2010	702	553	615	1733
NGO0262	477	905	359	302	310	703
NGO0263	9956	27202	9280	6252	5889	26133
NGO0264	1127	1077	1094	700	943	1026
NGO0265	4365	4762	3432	2135	2889	4119
NGO0266	5860	7862	4723	3312	3305	5680
NGO0268	3501	5671	3109	2230	1996	5449
NGO0269	9290	11859	7295	5271	9287	9489
NGO0270	3222	5799	3359	1941	1391	5748
NGO0271	1692	2265	1757	937	1142	1804
NGO0272	5615	9306	5221	3687	4364	7279
NGO0274	8992	18285	8357	6328	7046	14799
NGO0275	12823	26857	14402	8075	8796	20192
NGO0276	1647	3203	1538	1933	1642	1886
NGO0277	11847	19073	10639	5933	6208	17716
NGO0278	2347	4349	2152	1646	1769	2953
NGO0281	2025	3238	2371	1652	2140	2271
NGO0282	1644	3760	1568	1324	1110	2318
NGO0283	4494	6739	3625	3646	5013	4297
NGO0284	5139	9279	5350	2641	2947	8109
NGO0285	2253	3845	1905	1499	1847	2988
NGO0286	2894	6019	2749	2357	1765	3608
NGO0288	12947	20740	11754	11041	7408	15408
NGO0289	1577	1056	1354	632	794	918
NGO0291	4874	10864	4377	4406	5302	4843
NGO0292	1103	2090	1021	707	368	1417
NGO0293	2780	3922	2453	1436	1562	3612
NGO0294	4797	8415	4729	2895	3296	6307
NGO0295	23211	40246	23148	17117	13291	23391
NGO0296	10185	10495	9229	6603	5118	10898
NGO0297	12717	12944	12461	6138	7501	8047
NGO0298	13687	13615	11140	10424	6660	11847
NGO0299	3986	6689	3573	2008	2167	4558
NGO0300	311	317	399	219	248	211
NGO0302	7	4	13	18	15	1
NGO0303	2191	2747	2725	1052	1227	1975
NGO0304	15455	17970	13254	8703	14518	12314
NGO0305	1939	1940	1952	1359	935	1304
NGO0306	1279	1073	976	990	1738	697
NGO0307	393	696	677	371	239	563
NGO0308	1101	2239	1148	1025	934	1138
NGO0309	278	484	223	249	259	300
NGO0310	206	442	220	255	203	309
NGO0312	3176	6832	3518	2156	2740	4072
NGO0313	5101	8320	5260	3137	5389	5869
NGO0314	5012	4697	4873	2023	3859	2984
NGO0315	4559	4577	4430	2306	3828	3824
NGO0316	1447	1661	1214	752	650	1557
NGO0317	831	1370	843	653	644	1327
NGO0318	10894	38939	13499	14991	6778	13472
NGO0319	461	442	508	205	224	359
NGO0320	1198	1325	1088	725	655	798
NGO0321	4134	6438	3869	2405	3032	5084
NGO0322	30974	43009	43441	24086	18852	28070
NGO0323	501	534	448	231	160	430
NGO0324	202	198	194	173	102	195
NGO0326	23567	49808	26296	14025	5529	42410
NGO0327	1817	2692	1724	1178	939	2291
NGO0328	1577	4061	2572	1250	1390	2373
NGO0329	830	1547	845	778	788	835
NGO0329a	2389	4046	2632	3610	1001	4931
NGO0331	568	716	711	327	465	571
NGO0332	6282	7126	5719	2630	4290	4428
NGO0333	6439	19616	7514	4234	6115	14059
NGO0335	81275	81824	52868	28963	68630	61723
NGO0336	512	1242	468	317	213	1069
NGO0338	2813	5618	2815	2044	2184	3616
NGO0339	982	1688	1009	824	771	1291
NGO0340	67979	65764	28989	24036	53867	37926
NGO0343	3649	5686	2874	2582	2332	3765
NGO0344	16037	19292	13127	8691	9520	15055
NGO0345	3050	6447	3174	2485	1491	5216
NGO0346	26123	72721	26423	21435	25731	38384
NGO0347	9105	21520	8891	8830	10589	10480
NGO0348	2189	2218	1658	1346	1952	1627
NGO0349	6946	8512	6434	3874	5394	6803
NGO0350	346	320	326	378	321	242
NGO0351	9006	15637	8515	4503	4139	15549
NGO0353	2274	4704	1899	2177	1911	4554
NGO0354	1605	2641	1524	1262	705	2736
NGO0355	2166	3937	2560	1132	1285	1958
NGO0356	951	1690	1152	706	677	1021
NGO0357	1387	2483	1512	695	675	2175
NGO0358	1296	1635	1258	669	856	1172
NGO0359	1106	1243	947	975	919	958
NGO0360	8353	13364	7234	5203	5126	9646
NGO0361	6633	8268	5494	3386	5080	6531
NGO0362	6453	4384	4589	1979	3973	3954
NGO0363	8471	12768	8287	2962	5293	10786
NGO0364	2481	3498	2710	946	1598	2730
NGO0365	4008	6132	4396	1741	2415	4994
NGO0372	25333	31427	17776	10767	18072	16170
NGO0373	4675	4202	2837	2065	3486	2473
NGO0374	7317	8823	4902	4239	4665	4609
NGO0375	8444	17316	6506	5565	7403	16766
NGO0376	9452	12372	10669	6444	4730	14354
NGO0377	3155	6401	2914	1775	2876	3747
NGO0378	175	106	121	118	122	164
NGO0379	1617	2174	1385	772	823	1975
NGO0380	105	80	140	158	101	108
NGO0381	1401	935	1157	706	721	972
NGO0382	23714	24684	20251	11417	14762	19073
NGO0383	1557	3050	1662	1435	1047	1983
NGO0384	3138	5812	3427	2337	2382	4138
NGO0385	8139	21739	8063	8560	7586	11799
NGO0386	4438	8281	4754	2886	2899	7396
NGO0387	3562	6618	2873	2734	2240	6158
NGO0388	6063	13132	5602	3811	3914	10022
NGO0389	2493	3914	2286	1481	1469	3939
NGO0390	1393	1421	1277	787	687	1215
NGO0391	1600	2624	2012	1546	646	1926
NGO0392	1580	1939	1402	1139	716	1654
NGO0393	4290	4331	3755	2228	2680	3677
NGO0394	3596	4728	3276	2428	2394	4049
NGO0395	2506	4160	2607	2033	2305	2061
NGO0397	18912	22771	17572	10475	15656	12238
NGO0398	17121	24227	12910	8731	14042	18156
NGO0399	8883	8627	8602	5397	2988	7274
NGO0400	5248	12079	4719	4186	4232	8193
NGO0401	3140	4610	2701	1683	2821	3018
NGO0402	2922	4856	2329	1873	2693	3217
NGO0403	4042	5286	3164	1900	2277	5256
NGO0404	1682	1753	1205	807	839	1887
NGO0405	1458	1981	1312	682	1004	2048
NGO0407	5311	8623	4566	2912	3834	7364
NGO0408	5405	7299	4387	3461	3018	6002
NGO0409	554	733	645	473	277	617
NGO0410	78411	105636	79004	25357	24101	64780
NGO0411	2743	3695	2444	1684	1519	2625
NGO0412	3412	6989	3974	2872	1751	4702
NGO0413	4196	6310	3800	2427	2718	4493
NGO0414	3829	6524	3357	2715	3206	5073
NGO0415	8213	14050	7191	6422	5152	9521
NGO0416	4867	8474	3816	2722	2631	5845
NGO0417	1135	2020	1167	834	708	1787
NGO0418	68	114	79	83	22	46
NGO0419	314	353	285	199	171	341
NGO0420	2771	5146	3293	1987	1395	3217
NGO0421	2119	3231	1807	1015	1066	3327
NGO0423	6114	5735	5163	2133	3534	5261
NGO0424	8243	10011	6859	5158	5036	7910
NGO0425	3494	4559	3011	1920	2474	4419
NGO0426	7504	13410	6948	5133	5525	9452
NGO0427	173	461	229	127	93	301
NGO0433	1098	2588	1173	1104	830	1798
NGO0434	1814	1837	1461	929	1047	1847
NGO0435	2537	3547	2306	1442	1385	3174
NGO0436	4674	10220	4265	3712	2777	5931
NGO0437	6526	10611	5334	3388	4614	7404
NGO0439	1268	2355	1367	1358	664	1456
NGO0440	10342	13184	9946	7181	3275	3863
NGO0441	20130	33224	16960	11493	9135	23672
NGO0442	32810	19492	20416	8917	23856	17929
NGO0443	1414	2095	1361	611	665	1658
NGO0444	4014	9350	3572	2918	3693	4684
NGO0445	142	106	139	110	65	76
NGO0446	94	131	100	149	59	82
NGO0448	195	895	344	321	221	526
NGO0449	7389	18035	9729	4138	3508	13138
NGO0451	10790	19636	11318	7431	5949	11656
NGO0456	7173	13304	9127	4267	4477	9535
NGO0459	3095	7954	3491	2503	1597	6043
NGO0460	8815	13230	7768	4337	5528	11507
NGO0461	4628	7315	4775	2415	2251	8097
NGO0462	1639	2924	1995	1255	1277	1203
NGO0463	132	269	128	62	72	183
NGO0464	233	386	273	137	188	194
NGO0476	2267	5959	2692	1944	1244	4625
NGO0478	1702	3571	3188	1508	1137	2113
NGO0479	2151	6135	2795	1837	1444	2854
NGO0489	35	61	32	30	20	54
NGO0491	74	339	94	122	43	173
NGO0494	54	129	48	60	24	121
NGO0495	773	1310	415	359	317	1253
NGO0496	436	825	206	128	166	891
NGO0497	467	663	201	113	213	675
NGO0498	466	584	203	132	202	774
NGO0499	78	84	21	35	22	86
NGO0500	94	114	46	34	57	163
NGO0502	95	139	41	48	34	206
NGO0503	84	168	81	60	42	174
NGO0504	55	72	49	33	18	77
NGO0505	9	21	5	15	4	16
NGO0506	55	74	29	31	46	130
NGO0507	65	72	38	30	12	86
NGO0508	21	36	4	10	12	36
NGO0509	5114	13329	6806	5797	4105	9625
NGO0510	1217	1751	712	425	515	1823
NGO0511	233	496	264	144	262	431
NGO0513	21	39	30	29	34	46
NGO0514	21	21	14	14	21	18
NGO0516	5295	8011	5156	4511	4031	5271
NGO0517	925	1735	968	2314	637	1169
NGO0518	108	223	116	118	81	192
NGO0519	195	245	129	101	116	221
NGO0521	11	32	14	17	7	32
NGO0522	390	531	218	175	168	517
NGO0523	3714	9414	4597	3034	1677	8280
NGO0524	1703	4164	2009	1734	1090	2968
NGO0526	12590	26850	12146	6144	7300	27402
NGO0528	360	842	338	232	282	731
NGO0529	1096	1999	936	787	829	1537
NGO0530	3982	4383	3366	1754	2868	3472
NGO0532	466	688	411	376	229	596
NGO0533	249	338	220	175	144	289
NGO0534	465	865	438	458	339	765
NGO0537	955	1704	1015	832	520	1636
NGO0537a	3981	8739	4618	3148	2803	6317
NGO0539	4900	8196	4547	3289	3121	5990
NGO0541	654	1025	665	461	463	793
NGO0542	698	1377	730	724	273	1114
NGO0543	2465	2796	2169	1257	1652	2406
NGO0544	812	873	734	371	540	722
NGO0545	5066	4929	4625	1974	2667	5585
NGO0546	5807	8872	5250	3137	3841	9467
NGO0547	3159	3976	2689	1869	2035	3761
NGO0548	3093	5130	2740	2020	1792	4021
NGO0549	1580	2853	1603	1380	1047	2187
NGO0550	676	1689	750	647	529	928
NGO0551	683	1662	479	938	567	886
NGO0552	944	2020	828	841	814	1100
NGO0553	1488	2253	1498	1026	896	1788
NGO0554	6432	8996	9063	4227	6692	7035
NGO0555	761	592	784	390	550	381
NGO0556	3131	3895	2050	1422	2127	3915
NGO0558	917	2118	918	760	506	1186
NGO0559	240	457	261	207	206	345
NGO0561	16720	22784	17149	7717	9744	13450
NGO0562	54835	54749	32575	17083	50527	36627
NGO0564	50607	55249	24123	15935	51203	37762
NGO0565	130670	128106	71308	45119	115434	95657
NGO0566	16626	22859	12947	8437	13564	19065
NGO0567	643	1917	719	433	311	1249
NGO0568	502	940	651	856	435	1025
NGO0569	739	1672	905	1518	496	1493
NGO0570	2008	4128	2864	2119	1089	3916
NGO0571	10432	20348	10815	8167	5773	15974
NGO0572	10438	12979	9809	6239	8528	10654
NGO0573	3007	3521	2710	1751	1784	3993
NGO0574	16474	21895	16068	7257	10732	18700
NGO0575	3136	3286	2443	1569	1177	2701
NGO0578	1253	2020	1283	868	665	2257
NGO0579	2669	4974	2867	2125	2174	3250
NGO0580	19266	30162	15375	10529	11656	26063
NGO0581	23265	28372	18233	8902	13919	21351
NGO0583	9316	10963	7500	3863	4465	8539
NGO0584	20441	21300	14905	9967	20143	16820
NGO0585	671	1090	714	643	296	1035
NGO0586	2340	3701	2213	1470	1504	3171
NGO0588	3519	6102	3402	1813	1870	3703
NGO0589	3876	7543	3373	2682	1711	6477
NGO0590	8574	11863	7189	5162	5454	8844
NGO0590a	28	36	36	18	29	47
NGO0592	49881	66364	41543	23116	37100	57132
NGO0593	8272	8566	6699	3190	4146	8220
NGO0594	7173	9326	5953	4016	5501	8947
NGO0595	3779	3364	3387	1810	2311	4063
NGO0596	6571	10297	6140	4312	5010	7287
NGO0597	3510	5117	3784	1687	2345	4740
NGO0598	10113	16060	10579	5419	6114	12764
NGO0600	472	802	518	304	365	494
NGO0602	401	934	385	150	307	419
NGO0603	8915	7705	4358	4208	7650	7326
NGO0604	132825	137142	90588	58630	99043	123579
NGO0605	1020	1319	806	662	655	1217
NGO0606	3311	4465	3587	2270	2065	3072
NGO0607	1920	2729	1536	905	938	3855
NGO0608	13830	20216	12152	9804	7812	17931
NGO0609	1355	3135	1597	1350	2383	1982
NGO0610	1768	4198	2117	1570	1743	2527
NGO0611	2116	4019	2131	1625	1942	2566
NGO0614	29109	33516	24256	14030	16054	29319
NGO0615	9852	15790	8232	5409	7921	13636
NGO0616	9002	7584	6674	1837	4639	5550
NGO0617	46735	27308	35622	7200	34209	16228
NGO0618	5475	5109	4061	1395	2894	3415
NGO0619	5306	7594	4814	2905	2831	6267
NGO0620	1659	2494	1797	1493	610	2532
NGO0623	6522	8938	5574	3857	4189	5732
NGO0624	7896	10164	6794	4386	5141	5952
NGO0626	4226	6469	4416	2538	3086	4842
NGO0627	3188	3754	2938	1965	1705	3231
NGO0628	565	1492	678	424	553	685
NGO0629	21835	31750	21237	13233	13764	25573
NGO0630	410	649	372	513	275	622
NGO0632	2714	2754	2283	1735	1809	2286
NGO0633	2377	2580	1847	1642	2253	1978
NGO0635	761	953	975	404	537	614
NGO0636	4998	6416	4539	5155	4792	4921
NGO0637	650	1041	737	1202	397	831
NGO0639	14112	32398	15753	16851	15894	18686
NGO0640	1921	2715	2428	1028	1288	1773
NGO0641	1119	1481	1182	458	724	1164
NGO0642	1435	1769	1290	993	1075	1371
NGO0643	867	971	896	490	830	924
NGO0644	1247	1783	1477	896	778	1622
NGO0645	7757	12069	6538	4779	6325	9443
NGO0646	3070	8642	2795	2068	2672	7900
NGO0647	493	1190	591	441	191	1891
NGO0648	5265	12099	4725	4468	1479	14694
NGO0649	52	110	39	19	20	95
NGO0650	49876	30044	27943	16746	34707	11583
NGO0651	842	1181	666	371	521	891
NGO0652	10611	21780	10475	5296	3902	27550
NGO0653	158	487	157	173	109	376
NGO0654	5636	11831	4807	3928	2490	11499
NGO0655	2509	6451	2431	1321	1705	7290
NGO0656	7038	25703	4434	3052	5321	22394
NGO0657	4163	4610	2880	2112	2219	3807
NGO0658	614	2091	801	730	358	1362
NGO0659	2183	1405	1944	698	1141	1483
NGO0660	19305	17980	13978	8247	16942	14481
NGO0661	5578	3818	4399	2077	3903	3072
NGO0662	12833	10628	9570	5486	8921	7516
NGO0663	1271	1346	1622	1085	553	1148
NGO0664	2184	4705	2655	2363	2067	2119
NGO0665	5980	10265	5240	4493	4859	5618
NGO0666	1229	1954	1301	544	689	1697
NGO0668	2970	3364	2314	1716	1956	3231
NGO0669	1436	1588	1115	855	773	1243
NGO0670	2093	2185	1869	1201	1512	1333
NGO0671	6187	8477	5206	2935	3426	8149
NGO0674	11818	18609	8493	6335	8775	18545
NGO0675	1308	3223	1692	987	806	3220
NGO0676	3840	5903	4390	1698	2479	5834
NGO0677	2391	2059	2088	1448	1209	2074
NGO0678	1450	1248	1520	689	356	1420
NGO0679	7588	11854	8172	7310	5226	11493
NGO0680	5242	9144	4560	2958	4089	7760
NGO0681	577	1025	549	564	442	766
NGO0682	3105	4813	2685	1702	2187	3301
NGO0683	1597	2559	1436	1484	1086	2001
NGO0684	1715	2653	1467	1479	1162	2110
NGO0685	2099	2940	1931	1591	1194	2646
NGO0687	7574	13180	7677	4408	5411	12687
NGO0688	2976	4875	2995	2414	2537	4284
NGO0689	11096	18327	10142	6787	9074	14933
NGO0690	5001	10415	5791	4120	3169	8275
NGO0694	3509	8403	4909	2779	2101	5197
NGO0696	2515	4125	3071	1659	2158	2489
NGO0697	2480	3700	2820	1790	1136	3490
NGO0702	2916	4531	2725	1530	2005	4476
NGO0704	3951	3597	2989	1464	2272	2133
NGO0710	855	1157	866	438	567	824
NGO0711	943	1369	861	465	630	990
NGO0712	35	99	34	29	29	61
NGO0713	8447	6111	5747	2167	4621	5789
NGO0714	18178	22001	13474	11086	15465	15613
NGO0715	20867	40016	18403	10032	19916	26742
NGO0716	7017	11311	5229	4037	5628	7795
NGO0717	12065	19013	8567	5600	10965	11800
NGO0718	7385	10278	5377	3890	6599	7395
NGO0719	10215	13206	7711	5023	10423	9423
NGO0721	1857	2272	1493	845	963	1457
NGO0727	18	6	13	9	8	11
NGO0729	84	145	115	225	51	117
NGO0730	1142	1799	1190	783	1081	1559
NGO0732	7325	10947	10521	7358	4228	8375
NGO0734	1435	1927	1388	737	930	1451
NGO0736	114	229	200	82	64	95
NGO0738	606	1607	873	993	448	1046
NGO0739	2475	3601	2439	1857	1452	3452
NGO0740	1055	1263	1000	815	544	875
NGO0741	12708	20770	11776	8867	7242	17197
NGO0742	5969	10947	4989	2730	2877	10828
NGO0743	3416	3432	2544	1643	2795	2548
NGO0744	2013	2119	1726	1214	1092	1911
NGO0745	141	254	176	175	182	156
NGO0746	1156	2334	1191	1388	1017	1523
NGO0747	870	1585	890	828	430	1248
NGO0748	765	1297	842	638	473	1101
NGO0751	438	600	562	268	202	425
NGO0752	496	536	471	304	196	535
NGO0753	1502	1976	1540	937	862	1589
NGO0754	590	1354	673	482	494	739
NGO0755	1718	4555	1741	1381	952	3727
NGO0756	1245	2698	1382	921	1042	2240
NGO0757	5901	9981	7515	3522	2473	6887
NGO0758	6203	13021	7066	3829	5124	7483
NGO0760	1259	1077	1144	677	753	865
NGO0761	625	768	665	491	206	640
NGO0763	3722	3212	2856	1834	3768	2316
NGO0764	17352	24004	14834	9254	10500	18471
NGO0765	2315	3944	2558	1451	791	3119
NGO0766	12066	21364	10843	8836	7705	16467
NGO0767	939	1615	730	798	645	925
NGO0769	5924	13511	6410	5442	4946	7377
NGO0770	2574	4439	2227	2273	2808	2509
NGO0771	7251	10799	6388	5452	6049	8510
NGO0773	2000	3043	2240	1321	1338	2631
NGO0775	21408	31375	26238	19735	16860	35946
NGO0777	82134	151684	81226	38684	27924	144212
NGO0778	1119	1423	859	646	622	1364
NGO0779	6211	11515	4861	4600	4459	8228
NGO0781	8450	13133	8661	5139	4690	10788
NGO0783	3627	4880	4095	2031	1786	4381
NGO0786	581	1453	624	498	338	996
NGO0794	2719	4383	2449	2117	1458	2667
NGO0795	2187	3389	1664	1162	1095	2332
NGO0797	589	728	497	337	450	369
NGO0798	2965	3397	2201	1272	1628	1989
NGO0799	15919	23635	13636	10562	10182	20642
NGO0801	9261	12108	7946	4633	8476	6515
NGO0803	26348	32282	19738	17497	18894	21756
NGO0804	629	1561	704	624	343	1084
NGO0805	907	754	1051	518	625	581
NGO0806	183	387	159	120	113	284
NGO0809	9567	9495	7091	4143	7249	7501
NGO0812	845	1243	780	528	419	985
NGO0813	4910	5787	4227	2766	3092	3914
NGO0815	9216	12536	7291	5561	8498	8947
NGO0816	124	434	181	353	57	190
NGO0818	137	546	232	175	245	266
NGO0819	1691	3531	1893	1440	1229	2109
NGO0820	1229	2220	1190	1121	1078	1095
NGO0821	11930	24733	12576	8517	7322	16585
NGO0822	521	1043	668	427	228	936
NGO0823	3243	5787	3040	1963	1922	4657
NGO0825	2206	3121	1889	1124	1618	2622
NGO0826	1868	3447	1947	1506	1372	2451
NGO0827	1252	1645	1355	725	1607	1248
NGO0829	9664	11758	8830	6440	6916	9172
NGO0830	3529	6574	2985	2644	2628	5275
NGO0831	2400	2187	1708	1322	1995	1525
NGO0832	3218	5226	2567	1959	3064	3941
NGO0834	4244	8631	4907	3305	3857	6159
NGO0835	2588	5842	2943	2068	2462	4485
NGO0841	843	1826	918	774	542	1284
NGO0842	1490	1982	1397	859	817	1688
NGO0844	1790	7247	1620	1332	1423	6474
NGO0845	3592	4179	3011	1346	2973	3514
NGO0846	2020	3555	1585	1155	1287	3056
NGO0847	3110	5844	3029	2875	2104	4627
NGO0848	4331	7529	3951	5806	3359	6982
NGO0850	1371	4436	1384	1079	1291	3208
NGO0851	6310	12751	6690	5218	6210	8266
NGO0852	873	481	938	332	545	354
NGO0853	277	350	228	168	136	445
NGO0857	273	811	413	381	389	556
NGO0858	1442	3210	1541	1230	878	2933
NGO0859	874	870	708	463	531	697
NGO0861	2372	5262	3486	3167	989	3277
NGO0862	5916	8592	5183	3194	3333	7135
NGO0863	25655	52577	32852	21957	17456	44860
NGO0865	824	1671	1132	779	987	1095
NGO0866	10076	16249	10662	6743	7584	12267
NGO0867	1515	5169	1981	1451	1949	3285
NGO0868	550	669	390	237	282	562
NGO0869	992	1762	819	600	557	1505
NGO0870	4104	5722	3539	2296	2895	4972
NGO0872	4616	5435	4529	2262	2125	5680
NGO0873	2588	3274	3335	1330	1676	3161
NGO0874	2408	3358	2227	922	1479	3104
NGO0875	4548	6855	3462	2638	3796	5834
NGO0876	251	236	240	186	104	306
NGO0880	592	989	551	534	338	672
NGO0881	340	565	382	229	381	296
NGO0885	59	60	36	28	48	65
NGO0886	285	271	212	143	205	217
NGO0887	238	191	194	107	103	160
NGO0888	1370	2746	1139	906	949	1754
NGO0890	13326	22581	11124	8769	10925	13103
NGO0891	4468	9822	5448	2876	4260	5069
NGO0893	9340	18077	8655	5920	6059	18133
NGO0894	618	1805	559	461	365	1825
NGO0895	130	319	263	131	126	139
NGO0896	38	55	56	57	33	42
NGO0899	7808	8449	6664	4143	2876	4732
NGO0900	2793	2994	2244	1307	1879	2633
NGO0901	305	384	277	248	88	446
NGO0902	1042	828	851	461	497	609
NGO0903	1263	2025	1206	902	955	1484
NGO0904	6039	10306	5369	4559	2621	8118
NGO0905	4969	6319	3417	2667	4125	4998
NGO0906	12726	18130	9399	7252	8179	17271
NGO0907	287	484	192	152	226	216
NGO0908	34	108	35	33	64	29
NGO0909	299	478	363	232	376	317
NGO0912	25045	32451	16116	8578	16788	28669
NGO0913	26340	26356	17940	7730	23779	21815
NGO0914	1900	1578	1675	845	1749	1303
NGO0915	29128	44715	22208	13970	21064	25556
NGO0916	24682	25247	15932	7144	20396	24448
NGO0917	50716	74234	38021	24035	38922	62614
NGO0918	38055	65415	29272	17707	31735	60059
NGO0919	3615	2955	3604	1573	2810	2839
NGO0920	5544	6587	5206	2555	3584	5338
NGO0921	15622	33535	13135	9959	14118	21144
NGO0922	650	1303	676	681	603	827
NGO0923	3426	5193	3653	2009	2285	3575
NGO0925	11329	19887	6946	7589	9060	12786
NGO0926	80386	173136	60476	44403	90518	97602
NGO0928	91869	110227	43756	27774	113762	80987
NGO0929	8983	14692	7467	4889	7774	14379
NGO0930	681	1941	868	653	373	903
NGO0933	3684	9300	4061	3243	2282	6437
NGO0934	1268	1692	936	870	863	1406
NGO0936	14636	23624	12513	6406	8011	18779
NGO0937	1317	2396	1247	979	1028	1573
NGO0938	307	264	318	212	189	256
NGO0940	431	316	366	238	404	182
NGO0941	232	102	142	100	95	77
NGO0942	65	159	73	161	67	91
NGO0942a	3260	5279	3154	2464	1980	4316
NGO0947	7314	7360	6635	4137	4038	5766
NGO0948	17032	19924	11990	7626	14260	15881
NGO0949	1213	4772	1692	1245	1337	3173
NGO0952	10894	18599	12253	7029	7708	12796
NGO0956	9541	18183	8191	5428	4850	17829
NGO0958	1596	3255	1219	837	997	3290
NGO0959	12043	26710	12294	7115	9466	22153
NGO0960	1792	2806	1657	973	1077	1874
NGO0961	1668	1232	1554	637	1313	797
NGO0962	2996	2688	2289	1329	1983	2203
NGO0963	9562	12872	7370	5149	6697	10988
NGO0968	5580	9971	4871	3351	3386	5939
NGO0969	383	548	457	297	359	281
NGO0970	2037	5299	2200	1448	1435	3990
NGO0971	665	1329	628	566	510	1091
NGO0972	1421	2145	1286	1106	1118	1230
NGO0973	1759	3176	1736	1494	1836	2231
NGO0974	2348	4685	2191	1965	1881	3092
NGO0975	0	4	1	15	3	1
NGO0976	478	1147	517	477	280	736
NGO0977	27421	33364	15628	12949	26845	22420
NGO0978	29719	36466	26910	19075	14806	23895
NGO0979	660	1186	600	437	276	1095
NGO0980	1188	2550	1282	1048	911	1652
NGO0981	12848	35025	12467	9334	10384	24835
NGO0984	1050	1201	705	550	597	1189
NGO0986	3505	5172	3574	1699	1713	3298
NGO0987	3203	6311	4008	3116	2520	3434
NGO0988	4729	10245	5168	3621	3719	6504
NGO0990	1239	2819	1125	1345	732	1675
NGO0991	2418	2865	1947	1285	1595	2209
NGO0992	656	744	518	396	357	637
NGO0993	949	1489	908	646	537	1285
NGO0994	20329	35384	18031	10937	10808	30568
NGO0995	1806	4029	2444	1563	1449	2129
NGO0996	23836	32340	20385	16022	14519	25584
NGO0998	3904	5017	4257	2935	2409	4204
NGO0999	9552	17580	10353	9146	7800	13840
NGO1001	250	288	243	225	91	198
NGO1002	93	121	133	47	53	62
NGO1005	1025	1535	1079	690	630	1399
NGO1009	410	529	414	382	210	288
NGO1010	725	1209	1024	461	494	762
NGO1011	342	615	533	254	292	364
NGO1012	2814	6683	4138	1693	1954	3403
NGO1013	1145	4034	2028	1128	1220	1772
NGO1013a	0	0	0	0	0	0
NGO1015	0	0	0	0	0	0
NGO1020	16	29	7	5	15	20
NGO1024	20462	41190	22930	11838	13697	20251
NGO1025	1472	2992	1378	995	987	2099
NGO1026	3477	7439	3222	2754	2537	5525
NGO1028	13194	23210	10260	8759	8879	20673
NGO1029	10089	18079	8391	6111	13719	11501
NGO1030	3044	5771	2939	2429	2030	3772
NGO1031	3436	5664	2896	2260	1799	4091
NGO1032	5275	8154	4454	3724	4344	4519
NGO1033	2040	3896	1835	1296	1424	2144
NGO1040	43	114	38	36	49	66
NGO1041	4891	7471	3795	2565	3028	7116
NGO1044	1457	2965	1582	1158	1385	1887
NGO1045	4666	6700	4192	2783	3353	4977
NGO1046	11293	26903	15861	16280	12653	21051
NGO1047	7214	12756	5923	3860	4535	10262
NGO1048	220	335	285	218	167	263
NGO1049	791	826	636	465	520	512
NGO1052	2800	3905	2783	1580	2028	3841
NGO1053	436	720	407	429	348	508
NGO1054	44	40	54	66	65	36
NGO1055	1616	2592	1294	856	658	2496
NGO1056	9822	13075	8517	4777	5311	10199
NGO1058	1077	1388	959	666	683	1083
NGO1059	2940	5253	2788	2009	2131	3172
NGO1060	2615	5430	2881	2221	1553	4219
NGO1061	1567	3071	1386	1257	1505	1668
NGO1063	4171	6741	4117	1126	4533	4590
NGO1078	5246	8562	4365	2658	3405	6031
NGO1079	2754	7601	3017	2181	2224	4686
NGO1080	2030	1932	1715	572	869	1791
NGO1081	12524	28783	14095	8337	6547	24195
NGO1082	29008	42713	20431	16115	32154	27130
NGO1084	1443	2036	1227	524	997	1125
NGO1085	992	1614	1055	637	467	1312
NGO1086	8	11	5	2	7	15
NGO1088	49	54	36	53	71	31
NGO1089	91	200	120	95	138	105
NGO1090	1036	2052	816	695	1244	966
NGO1092	602	1325	669	607	656	566
NGO1093	19	62	31	22	28	21
NGO1094	20	28	16	12	24	3
NGO1097	751	1225	528	555	425	866
NGO1098	181	439	112	191	210	151
NGO1100	6	25	10	35	6	16
NGO1101	37	132	59	85	47	51
NGO1102	14	34	32	13	14	17
NGO1103	0	2	0	1	5	2
NGO1104	10	3	5	5	2	2
NGO1117	3750	7155	5275	3398	2167	6247
NGO1118	631	1089	772	668	389	981
NGO1119	54	154	60	37	32	109
NGO1132	51	105	64	40	72	92
NGO1133	3990	8099	4718	4009	3072	5155
NGO1134	2544	3343	2306	1897	1710	2366
NGO1138	121	288	160	125	110	235
NGO1139	9	13	13	14	8	9
NGO1143	121	191	120	54	90	124
NGO1144	4	2	7	2	14	4
NGO1145	28	35	31	13	28	28
NGO1146	13	42	27	31	7	15
NGO1147	3	1	2	4	0	0
NGO1148	328	711	285	198	209	610
NGO1149	3396	7779	2857	2767	2586	5254
NGO1150	4269	11632	4518	4508	2338	7867
NGO1151	214	341	233	348	104	303
NGO1152	8293	17672	7340	4394	4982	13028
NGO1154	2515	2692	2105	1307	1251	2118
NGO1156	906	2455	1253	970	617	1737
NGO1157	368	943	412	323	309	679
NGO1158	1950	4910	2327	1581	1461	3089
NGO1160	2984	4150	2572	1458	1985	3345
NGO1161	1061	3739	1017	867	890	2185
NGO1162	230	580	151	280	171	289
NGO1164	89	203	106	42	37	129
NGO1165	149	287	156	122	98	195
NGO1173	193	268	186	64	106	192
NGO1182	6076	29012	7222	4708	4296	27762
NGO1183	9487	16379	7318	5357	7401	13371
NGO1185	94	243	108	127	75	139
NGO1187	1630	797	1393	475	1062	581
NGO1188	5110	6971	4573	2699	4265	3085
NGO1189	1066	2744	1997	2115	509	2800
NGO1190	624	1300	620	605	402	933
NGO1191	128	118	156	157	137	93
NGO1192	338	556	402	503	251	335
NGO1193	573	1105	482	473	436	677
NGO1194	1742	1623	1221	955	1309	1130
NGO1195	802	1201	613	631	480	973
NGO1196	1463	1174	1339	584	1074	971
NGO1197	1565	1857	2202	534	684	1490
NGO1198	2320	3567	1955	1262	1270	3173
NGO1199	2609	2539	1951	1232	1686	2436
NGO1203	2883	6319	2433	2275	2244	4411
NGO1204	1618	3460	1402	1503	1619	1862
NGO1205	875	1859	737	522	524	1199
NGO1206	5542	11621	5485	3452	4303	8480
NGO1207	7236	6693	5492	2947	4499	4335
NGO1208	908	862	681	427	543	732
NGO1209	2221	2690	2257	1126	1543	2189
NGO1211	61	148	70	34	31	99
NGO1212	14458	20386	11263	8349	8933	19048
NGO1213	1096	1797	901	642	801	1930
NGO1214	3605	5874	3534	2256	2387	4448
NGO1215	24772	58563	22896	10821	14793	50220
NGO1216	1243	2170	930	780	754	1830
NGO1217	3285	5692	2723	2369	2947	5043
NGO1218	12389	14355	8737	6430	11439	10738
NGO1219	2328	4306	2298	1907	1425	2954
NGO1220	758	1769	1064	1439	564	814
NGO1221	4365	10733	5208	3875	3631	7127
NGO1222	1667	4487	2555	1795	1407	3020
NGO1223	1009	1285	943	645	531	1494
NGO1224	1210	1661	939	744	888	1688
NGO1225	33233	46986	29768	17883	14808	44322
NGO1226	1931	1825	1339	808	1594	1327
NGO1227	24779	16438	16753	6094	17575	11931
NGO1228	3391	5806	2898	2221	1862	3546
NGO1229	1786	1949	1461	1078	936	1843
NGO1231	53411	95567	46026	32166	54341	61169
NGO1232	5327	6622	3430	2547	2761	6888
NGO1233	26578	41915	19915	11848	20566	39876
NGO1234	1073	1581	994	897	857	1190
NGO1235	1153	1905	1184	806	1433	1494
NGO1236	10387	15572	10073	6332	8896	11044
NGO1237	11935	33256	11913	9281	8413	18528
NGO1238	4298	7452	3229	2864	4295	5211
NGO1239	7088	11544	5144	2814	5333	9444
NGO1240	7871	7712	4785	2949	7756	5520
NGO1241	4225	3758	2479	1816	3669	2932
NGO1242	5724	6119	4172	3144	3109	5308
NGO1243	6161	9410	4599	3069	4384	7589
NGO1244	137	251	234	147	69	233
NGO1245	319	700	491	385	355	622
NGO1246	9008	12057	9058	4800	7257	4657
NGO1247	2301	7656	2492	1597	1598	6151
NGO1248	100	193	123	97	71	94
NGO1249	2521	4090	2188	995	1156	2549
NGO1251	3984	9843	3505	4500	2109	5550
NGO1252	1404	2942	1274	1233	1166	2016
NGO1253	7574	12186	6522	3647	5020	10748
NGO1254	15876	16096	11313	6409	12255	12642
NGO1256	561	1013	581	308	300	863
NGO1258	8589	21871	8099	4677	5775	16758
NGO1259	4762	11291	4646	3680	4658	8303
NGO1260	947	1206	955	549	691	1186
NGO1261	612	948	614	341	264	1006
NGO1262	102	172	116	49	58	155
NGO1273	919	1356	916	604	626	913
NGO1274	1609	2343	1223	912	1527	1551
NGO1275	3834	7083	2713	2136	3669	5944
NGO1276	15139	24971	9032	5252	10414	15641
NGO1277	1343	3602	1074	684	765	2437
NGO1279	2330	4748	2709	2124	2108	3323
NGO1283	7229	16208	6397	5202	5004	12690
NGO1284	956	1084	784	600	574	507
NGO1285	12572	9804	8452	5971	11158	6181
NGO1286	37916	29242	23117	16761	32942	18569
NGO1287	957	1463	857	733	684	1015
NGO1288	949	2166	990	1052	861	1259
NGO1289	1407	4007	1741	1322	1099	1705
NGO1290	719	2227	696	493	457	1983
NGO1291	6854	13756	6483	4305	4850	10783
NGO1294	1308	3277	1733	830	774	1921
NGO1295	12605	14133	12159	6650	9135	7887
NGO1297	7972	14968	7362	5226	7725	12789
NGO1298	677	1325	606	655	406	1270
NGO1299	983	2776	1251	754	704	1296
NGO1300	2011	7839	3096	2400	2463	3499
NGO1301	16	27	16	11	2	18
NGO1302	226	483	222	216	191	351
NGO1304	3549	11853	3838	2224	2338	7796
NGO1307	5583	11952	6870	3554	4555	5718
NGO1308	20151	30288	19471	11437	9621	20938
NGO1309	929	1416	947	1017	744	1124
NGO1310	5479	11025	6656	4622	3756	5948
NGO1311	1932	4160	1918	1301	1243	3037
NGO1312	582	2503	957	1042	406	1518
NGO1314	6370	5462	4350	2851	3598	3802
NGO1317	178	461	239	201	178	341
NGO1318	8668	13245	8486	3227	7424	12059
NGO1319	3098	4284	2803	1815	2028	3373
NGO1320	3410	4105	2790	1951	1927	3573
NGO1321	993	1403	797	821	397	1227
NGO1322	851	930	795	632	547	1064
NGO1323	1208	1561	1058	678	631	1425
NGO1324	699	1005	642	482	570	897
NGO1325	11115	16298	6126	5540	8528	13746
NGO1328	11598	31013	10336	6785	7956	24173
NGO1329	3219	4466	2669	1693	2173	3576
NGO1330	3189	4329	2602	1928	2172	3703
NGO1331	2989	2981	2310	1447	2105	2082
NGO1332	5015	9488	4578	2465	1966	8949
NGO1333	4204	4106	3151	2240	2510	3359
NGO1334	4138	7468	3732	3213	2301	5730
NGO1335	8303	16523	8418	5761	5218	12021
NGO1336	20362	36368	18227	11508	15298	28872
NGO1337	2054	1965	1582	993	1440	1270
NGO1338	557	607	567	322	342	460
NGO1339	2578	2979	2201	1410	1418	2260
NGO1340	3070	5469	3056	2455	1982	3188
NGO1341	6015	8864	5021	3838	4424	6391
NGO1342	1352	1865	1334	1069	1264	1021
NGO1343	2418	4022	2250	1575	1933	2208
NGO1344	2474	4322	2593	2076	1483	2448
NGO1345	8405	13547	6987	5592	8038	7526
NGO1346	1297	2085	1699	1245	962	1076
NGO1347	1251	3423	1933	1849	910	2028
NGO1353	1326	2857	1616	889	659	2080
NGO1354	2661	3342	2774	1233	1486	2541
NGO1355	2673	3887	1912	1319	1711	3299
NGO1357	1129	3315	923	1178	1091	1937
NGO1358	47056	139286	33566	25148	53582	123833
NGO1359	31	78	32	31	19	52
NGO1360	461	1187	645	415	288	725
NGO1363	2965	4173	2056	1858	2786	2576
NGO1364	3596	6189	2989	3103	3363	4122
NGO1365	958	1720	955	854	999	932
NGO1366	99	148	111	60	37	123
NGO1367	254	640	309	107	166	299
NGO1368	5991	7291	2998	2537	3976	4520
NGO1369	2226	3201	1750	1265	1538	2663
NGO1370	1560	2493	1355	758	851	1742
NGO1371	26727	48467	25152	11675	23247	34418
NGO1372	138	148	166	191	305	100
NGO1373	9947	16184	7279	5245	13441	10630
NGO1374	42675	87010	34398	21225	41187	62771
NGO1375	2472	4032	2414	1593	1378	3221
NGO1376	3761	8652	3166	2077	2078	8983
NGO1377	4045	6700	4464	3149	4411	3982
NGO1378	6403	15858	7585	5470	7536	9637
NGO1379	8123	15585	9967	5907	10067	9920
NGO1380	2244	4925	2356	1513	1164	3498
NGO1381	1594	4088	1769	1135	809	2640
NGO1382	6220	9736	5835	3797	4891	6664
NGO1383	1032	1743	1594	433	600	1156
NGO1387	2025	3436	2353	905	1239	2438
NGO1388	522	1060	759	422	509	506
NGO1389	834	1441	1066	373	546	785
NGO1390	1914	3178	2321	704	1220	2279
NGO1393	4	3	2	2	2	3
NGO1394	56	181	72	41	47	115
NGO1396	2258	5257	2321	1772	1505	3201
NGO1397	3141	4629	2925	1662	1635	3844
NGO1398	264	301	174	173	180	187
NGO1399	453	409	365	304	371	270
NGO1403	8838	16207	9599	6424	7086	11006
NGO1404	7786	15955	5960	3182	4608	13750
NGO1405	1216	2897	1357	1160	1044	1305
NGO1406	8226	21390	8744	6880	5723	10153
NGO1407	3274	6131	3998	2799	2338	3539
NGO1408	943	1214	874	797	620	901
NGO1410	354	623	362	396	195	358
NGO1411	18515	31231	18941	11928	8670	26114
NGO1412	109	280	98	50	94	196
NGO1413	9146	15338	7372	3837	6780	9848
NGO1414	6394	5521	3964	2336	7731	4365
NGO1415	3032	3164	2172	1341	2866	2453
NGO1416	2694	2526	1818	1065	2766	2036
NGO1417	2143	2113	1384	770	2488	1838
NGO1418	6219	8239	4198	2466	4989	7768
NGO1420	882	1362	1023	591	276	1349
NGO1421	384	375	320	133	201	427
NGO1422	8706	16629	10761	7701	7309	16417
NGO1423	1711	2831	1514	1045	1159	2374
NGO1424	4571	6785	4182	2943	3070	4755
NGO1426	3119	6667	3715	2209	1976	4364
NGO1427	687	4019	952	1143	1337	783
NGO1428	1037	2756	1794	1119	717	936
NGO1434	9703	21669	10180	6272	7055	12496
NGO1435	2028	4615	2722	1330	1897	2779
NGO1438	10220	14461	9424	5405	3860	12726
NGO1439	5578	6818	4221	3203	2334	5552
NGO1440	5610	7788	6138	4916	3398	4285
NGO1441	1227	964	1143	524	573	1390
NGO1443	5609	7625	5401	4123	3408	5122
NGO1448	787	1593	775	486	484	1250
NGO1449	9336	24004	8804	6475	10460	17113
NGO1450	1763	3222	1760	1628	948	2543
NGO1451	483	391	400	212	148	319
NGO1452	7964	14076	6649	4108	4807	13253
NGO1454	8391	9556	6391	4363	5344	8528
NGO1455	2637	3993	2142	1642	2031	2867
NGO1456	9440	10428	6442	4513	8580	6125
NGO1466	14776	28633	9500	5530	7140	31649
NGO1467	930	1704	861	890	865	1061
NGO1468	1681	3421	1634	1380	1110	2207
NGO1470	6960	9920	4112	3581	7170	5463
NGO1471	705	841	376	352	453	498
NGO1472	3622	4762	2416	1750	2465	3906
NGO1473	10834	12735	15643	5274	8855	6616
NGO1474	711	1779	997	768	522	1153
NGO1475	469	878	600	313	329	661
NGO1481	1549	2384	1805	769	859	1839
NGO1482	1224	1868	1267	762	701	1331
NGO1483	2004	3533	2172	1280	1571	2298
NGO1484	4841	6323	4302	2695	2145	4647
NGO1485	5129	10329	4774	3463	3528	9354
NGO1486	6046	7805	4834	3406	3862	7871
NGO1487	14724	24001	14639	8414	8676	19085
NGO1488	2153	3548	1510	817	565	4734
NGO1491	4218	7980	4124	3206	2634	5027
NGO1492	5848	10000	5599	4912	3806	6204
NGO1493	18614	26784	18255	11161	4055	21695
NGO1494	34796	77831	23856	14185	26838	79895
NGO1495	19086	27136	19419	12422	19314	16177
NGO1496	14428	22993	17935	9737	14337	14568
NGO1499	1252	1899	1555	899	606	1470
NGO1500	1238	3136	1316	1060	642	2133
NGO1501	1624	2087	1728	1042	1273	1587
NGO1502	3180	3741	2513	1867	2096	3063
NGO1503	1812	2272	1608	717	1025	2282
NGO1504	7114	7178	4779	2680	5712	5311
NGO1505	465	591	421	354	290	350
NGO1506	3593	4741	2958	2423	2754	3459
NGO1507	3119	2281	2343	1351	2221	1683
NGO1508	8602	9528	6331	4083	6666	7386
NGO1509	6973	7591	5482	3929	4869	4700
NGO1510	13157	17285	10967	7349	10480	12611
NGO1512	2558	4192	2371	1581	1969	2183
NGO1514	785	2143	808	657	519	1646
NGO1515	1418	2058	1344	1207	1075	1178
NGO1516	4049	7509	3531	2620	3650	4374
NGO1517	1222	2417	1362	1007	1463	1911
NGO1519	2902	7705	2831	2550	1616	4834
NGO1520	2322	6020	2011	1978	2255	4036
NGO1521	248	393	179	166	169	252
NGO1524	68	129	68	67	57	91
NGO1525	136	247	165	82	127	156
NGO1526	129	356	141	116	105	182
NGO1527	7319	12631	5671	4520	4467	12076
NGO1528	42469	67859	37123	24663	35948	49894
NGO1529	8046	15899	7230	5787	5193	10682
NGO1530	1827	3163	1812	1600	1262	2325
NGO1531	3454	4833	2863	2158	1931	4106
NGO1532	7769	13984	6949	5041	4616	11553
NGO1533	4752	7580	4238	3222	3444	5281
NGO1534	3698	6989	3429	2931	2751	4568
NGO1535	5618	8546	5192	3837	4853	7017
NGO1536	1281	3181	1441	1205	565	2913
NGO1537	3247	4705	2678	1950	2079	4589
NGO1538	251	565	251	388	187	388
NGO1539	5398	9296	5328	4406	3694	6781
NGO1540	2195	4061	2393	1834	1769	2697
NGO1541	7273	6683	6059	3470	3759	6376
NGO1542	918	1075	1039	977	728	637
NGO1543	470	647	644	677	242	334
NGO1544	6661	5966	8047	3812	5533	3632
NGO1545	3059	4313	4910	2605	4616	1779
NGO1546	885	1223	858	412	569	920
NGO1547	2484	4902	2660	1907	1775	3818
NGO1548	3004	6101	3389	1530	1679	4562
NGO1549	5293	10867	6113	3978	3878	7477
NGO1550	4928	7767	5060	3588	3146	6201
NGO1551	1699	3018	2039	1217	875	2223
NGO1552	6853	17005	5122	4078	7197	8940
NGO1552a	16504	17801	9818	6633	16414	12764
NGO1559	4045	7481	3671	3136	1551	4707
NGO1561	4209	5581	3569	2142	2253	3003
NGO1562	880	1310	1317	812	250	609
NGO1565	3835	6983	3981	3514	2580	3969
NGO1566	4728	10063	5998	5048	4537	7291
NGO1567	7767	18574	8335	6664	8800	11195
NGO1568	3411	7879	3871	3440	3433	4357
NGO1573	16073	32327	17194	11211	16695	20703
NGO1574	2381	3317	2203	1825	1751	2082
NGO1575	5101	9163	5462	3409	4952	4936
NGO1577	214751	349422	201774	107129	136645	294031
NGO1578	1946	2414	2251	1172	1260	1530
NGO1579	8788	18074	10821	7344	4565	13524
NGO1580	9117	9788	7062	3321	4386	7152
NGO1581	23030	101402	18672	17557	16944	105908
NGO1583	1291	3250	1241	1170	1010	2157
NGO1584	3592	2859	3783	1444	4182	1913
NGO1585	4552	9518	4620	2993	3464	7652
NGO1588	3302	8655	3201	1035	2285	5512
NGO1591	1568	3117	2015	607	1529	2192
NGO1599	1740	3790	1666	1847	1129	2243
NGO1600	18800	31787	15865	7843	12522	33262
NGO1602	1367	2896	1449	919	751	2419
NGO1603	584	957	530	320	356	816
NGO1605	2868	4242	2461	1644	1423	3826
NGO1606	1754	3165	1692	1619	947	2068
NGO1607	1099	2332	1415	1298	963	1456
NGO1608	3728	5185	4534	2633	2119	3101
NGO1609	2298	5299	2242	2004	1477	3959
NGO1610	7037	7487	5726	2687	4340	8198
NGO1611	1738	2544	1437	1139	1446	2078
NGO1612	4516	7915	4166	2904	3645	4844
NGO1613	2062	4854	2044	1449	1833	2850
NGO1614	214	461	196	152	93	441
NGO1627	10913	23195	12717	10393	6065	20669
NGO1646	55	81	53	27	21	41
NGO1647	210	292	256	120	121	154
NGO1648	104	146	115	74	64	94
NGO1649	337	740	359	212	249	467
NGO1650	187	262	110	81	122	220
NGO1651	2053	4849	2613	1704	562	3825
NGO1652	3694	6212	3976	2020	1386	4781
NGO1653	1083	1642	1470	954	394	800
NGO1654	2445	3190	1943	1530	1954	2111
NGO1655	17157	24395	13183	8475	11275	17730
NGO1656	44275	49331	29944	14986	35235	39842
NGO1657	986	761	735	858	1206	585
NGO1658	2406	2557	1852	3651	1584	1851
NGO1659	2837	1295	3982	1174	1542	682
NGO1662	4531	7524	4480	3160	3458	5980
NGO1663	1100	1920	1068	1060	1067	1531
NGO1665	10105	21451	8419	5334	8370	22777
NGO1666	16083	18581	11790	6756	9370	14933
NGO1667	19568	32523	15042	10930	10871	28242
NGO1668	3100	6647	2778	2402	2817	4096
NGO1669	20336	32708	17547	11283	15841	28135
NGO1670	3770	3945	3024	1979	2638	2719
NGO1671	1056	1002	877	754	927	696
NGO1672	244	201	203	202	157	170
NGO1673	36072	84102	37954	28750	37664	46227
NGO1674	1415	3121	1681	1260	1171	2167
NGO1675	8859	14841	8902	6087	5040	10121
NGO1676	25212	21553	25024	10754	17108	16588
NGO1677	9884	10035	7373	8475	3581	10264
NGO1678	7905	13673	7110	4395	3669	15697
NGO1679	209	361	179	218	117	188
NGO1680	9010	10054	7840	8064	4254	8378
NGO1682	844	1200	816	575	553	795
NGO1683	907	1868	999	778	610	943
NGO1684	1944	2375	1815	1287	672	2180
NGO1685	1681	1085	1194	677	1011	738
NGO1686	5124	11449	4842	3648	3890	6186
NGO1687	1735	1751	1480	723	1426	1318
NGO1688	4353	8797	4312	3241	4694	3824
NGO1690	4241	9159	4737	2477	2123	7482
NGO1692	1200	2825	1081	1083	661	1885
NGO1693	2083	2937	1728	1123	2239	2194
NGO1694	551	888	802	434	471	800
NGO1695	6284	14009	5958	5173	3671	10742
NGO1700	8117	10026	7935	4116	5472	7835
NGO1701	10753	17070	9503	5113	6912	13405
NGO1703	2030	3334	2218	1263	1183	2625
NGO1704	47	76	47	31	29	50
NGO1705	183	203	134	80	89	149
NGO1706	2636	4103	2729	1928	2994	2318
NGO1707	2215	3423	1749	1357	1818	2598
NGO1708	3778	4732	3617	2516	3279	3821
NGO1709	2430	4867	2150	1567	1977	4924
NGO1710	2380	3688	2170	1301	1531	3419
NGO1711	10115	15151	8772	5818	5585	13953
NGO1712	1897	1989	1653	880	997	1397
NGO1713	6602	5853	5098	2873	3531	4609
NGO1714	8375	9388	6341	3180	5027	9965
NGO1715	15092	28060	14118	11220	9669	21323
NGO1716	12669	21247	12201	7681	11068	13832
NGO1717	11950	17019	10876	5490	8214	13599
NGO1718	3728	5671	3558	2631	2833	4007
NGO1719	1406	1886	1285	1057	904	1619
NGO1721	2100	2833	1681	1155	1164	2095
NGO1722	2674	2793	2547	1471	1781	2107
NGO1723	1273	2106	1483	867	1118	1526
NGO1724	944	1076	899	534	948	810
NGO1725	1266	2704	1123	1033	846	1968
NGO1726	263	617	262	195	323	473
NGO1727	1433	2223	1556	766	886	1689
NGO1728	830	614	776	340	446	497
NGO1729	1452	2825	1296	615	585	3531
NGO1730	1702	3007	1570	1370	742	2476
NGO1731	0	0	0	0	1	0
NGO1732	5716	7561	4517	3691	4291	5528
NGO1733	1005	664	889	637	510	652
NGO1734	75	162	91	300	131	115
NGO1735	2163	3060	2014	1707	1832	1791
NGO1737	2154	4871	1664	1661	1824	4003
NGO1738	3115	7130	2523	1970	2479	5916
NGO1739	2152	3918	1989	757	1514	3534
NGO1740	3318	5314	2850	1804	2092	5282
NGO1741	95	151	71	98	141	107
NGO1742	846	1581	704	668	1016	1285
NGO1743	792	1358	706	469	421	1462
NGO1744	1292	2111	1017	995	844	2190
NGO1745	6181	11110	5241	4416	3995	9518
NGO1746	2063	3741	2192	1355	1471	3228
NGO1747	905	1105	828	508	429	1138
NGO1748	3584	2764	2985	1530	2347	2647
NGO1749	883	1812	731	757	351	1313
NGO1750	814	1356	558	740	540	934
NGO1751	863	1653	920	767	506	1237
NGO1752	11039	26371	10957	8676	7968	22034
NGO1753	5444	11782	6763	4528	2794	11566
NGO1757	2092	2261	1805	1123	1143	2143
NGO1758	2792	4065	2444	1809	2015	2629
NGO1759	16	32	31	14	17	15
NGO1760	167	448	183	106	94	274
NGO1761	3666	4892	3624	1458	1673	3302
NGO1762	54946	80359	66673	23849	32026	67476
NGO1763	25063	42866	18428	15004	15086	39634
NGO1765	539	794	430	251	388	630
NGO1767	22289	23217	14991	11804	17187	17374
NGO1768	518	658	680	496	356	487
NGO1769	13272	42253	11224	7376	11526	27622
NGO1770	7384	6813	5095	3408	6727	6313
NGO1771	599	1231	536	393	410	829
NGO1772	20326	31199	17546	13819	13879	22709
NGO1773	3054	3330	2550	1968	1799	2120
NGO1774	2727	4675	2632	2390	2142	2705
NGO1775	516	288	408	247	285	221
NGO1776	3752	4532	3103	2076	1298	2296
NGO1778	910	1699	1094	1035	1168	707
NGO1779	5417	14366	6331	4522	2581	9431
NGO1780	1787	1388	1986	958	845	1184
NGO1781	4318	4741	3638	2234	2483	3310
NGO1782	1248	3065	1218	1402	1365	1363
NGO1783	3508	5638	3813	2502	2309	3712
NGO1785	23970	20114	16425	9439	18786	13973
NGO1786	1272	2531	1100	950	750	1844
NGO1787	23345	44309	19402	10532	18568	38625
NGO1788	6308	6389	4944	2993	3840	4836
NGO1789	346	394	271	194	142	437
NGO1790	3430	7908	3205	3182	3260	5091
NGO1791	1380	3785	1488	1585	1225	1874
NGO1792	226	582	308	343	198	252
NGO1793	390	482	356	327	268	295
NGO1795	1115	2022	1346	829	654	1907
NGO1796	9165	18246	8470	6091	6081	14436
NGO1797	7615	10479	6330	4098	5316	7704
NGO1798	4490	8020	3248	3760	3370	5803
NGO1799	6334	9963	5389	4306	3864	8341
NGO1800	7471	8221	5637	3847	4958	7601
NGO1801	25238	37067	18676	14071	16362	30793
NGO1802	3498	4136	2884	1668	2181	3668
NGO1803	3447	5026	2756	2461	2091	4726
NGO1804	3384	4850	3007	1650	1416	6627
NGO1805	860	1154	939	344	469	1038
NGO1806	1950	3653	1621	1433	887	3350
NGO1807	3820	8923	3868	2604	2753	4927
NGO1808	1859	4233	1843	1216	1427	3251
NGO1809	20995	30183	16147	11376	15777	21832
NGO1810	1014	1715	849	566	612	1247
NGO1811	2089	3242	2235	1480	1230	2454
NGO1812	14565	54190	12212	14750	9357	49115
NGO1813	15951	18640	13855	7651	11912	15501
NGO1814	583	330	549	517	790	275
NGO1830	9279	7678	5547	3732	10673	5187
NGO1831	207	122	96	173	438	62
NGO18311	18386	10204	12610	6469	13992	7995
NGO1832	39826	36112	27612	15749	33306	26239
NGO1833	7180	3846	4827	3880	8814	2925
NGO1834	4866	1907	3658	2724	3740	1297
NGO1835	57254	46545	41076	27144	48939	32339
NGO1841	12252	10336	8455	6281	7884	8133
NGO1842	168905	170325	140606	87255	139275	130308
NGO1843	166665	126357	130318	52883	138795	94566
NGO1844	30548	14438	21998	9918	25823	10325
NGO1845	30866	29377	26015	11139	14214	21724
NGO1847	149	409	263	157	85	210
NGO1848	9	8	3	1	12	0
NGO1850	67951	97456	40321	33819	52251	68322
NGO1851	90062	88904	64501	36675	59550	72008
NGO1852	74664	27518	71170	18967	52227	17836
NGO1853	76923	54538	68568	28509	63835	34566
NGO1854	57921	77897	53816	32961	37852	57818
NGO1855	39575	62586	43568	15002	21724	45708
NGO1856	11001	14123	12093	5702	7196	10183
NGO1857	1716	1992	2266	1122	1344	1436
NGO1858	248672	302687	224549	125305	183491	244467
NGO1859	1574	2444	2158	1108	972	2025
NGO1860	1057	2624	1274	1480	1198	1090
NGO1861	890	2157	1120	614	748	675
NGO1863	15756	11844	12542	5468	11295	9963
NGO1864	3083	2727	2805	1906	2255	1714
NGO1865	9418	11603	8366	5755	9253	7534
NGO1866	9855	16079	9948	7413	7938	10677
NGO1867	11333	11301	10714	7796	10498	6228
NGO1868	772	992	819	937	727	538
NGO1869	12071	16483	11569	9407	10008	9695
NGO1870	10592	17409	9559	8129	8079	10109
NGO1871	28880	58965	25534	17552	21787	41582
NGO1873	75036	97268	55801	33993	33663	94921
NGO1875	2096	2942	1940	1694	1231	2152
NGO1876	2165	2422	1904	1579	895	1874
NGO1877	11279	17423	10400	7750	7265	10529
NGO1878	3577	5834	3518	2616	2035	4578
NGO1879	232	328	244	122	133	248
NGO1880	6762	24700	7971	9626	4716	15037
NGO1881	12461	12767	9923	5026	13053	8585
NGO1888	186	170	131	124	179	166
NGO1889	2063	3732	1818	1528	1425	2961
NGO1890	19377	45602	17423	10946	15733	36652
NGO1893	2048	4273	2449	1233	1289	2676
NGO1894	3831	6705	5032	1933	2353	4709
NGO1895	2819	2002	1945	897	2349	1541
NGO1896	2871	4926	2735	1625	1649	3447
NGO1897	979	1081	818	615	778	929
NGO1898	765	1165	651	506	505	1076
NGO1898a	551	1013	502	261	272	925
NGO1900	17777	38722	14862	10922	18309	23509
NGO1901	11299	22213	14510	10993	8963	14016
NGO1902	3485	11503	3696	2099	2304	7822
NGO1904	6794	9283	6909	3576	2443	6683
NGO1905	2163	4165	2179	1451	1634	2484
NGO1906	168	411	247	238	245	293
NGO1907	1064	2694	1426	1369	726	1587
NGO1908	40026	65663	42419	35186	27083	52318
NGO1909	31046	44930	26148	19800	17568	39572
NGO1910	757	414	568	260	272	418
NGO1911	1337	2798	1468	670	1406	1275
NGO1911a	34403	69413	33817	23236	20994	46670
NGO1914	15109	29578	14513	11100	13890	19467
NGO1915	2244	2581	1960	1699	2838	968
NGO1916	1452	1850	1220	899	1022	1427
NGO1917	3389	3913	2659	1386	2125	3495
NGO1918	10120	26735	11320	10484	8289	17058
NGO1919	15014	33667	11120	7995	12020	28273
NGO1920	3602	2847	4137	2369	567	3603
NGO1921	4210	6683	3577	2388	2638	5828
NGO1922	3260	4883	3107	2363	2967	3652
NGO1923	2871	5061	2889	1787	1245	3610
NGO1924	1732	4661	1686	1737	1092	3161
NGO1924a	1516	3839	1514	1775	1200	2342
NGO1926	11195	9555	9946	3720	7165	7247
NGO1927	486	629	641	462	262	439
NGO1928	769	1172	1012	522	737	821
NGO1930	2253	2677	1851	1379	1720	1751
NGO1931	18804	35779	14267	12292	19963	31191
NGO1932	741	651	822	230	355	498
NGO1933	2084	5854	2646	3121	2078	3512
NGO1934	4772	10976	6200	4718	3416	6400
NGO1935	14682	29174	15573	9069	14918	17905
NGO1936	14526	34257	15918	11662	10155	24232
NGO1938	101	235	217	95	52	187
NGO1941	356	318	457	143	466	173
NGO1944	465	917	515	393	230	931
NGO1945	836	632	580	350	591	613
NGO1946	1748	2183	1349	863	1266	1597
NGO1948	914	2274	841	847	439	1591
NGO1949	2790	5266	2634	1803	1654	3881
NGO1951	9788	16632	9374	6563	5657	13423
NGO1954	3809	5822	2618	1408	1727	5400
NGO1955	5550	8646	4717	3500	3037	8698
NGO1956	6391	10437	5820	3733	3813	8000
NGO1957	10208	15653	8848	4544	9881	10470
NGO1958	5383	6821	5115	2286	3948	4938
NGO1959	24	17	15	20	29	13
NGO1959a	273	319	165	232	174	253
NGO1960a	324	330	208	195	220	260
NGO1961	5909	10457	4361	4319	4847	6617
NGO1962	948	2609	791	833	534	1740
NGO1963	3902	9574	3764	2583	2438	5994
NGO1972	247	412	201	64	61	531
NGO1973	2008	2940	1620	773	952	2887
NGO1974	38788	55347	32918	21290	28698	48564
NGO1975	53598	77131	45192	25163	27769	59364
NGO1976	263	436	221	176	86	316
NGO1977	681	1485	651	475	426	682
NGO1978	233	683	308	292	224	334
NGO1980	11939	27919	10472	8899	9920	21779
NGO1981	5581	11121	5673	4137	1309	12760
NGO1982	257	161	153	209	205	145
NGO1983	4378	3265	3310	2046	3985	2707
NGO1984	750	495	626	424	444	329
NGO1985	4368	2739	3515	1713	2214	1840
NGO1986	4464	5983	3999	2857	3303	3881
NGO1987	1145	1415	1197	684	714	1054
NGO1988	1780	4838	1682	2183	1692	2415
NGO1990	7141	10810	6532	5040	5026	7318
NGO1991	3930	4747	3956	1787	2578	3854
NGO1992	3682	4985	3686	1470	2223	3377
NGO1993	10009	13826	9137	6048	7101	11204
NGO1994	1486	2483	1252	1228	686	1839
NGO1995	480	517	482	436	494	378
NGO1996	1665	2505	1519	1409	941	2088
NGO1997	13115	25423	8922	7004	10299	18448
NGO1998	5508	10260	6111	3263	3708	7821
NGO1999	5777	13116	5137	3680	3565	11561
NGO2000	3197	5151	3439	2095	2511	2822
NGO2001	9229	12377	8634	6630	7947	7027
NGO2002	4278	5787	3913	2202	2905	4105
NGO2005	341	634	370	317	536	526
NGO2006	53	121	48	104	31	105
NGO2007	466	818	480	362	583	782
NGO2008	724	1067	700	577	1171	473
NGO2009	1877	4894	2321	2241	3868	1780
NGO2010	6301	8566	5670	4566	4330	5918
NGO2011	1908	2872	1445	1826	1185	1488
NGO2012	1187	1847	1053	1024	1176	866
NGO2013	2214	2607	1571	1376	2638	1701
NGO2014	10278	11851	5319	3299	10589	8492
NGO2015	1677	4120	2316	1857	1846	1993
NGO2016	18520	43133	16968	15441	19916	24640
NGO2017	2586	3999	2461	1353	2226	3264
NGO2020	22619	34897	17159	11090	19094	25684
NGO2021	11838	14408	10291	5547	8407	9728
NGO2022	1372	1029	1086	795	948	864
NGO2023	5647	7457	4581	6327	4661	5685
NGO2024	22178	33270	22648	12896	9554	28884
NGO2025	31510	35696	26688	13746	22850	28609
NGO2026	112	158	169	75	49	129
NGO2027	878	939	751	514	370	921
NGO2028	2494	5082	2488	1763	1219	3187
NGO2029	13466	20073	12179	7169	7921	14216
NGO2030	21925	30202	16769	10105	16217	22329
NGO2031	20155	31777	17139	8828	15281	24821
NGO2032	4181	6725	3756	2650	3386	4266
NGO2033	701	649	516	289	414	726
NGO2034	787	1221	697	542	492	714
NGO2035	2156	5518	2274	1400	1521	3468
NGO2036	849	1883	814	575	379	1237
NGO2037	517	554	504	450	178	469
NGO2038	3317	3039	2552	1455	2478	2735
NGO2039	2050	2385	1677	1170	1288	1949
NGO2040	3032	4659	2488	2335	1649	2775
NGO2041	455	561	380	248	408	392
NGO2041a	171	155	219	84	155	104
NGO2043	392	530	331	219	294	319
NGO2044	8972	8511	6963	3969	5886	8462
NGO2045	9260	12574	7101	4447	6958	9139
NGO2048	6814	8702	6199	3497	3826	7354
NGO2050	326	464	317	192	352	391
NGO2051	230	230	205	133	129	157
NGO2052	577	608	475	308	304	577
NGO2053	3989	4233	2529	1827	2887	3480
NGO2054	156	157	126	123	105	102
NGO2055	469	676	494	374	363	570
NGO2056	12117	24197	11010	7953	8950	15770
NGO2057	6301	8243	4706	2986	5176	5276
NGO2058	3744	3958	2745	1661	2985	2775
NGO2059	839	1075	671	505	544	922
NGO2060	6370	11800	5817	4060	5465	8021
NGO2065	2081	3575	2051	1065	1193	3064
NGO2068	442	314	492	195	357	238
NGO2069	1294	1107	1241	476	699	816
NGO2070	2820	2796	2796	1265	1718	2263
NGO2071	3855	4902	3973	1963	3543	2940
NGO2072	2751	2319	2024	819	1763	2167
NGO2073	2303	2482	1803	944	1139	2160
NGO2074	1463	3956	1358	1400	1041	1918
NGO2075	3000	5336	2764	2137	2667	3692
NGO2076	673	1435	550	476	412	941
NGO2077	1201	1993	993	971	1302	1301
NGO2078	886	1916	915	962	1079	919
NGO2079	1684	2622	1621	1023	1456	1974
NGO2080	774	841	709	533	567	658
NGO2081	7429	5140	8026	2832	4505	4169
NGO2082	2120	2434	1957	1681	1707	1536
NGO2083	8180	14264	8182	3896	4913	14746
NGO2084	16070	27347	13906	9152	8497	31573
NGO2085	1310	2113	1169	1021	548	1602
NGO2086	763	2067	1215	795	638	1013
NGO2087	397	910	393	339	383	561
NGO2088	163	90	204	71	113	115
NGO2089	252	202	207	128	173	149
NGO2090	242	303	225	182	195	219
NGO2091	461	579	480	338	484	312
NGO2092	1257	1017	1048	542	1110	838
NGO2093	3141	1178	2331	737	3373	670
NGO2094	24600	29318	30520	12630	16277	29167
NGO2095	152719	193337	145608	86968	153930	182204
NGO2096	7348	25819	6377	4702	6196	20647
NGO2097	578	731	471	185	295	753
NGO2098	4292	6325	3049	2353	2793	4386
NGO2099	88	133	79	113	68	99
NGO2100	690	1372	679	811	365	1253
NGO2101	468	670	431	321	293	607
NGO2102	2618	3112	2087	1170	2015	3309
NGO2103	13783	17735	13032	7146	9119	14737
NGO2104	1188	3969	1557	954	1148	1884
NGO2105	12605	13704	9190	6792	9199	10778
NGO2107	2793	5529	2751	2636	2847	3865
NGO2109	913	881	943	586	839	506
NGO2111	2709	4306	3000	2139	2970	2262
NGO2112	13337	13849	12022	8745	7171	9702
NGO2113	2615	6603	2657	1562	1789	5495
NGO2116	8260	15081	7857	6532	6528	10503
NGO2117	5155	8433	4810	3463	3428	5503
NGO2118	4357	5102	4033	2231	2755	3852
NGO2119	6404	7564	6063	2935	3594	6924
NGO2120	263	227	230	268	266	157
NGO2121	3475	4683	3257	1902	1544	4492
NGO2122	2776	2361	2683	1228	2146	2487
NGO2123	402	246	318	262	258	157
NGO2124	1725	2133	1541	678	790	1939
NGO2125	273	627	338	229	367	262
NGO2126	9679	13022	10071	7963	4039	8566
NGO2127	1783	3828	2220	985	1550	2086
NGO2128	2616	3603	2238	1503	2392	2105
NGO2130	8337	6372	7588	3184	4020	5789
NGO2131	1321	1419	1092	511	760	2242
NGO2133	2633	4610	2473	1511	1971	4723
NGO2134	18932	31296	21292	13119	7635	27425
NGO2135	3166	4836	2387	2226	3093	3526
NGO2137	1799	2555	1460	915	1157	1395
NGO2138	687	388	614	316	483	287
NGO2139	31915	50806	24273	14321	16298	55042
NGO2140	1020	2847	1057	835	693	1433
NGO2141	4999	10594	4864	3458	3068	8693
NGO2144	12408	22112	10846	8076	9743	15896
NGO2145	29624	53836	27844	20317	14182	49582
NGO2146	25818	27771	20096	14378	20962	23218
NGO2147	30436	38473	27945	14674	27831	34398
NGO2148	91986	113833	71308	43654	78267	102526
NGO2149	35706	48758	24270	16308	28634	40208
NGO2150	67123	95908	50166	33543	55497	76011
NGO2151	13106	20118	10609	6997	15658	17934
NGO2153	5515	6695	4669	2443	3240	4971
NGO2154	12650	15633	9757	5872	11248	12116
NGO2156	2630	3464	1798	1607	2408	2832
NGO2158	1418	2776	1302	1233	747	2155
NGO2159	2525	5431	3122	1842	1882	4168
NGO2160	988	1243	802	495	435	1066
NGO2161	3156	9901	3816	3091	2579	5364
NGO2162	1064	511	720	370	512	472
NGO2163	23986	28839	14980	8822	14230	30536
NGO2164	26481	34750	18875	14431	19376	31813
NGO2165	7197	5899	6052	3465	3685	5304
NGO2166	7198	13050	5068	3797	4620	13902
NGO2168	9930	19114	9080	6217	5096	15350
NGO2170	228	253	282	138	362	167
NGO2171	1652	1737	1501	982	933	1353
NGO2172	4944	5145	3974	1757	3020	4397
NGO2173	2071	1640	1826	1306	617	1170
NGO2174	19459	6692	17547	3440	13561	5782
NGO2175	3026	6079	3879	2818	3363	2661
NGO2177	2364	6727	2701	2301	2520	3838
NGO2178	13821	11496	10440	5124	7515	9118
NGO2180	1013	1472	800	682	412	1111
NGO2182	3754	9591	4402	6050	1260	8584
NGO272a	112	320	127	130	137	207
