# Supplementary material for: Transcriptome-guided metabolic network analysis reveals rearrangements of carbon flux distribution in Neisseria gonorrhoeae during neutrophil co-culture
Source: mSystems. 2023 Jun 30;8(4):e01265-22. doi: 10.1128/msystems.01265-22 (PMC10470122; doi:10.1128/msystems.01265-22)
Supplement: Data Set S7 — Essential gene predictions with contextualized models of iNgo_557 for Gc without PMNs and Gc with PMNs. [file msystems.01265-22-s0007.xlsx]

## Sheet: Legend
Dataset S7: Essential gene predictions with contextualized models of iNgo_557 for Gc without PMNs and Gc with PMNs. Genes were deemed essential if knock-out of the gene resulted in <10% of maximal biomass production. Pruned reactions indicate reactions removed during contextualization by RIPTiDe.

## Sheet: Essential Gene Predictions
iNgo_557 Gene IDs	Essential in Gc Alone contextualized model	Essential in Gc with PMNs contextualized model
NGO0003	Not Essential	Not Essential
NGO0017	Essential	Essential
NGO0027	Pruned	Pruned
NGO0029	Pruned	Pruned
NGO0034	Pruned	Pruned
NGO0036	Essential	Essential
NGO0040	Essential	Essential
NGO0044	Essential	Essential
NGO0045	Essential	Essential
NGO0048	Pruned	Pruned
NGO0053	Pruned	Pruned
NGO0057	Pruned	Pruned
NGO0059	Pruned	Pruned
NGO0060	Pruned	Pruned
NGO0062	Essential	Essential
NGO0068	Essential	Essential
NGO0072	Essential	Essential
NGO00720	Pruned	Pruned
NGO0073	Pruned	Pruned
NGO0082	Not Essential	Not Essential
NGO0089	Essential	Essential
NGO0092	Essential	Essential
NGO0093	Essential	Essential
NGO0099	Essential	Essential
NGO0101	Not Essential	Not Essential
NGO0105	Essential	Essential
NGO0106	Essential	Essential
NGO0107	Not Essential	Not Essential
NGO0110	Pruned	Pruned
NGO0114	Pruned	Pruned
NGO0118	Pruned	Pruned
NGO0129	Pruned	Pruned
NGO0131	Pruned	Pruned
NGO0135	Pruned	Pruned
NGO0136	Pruned	Pruned
NGO0142	Essential	Essential
NGO0143	Pruned	Pruned
NGO0144	Not Essential	Not Essential
NGO0146	Essential	Essential
NGO0154	Essential	Essential
NGO0158	Pruned	Pruned
NGO0168	Essential	Essential
NGO0169	Essential	Essential
NGO0170	Essential	Essential
NGO0185	Pruned	Pruned
NGO0186	Pruned	Pruned
NGO0192	Pruned	Pruned
NGO0195	Pruned	Pruned
NGO0196	Pruned	Pruned
NGO0197	Pruned	Pruned
NGO0198	Pruned	Pruned
NGO0200	Pruned	Pruned
NGO0203	Not Essential	Not Essential
NGO0206	Pruned	Pruned
NGO0210	Pruned	Pruned
NGO0211	Pruned	Pruned
NGO0212	Pruned	Pruned
NGO0213	Pruned	Pruned
NGO0214	Essential	Not Essential
NGO0215	Not Essential	Not Essential
NGO0216	Essential	Essential
NGO0217	Essential	Essential
NGO0219	Pruned	Pruned
NGO0220	Essential	Essential
NGO0221	Pruned	Pruned
NGO0223	Not Essential	Not Essential
NGO0224	Essential	Essential
NGO0230	Essential	Essential
NGO0231	Pruned	Pruned
NGO0234	Pruned	Pruned
NGO0235	Pruned	Pruned
NGO0237	Pruned	Pruned
NGO0239	Essential	Essential
NGO0242	Essential	Essential
NGO0245	Essential	Essential
NGO0248	Pruned	Pruned
NGO0249	Essential	Essential
NGO0255	Pruned	Pruned
NGO0257	Essential	Essential
NGO0261	Pruned	Pruned
NGO0263	Essential	Essential
NGO0266	Essential	Essential
NGO0269	Not Essential	Not Essential
NGO0274	Pruned	Pruned
NGO0291	Pruned	Pruned
NGO0293	Pruned	Pruned
NGO0308	Pruned	Pruned
NGO0309	Pruned	Pruned
NGO0310	Essential	Essential
NGO0312	Essential	Essential
NGO0313	Not Essential	Not Essential
NGO0321	Pruned	Pruned
NGO0323	Pruned	Pruned
NGO0327	Not Essential	Not Essential
NGO0328	Not Essential	Not Essential
NGO0332	Pruned	Pruned
NGO0333	Essential	Essential
NGO0338	Essential	Essential
NGO0340	Pruned	Pruned
NGO0345	Essential	Essential
NGO0351	Pruned	Pruned
NGO0353	Essential	Essential
NGO0359	Essential	Essential
NGO0360	Essential	Essential
NGO0362	Pruned	Pruned
NGO0372	Not Essential	Not Essential
NGO0373	Not Essential	Not Essential
NGO0374	Not Essential	Not Essential
NGO0375	Essential	Essential
NGO0377	Not Essential	Pruned
NGO0385	Essential	Essential
NGO0386	Pruned	Pruned
NGO0387	Essential	Essential
NGO0388	Pruned	Pruned
NGO0390	Essential	Essential
NGO0394	Essential	Essential
NGO0397	Pruned	Pruned
NGO0398	Not Essential	Pruned
NGO0400	Essential	Essential
NGO0401	Pruned	Pruned
NGO0403	Essential	Essential
NGO0421	Pruned	Pruned
NGO0435	Pruned	Pruned
NGO0436	Essential	Essential
NGO0437	Essential	Essential
NGO0440	Essential	Essential
NGO0441	Essential	Essential
NGO0443	Not Essential	Not Essential
NGO0444	Not Essential	Not Essential
NGO0445	Essential	Essential
NGO0446	Essential	Essential
NGO0450	Pruned	Pruned
NGO0459	Pruned	Pruned
NGO0460	Essential	Essential
NGO04615	Essential	Essential
NGO0526	Essential	Essential
NGO0529	Pruned	Pruned
NGO0530	Pruned	Pruned
NGO0533	Essential	Essential
NGO0534	Essential	Essential
NGO0537	Pruned	Pruned
NGO0556	Pruned	Pruned
NGO0562	Essential	Not Essential
NGO0564	Essential	Essential
NGO0565	Essential	Essential
NGO0571	Pruned	Pruned
NGO0579	Pruned	Pruned
NGO0580	Essential	Essential
NGO0586	Essential	Essential
NGO0589	Not Essential	Not Essential
NGO0594	Essential	Essential
NGO0597	Essential	Essential
NGO0600	Pruned	Pruned
NGO0605	Essential	Essential
NGO0608	Pruned	Pruned
NGO0611	Not Essential	Not Essential
NGO0614	Essential	Essential
NGO0615	Essential	Essential
NGO0617	Essential	Essential
NGO0619	Essential	Essential
NGO0620	Essential	Essential
NGO0626	Pruned	Pruned
NGO0636	Pruned	Pruned
NGO0639	Pruned	Pruned
NGO0646	Pruned	Pruned
NGO0652	Pruned	Pruned
NGO0654	Essential	Essential
NGO0656	Pruned	Pruned
NGO0658	Essential	Essential
NGO0660	Pruned	Pruned
NGO0662	Pruned	Pruned
NGO0663	Pruned	Pruned
NGO0665	Pruned	Pruned
NGO0671	Pruned	Pruned
NGO0674	Pruned	Pruned
NGO0676	Pruned	Pruned
NGO0677	Pruned	Pruned
NGO0679	Pruned	Pruned
NGO0680	Pruned	Pruned
NGO0685	Pruned	Pruned
NGO0689	Pruned	Pruned
NGO0704	Essential	Essential
NGO0713	Not Essential	Not Essential
NGO0714	Not Essential	Not Essential
NGO0715	Essential	Essential
NGO0716	Essential	Essential
NGO0717	Essential	Essential
NGO0719	Not Essential	Not Essential
NGO07395	Pruned	Pruned
NGO0740	Essential	Essential
NGO0746	Not Essential	Not Essential
NGO0748	Essential	Essential
NGO0755	Essential	Essential
NGO0758	Not Essential	Not Essential
NGO0779	Pruned	Pruned
NGO0792	Essential	Essential
NGO0793	Essential	Essential
NGO0799	Not Essential	Essential
NGO0806	Essential	Essential
NGO0809	Not Essential	Not Essential
NGO0813	Pruned	Pruned
NGO0815	Pruned	Pruned
NGO0821	Essential	Essential
NGO08225	Essential	Essential
NGO0844	Pruned	Pruned
NGO0845	Pruned	Pruned
NGO0848	Pruned	Pruned
NGO0849	Pruned	Pruned
NGO0850	Pruned	Pruned
NGO0857	Essential	Essential
NGO0858	Pruned	Pruned
NGO0862	Pruned	Pruned
NGO0866	Pruned	Not Essential
NGO0872	Pruned	Pruned
NGO0875	Essential	Essential
NGO08805	Pruned	Pruned
NGO0890	Pruned	Pruned
NGO0893	Pruned	Pruned
NGO0900	Essential	Essential
NGO0902	Pruned	Pruned
NGO0904	Pruned	Pruned
NGO0905	Pruned	Pruned
NGO0906	Pruned	Pruned
NGO0912	Essential	Essential
NGO0913	Essential	Essential
NGO0915	Essential	Essential
NGO0916	Essential	Essential
NGO0917	Essential	Essential
NGO0918	Essential	Not Essential
NGO0920	Essential	Essential
NGO0921	Essential	Essential
NGO0922	Essential	Essential
NGO0923	Essential	Essential
NGO0925	Essential	Not Essential
NGO0928	Essential	Essential
NGO0929	Essential	Essential
NGO0933	Pruned	Pruned
NGO0947	Essential	Essential
NGO0956	Essential	Essential
NGO0962	Pruned	Pruned
NGO0968	Not Essential	Not Essential
NGO0970	Essential	Essential
NGO0971	Essential	Essential
NGO0972	Essential	Essential
NGO0977	Not Essential	Not Essential
NGO0978	Pruned	Pruned
NGO0987	Essential	Essential
NGO0991	Essential	Essential
NGO0994	Essential	Essential
NGO10090	Pruned	Pruned
NGO10165	Pruned	Pruned
NGO1028	Essential	Essential
NGO1029	Essential	Essential
NGO1033	Pruned	Pruned
NGO1041	Not Essential	Not Essential
NGO1047	Pruned	Pruned
NGO1052	Pruned	Pruned
NGO1058	Pruned	Pruned
NGO1061	Pruned	Pruned
NGO1079	Pruned	Pruned
NGO1080	Not Essential	Not Essential
NGO1081	Pruned	Pruned
NGO1082	Essential	Not Essential
NGO1134	Not Essential	Not Essential
NGO1149	Pruned	Pruned
NGO1152	Not Essential	Not Essential
NGO1154	Pruned	Pruned
NGO1160	Pruned	Pruned
NGO1183	Essential	Essential
NGO1187	Pruned	Pruned
NGO1188	Not Essential	Not Essential
NGO1194	Pruned	Pruned
NGO1195	Not Essential	Not Essential
NGO1198	Not Essential	Not Essential
NGO1203	Pruned	Pruned
NGO1204	Pruned	Pruned
NGO1206	Essential	Essential
NGO1212	Essential	Essential
NGO1213	Pruned	Pruned
NGO1216	Pruned	Pruned
NGO1217	Pruned	Pruned
NGO1224	Essential	Essential
NGO1227	Pruned	Pruned
NGO1231	Essential	Not Essential
NGO1232	Pruned	Pruned
NGO1233	Not Essential	Not Essential
NGO1235	Not Essential	Not Essential
NGO1236	Not Essential	Not Essential
NGO1238	Pruned	Pruned
NGO1240	Pruned	Pruned
NGO1241	Pruned	Pruned
NGO1242	Pruned	Pruned
NGO1243	Pruned	Pruned
NGO1247	Essential	Essential
NGO1253	Pruned	Pruned
NGO1258	Essential	Essential
NGO1274	Pruned	Pruned
NGO1275	Pruned	Not Essential
NGO1276	Pruned	Not Essential
NGO1283	Essential	Essential
NGO1290	Not Essential	Not Essential
NGO1295	Pruned	Pruned
NGO1307	Essential	Essential
NGO1308	Pruned	Pruned
NGO1310	Essential	Essential
NGO1311	Essential	Essential
NGO1312	Pruned	Pruned
NGO1318	Pruned	Pruned
NGO1325	Essential	Not Essential
NGO1328	Pruned	Not Essential
NGO1329	Pruned	Pruned
NGO1331	Essential	Essential
NGO1334	Essential	Essential
NGO1336	Pruned	Not Essential
NGO1339	Pruned	Pruned
NGO1341	Essential	Essential
NGO1342	Essential	Essential
NGO1343	Pruned	Pruned
NGO1345	Not Essential	Not Essential
NGO1353	Essential	Essential
NGO1354	Essential	Essential
NGO1357	Essential	Essential
NGO1358	Essential	Essential
NGO1361	Not Essential	Not Essential
NGO1363	Pruned	Pruned
NGO1368	Not Essential	Not Essential
NGO1371	Essential	Essential
NGO1373	Essential	Essential
NGO1374	Essential	Essential
NGO1377	Pruned	Pruned
NGO1378	Pruned	Pruned
NGO1379	Pruned	Pruned
NGO1381	Pruned	Pruned
NGO1382	Pruned	Pruned
NGO1399	Pruned	Pruned
NGO1403	Essential	Essential
NGO1404	Essential	Not Essential
NGO1406	Essential	Not Essential
NGO1413	Essential	Essential
NGO1414	Essential	Essential
NGO1415	Essential	Essential
NGO1416	Essential	Essential
NGO1417	Essential	Essential
NGO1418	Essential	Essential
NGO1423	Pruned	Pruned
NGO1424	Essential	Essential
NGO1438	Pruned	Pruned
NGO1442	Pruned	Pruned
NGO1448	Essential	Essential
NGO1449	Essential	Essential
NGO1452	Essential	Essential
NGO1466	Essential	Essential
NGO1467	Not Essential	Not Essential
NGO1468	Pruned	Pruned
NGO1470	Essential	Not Essential
NGO1472	Essential	Not Essential
NGO1473	Pruned	Pruned
NGO1481	Pruned	Pruned
NGO1483	Pruned	Pruned
NGO1485	Pruned	Pruned
NGO1486	Pruned	Pruned
NGO1487	Pruned	Pruned
NGO1489	Pruned	Pruned
NGO1492	Pruned	Pruned
NGO1494	Pruned	Pruned
NGO1495	Pruned	Pruned
NGO1496	Pruned	Pruned
NGO1500	Essential	Essential
NGO1502	Pruned	Pruned
NGO1506	Pruned	Pruned
NGO1507	Pruned	Pruned
NGO1508	Essential	Essential
NGO1510	Pruned	Pruned
NGO1515	Pruned	Pruned
NGO1521	Not Essential	Not Essential
NGO1525	Pruned	Pruned
NGO1526	Pruned	Pruned
NGO1527	Not Essential	Not Essential
NGO1531	Essential	Essential
NGO1532	Essential	Essential
NGO1533	Essential	Essential
NGO1535	Essential	Essential
NGO1537	Essential	Essential
NGO1539	Essential	Essential
NGO1541	Essential	Essential
NGO1542	Not Essential	Not Essential
NGO1547	Essential	Essential
NGO1552	Not Essential	Pruned
NGO1565	Essential	Essential
NGO1567	Essential	Essential
NGO1568	Essential	Essential
NGO1574	Essential	Essential
NGO1575	Essential	Essential
NGO1580	Pruned	Pruned
NGO1581	Essential	Essential
NGO1583	Pruned	Pruned
NGO1599	Pruned	Pruned
NGO1600	Pruned	Pruned
NGO1602	Essential	Essential
NGO1603	Not Essential	Not Essential
NGO1608	Essential	Essential
NGO1609	Essential	Essential
NGO1610	Not Essential	Not Essential
NGO1665	Pruned	Pruned
NGO1666	Essential	Essential
NGO1667	Essential	Essential
NGO1668	Not Essential	Not Essential
NGO1671	Essential	Essential
NGO1675	Essential	Essential
NGO1678	Pruned	Pruned
NGO1682	Essential	Essential
NGO1684	Pruned	Pruned
NGO1686	Pruned	Pruned
NGO1692	Pruned	Pruned
NGO1694	Essential	Essential
NGO1695	Essential	Essential
NGO1711	Essential	Essential
NGO1721	Pruned	Pruned
NGO1725	Pruned	Pruned
NGO1735	Essential	Essential
NGO1737	Essential	Essential
NGO1738	Essential	Essential
NGO1740	Essential	Essential
NGO1741	Essential	Essential
NGO1742	Essential	Essential
NGO1743	Essential	Essential
NGO1744	Essential	Essential
NGO1745	Essential	Essential
NGO1746	Essential	Essential
NGO1747	Essential	Essential
NGO1748	Essential	Essential
NGO1749	Essential	Essential
NGO1750	Essential	Essential
NGO1751	Essential	Essential
NGO1752	Pruned	Pruned
NGO1761	Pruned	Pruned
NGO1762	Essential	Essential
NGO1763	Essential	Essential
NGO1767	Pruned	Pruned
NGO1769	Essential	Essential
NGO1773	Not Essential	Not Essential
NGO1774	Pruned	Pruned
NGO1776	Pruned	Pruned
NGO1781	Essential	Essential
NGO1782	Essential	Essential
NGO1786	Essential	Essential
NGO1787	Not Essential	Not Essential
NGO1797	Essential	Essential
NGO1798	Essential	Essential
NGO1799	Essential	Essential
NGO1801	Essential	Essential
NGO1802	Essential	Essential
NGO1803	Essential	Essential
NGO1804	Essential	Essential
NGO1806	Essential	Essential
NGO1807	Not Essential	Not Essential
NGO1808	Pruned	Pruned
NGO1812	Essential	Essential
NGO1876	Pruned	Pruned
NGO1877	Pruned	Pruned
NGO1881	Essential	Not Essential
NGO1890	Not Essential	Pruned
NGO1896	Essential	Essential
NGO1897	Pruned	Pruned
NGO1898	Pruned	Pruned
NGO1905	Not Essential	Not Essential
NGO1914	Not Essential	Not Essential
NGO1915	Essential	Essential
NGO1918	Essential	Essential
NGO1919	Essential	Essential
NGO1923	Pruned	Pruned
NGO1926	Essential	Essential
NGO1931	Essential	Essential
NGO1933	Pruned	Pruned
NGO1934	Essential	Essential
NGO1939	Essential	Essential
NGO1957	Not Essential	Not Essential
NGO1961	Pruned	Pruned
NGO1973	Not Essential	Not Essential
NGO1977	Pruned	Pruned
NGO1980	Essential	Essential
NGO1986	Essential	Essential
NGO1997	Essential	Essential
NGO2000	Essential	Essential
NGO2001	Essential	Essential
NGO2005	Pruned	Pruned
NGO2007	Pruned	Pruned
NGO2009	Essential	Essential
NGO2011	Pruned	Pruned
NGO2012	Pruned	Pruned
NGO2013	Pruned	Pruned
NGO2014	Pruned	Pruned
NGO2016	Pruned	Pruned
NGO2019	Pruned	Pruned
NGO2020	Pruned	Pruned
NGO2021	Essential	Essential
NGO2029	Essential	Essential
NGO2030	Essential	Essential
NGO2031	Essential	Essential
NGO2033	Pruned	Pruned
NGO2035	Not Essential	Not Essential
NGO2036	Not Essential	Not Essential
NGO2037	Not Essential	Not Essential
NGO2038	Not Essential	Not Essential
NGO2039	Pruned	Pruned
NGO2041	Pruned	Pruned
NGO2043	Pruned	Pruned
NGO2045	Essential	Essential
NGO2048	Pruned	Pruned
NGO2053	Essential	Essential
NGO2056	Essential	Essential
NGO2059	Pruned	Pruned
NGO2065	Essential	Essential
NGO2069	Not Essential	Not Essential
NGO2070	Essential	Essential
NGO2072	Essential	Essential
NGO2073	Not Essential	Not Essential
NGO2074	Pruned	Pruned
NGO2075	Pruned	Pruned
NGO2076	Pruned	Pruned
NGO2077	Pruned	Pruned
NGO2078	Essential	Essential
NGO2079	Not Essential	Not Essential
NGO2080	Essential	Essential
NGO2085	Essential	Essential
NGO2098	Pruned	Pruned
NGO2102	Essential	Essential
NGO2109	Essential	Essential
NGO2110	Essential	Essential
NGO2112	Essential	Essential
NGO2114	Essential	Essential
NGO2124	Essential	Essential
NGO2127	Pruned	Pruned
NGO2137	Pruned	Pruned
NGO2138	Pruned	Pruned
NGO2139	Pruned	Pruned
NGO2140	Not Essential	Not Essential
NGO2143	Not Essential	Not Essential
NGO2144	Essential	Essential
NGO2145	Essential	Essential
NGO2146	Essential	Essential
NGO2147	Essential	Essential
NGO2148	Essential	Essential
NGO2149	Essential	Essential
NGO2150	Essential	Essential
NGO2151	Essential	Essential
NGO2156	Essential	Essential
NGO2158	Essential	Essential
NGO2159	Essential	Essential
NGO2161	Pruned	Pruned
NGO2163	Essential	Essential
NGO2164	Not Essential	Essential
NGO2165	Essential	Essential
NGO2166	Essential	Essential
NGO2168	Essential	Essential
NGO2171	Essential	Essential
